# Supplementary material for: The nomogram for the prediction of overall survival after surgery in patients in early‐stage NSCLC based on SEER database and external validation cohort
Source: Cancer Med. 2023 Dec 26;13(1):e6751. doi: 10.1002/cam4.6751 (PMC10807635; doi:10.1002/cam4.6751)
Supplement: Supplementary file 1 — Data S1: [file CAM4-13-e6751-s001.zip]

Archive with 2 entries (2 files):
- clean data N=16459.xlsx
- Raw data N=60946.xlsx
