# Supplementary material for: The nomogram for the prediction of overall survival after surgery in patients in early‐stage NSCLC based on SEER database and external validation cohort
Source: Cancer Med. 2023 Dec 26;13(1):e6751. doi: 10.1002/cam4.6751 (PMC10807635; doi:10.1002/cam4.6751)
Supplement: Supplementary file 1 — Data S1: [file CAM4-13-e6751-s001.zip › clean data N=16459.xlsx]

## Sheet: Sheet1
Patient ID	Age recode with <1 year olds	Sex	Marital status at diagnosis	Year of diagnosis	Race recode (W, B, AI, API)	Behavior code ICD-O-3	Primary Site	Histologic Type ICD-O-3	Derived AJCC Stage Group, 7th ed (2010-2015)	Derived AJCC T, 7th ed (2010-2015)	RX Summ--Surg Prim Site (1998+)	RX Su+U:Umm--Scope Reg LN Sur (2003+)	Regional nodes examined (1988+)	Reason no cancer-directed surgery	Chemotherapy recode (yes, no/unk)	RX Summ--Surg Oth Reg/Dis (2003+)	RX Summ--Surg/Rad Seq	Radiation recode	COD to site recode	RX Summ--Surg/Rad Seq	Grade (thru 2017)	SEER cause-specific death classification	SEER other cause of death classification	COD to site rec KM	Vital status recode (study cutoff used)	First malignant primary indicator	Total number of in situ/malignant tumors for patient	Total number of benign/borderline tumors for patient	Diagnostic Confirmation	Survival months
931685	80-84 years	Female	Married (including common law)	2014	White	Malignant	343	Adenocarcinoma	IB	T2a	Wedge	4 or more regional lymph nodes removed	8	Surgery performed	No/Unknown	None; diagnosed at autopsy	No radiation and/or cancer-directed surgery	None/Unknown	Cerebrovascular Diseases	One primary only	Moderately differentiated; Grade II	Alive or dead of other cause	Dead (attributable to causes other than this cancer dx)	Cerebrovascular Diseases	Dead	Yes	1	1	Positive histology	9
1047291	65-69 years	Female	Married (including common law)	2013	Asian or Pacific Islander	Malignant	341	Adenocarcinoma	IA	T1a	Lobectomy	4 or more regional lymph nodes removed	6	Surgery performed	No/Unknown	None; diagnosed at autopsy	No radiation and/or cancer-directed surgery	None/Unknown	Lung and Bronchus	One primary only	Moderately differentiated; Grade II	Dead (attributable to this cancer dx)	Alive or dead due to cancer	Lung and Bronchus	Dead	Yes	1	1	Positive histology	13
1098244	70-74 years	Male	Married (including common law)	2012	White	Malignant	341	Adenocarcinoma	IB	T2a	Lobectomy	4 or more regional lymph nodes removed	14	Surgery performed	No/Unknown	None; diagnosed at autopsy	No radiation and/or cancer-directed surgery	None/Unknown	Alive	One primary only	Well differentiated; Grade I	Alive or dead of other cause	Alive or dead due to cancer	Alive	Alive	Yes	1	1	Positive histology	81
1152962	65-69 years	Female	Divorced	2010	White	Malignant	343	Adenocarcinoma	IB	T2a	Lobectomy	1 to 3 regional lymph nodes removed	4	Surgery performed	Yes	None; diagnosed at autopsy	Radiation after surgery	Beam radiation	Lung and Bronchus	One primary only	Poorly differentiated; Grade III	Dead (attributable to this cancer dx)	Alive or dead due to cancer	Lung and Bronchus	Dead	Yes	1	0	Positive histology	65
1153891	70-74 years	Female	Widowed	2010	White	Malignant	343	Adenocarcinoma	IB	T2a	Lobectomy	Sentinel node biopsy and lym nd removed same/unstated time	12	Surgery performed	No/Unknown	None; diagnosed at autopsy	No radiation and/or cancer-directed surgery	None/Unknown	Lung and Bronchus	One primary only	Poorly differentiated; Grade III	Dead (attributable to this cancer dx)	Alive or dead due to cancer	Lung and Bronchus	Dead	Yes	1	0	Positive histology	57
1153955	80-84 years	Male	Married (including common law)	2010	Asian or Pacific Islander	Malignant	341	Adenocarcinoma	IA	T1a	Lobectomy	4 or more regional lymph nodes removed	23	Surgery performed	No/Unknown	None; diagnosed at autopsy	No radiation and/or cancer-directed surgery	None/Unknown	Lung and Bronchus	One primary only	Well differentiated; Grade I	Dead (attributable to this cancer dx)	Alive or dead due to cancer	Lung and Bronchus	Dead	Yes	1	0	Positive histology	60
1154057	75-79 years	Male	Married (including common law)	2010	White	Malignant	340	Adenocarcinoma	IB	T2a	Lobectomy	4 or more regional lymph nodes removed	9	Surgery performed	No/Unknown	None; diagnosed at autopsy	No radiation and/or cancer-directed surgery	None/Unknown	Alive	One primary only	Well differentiated; Grade I	Alive or dead of other cause	Alive or dead due to cancer	Alive	Alive	Yes	1	0	Positive histology	49
1154433	50-54 years	Female	Married (including common law)	2010	White	Malignant	342	Adenocarcinoma	IB	T2a	Lobectomy	4 or more regional lymph nodes removed	5	Surgery performed	No/Unknown	None; diagnosed at autopsy	No radiation and/or cancer-directed surgery	None/Unknown	Alive	One primary only	Well differentiated; Grade I	Alive or dead of other cause	Alive or dead due to cancer	Alive	Alive	Yes	1	0	Positive histology	105
1154577	70-74 years	Female	Married (including common law)	2010	Asian or Pacific Islander	Malignant	343	Adenocarcinoma	IA	T1b	Lobectomy	4 or more regional lymph nodes removed	21	Surgery performed	No/Unknown	None; diagnosed at autopsy	No radiation and/or cancer-directed surgery	None/Unknown	Alive	One primary only	Unknown	Alive or dead of other cause	Alive or dead due to cancer	Alive	Alive	Yes	1	0	Positive histology	107
1154989	70-74 years	Female	Widowed	2010	White	Malignant	341	Adenocarcinoma	IA	T1a	Wedge	None	0	Surgery performed	No/Unknown	None; diagnosed at autopsy	No radiation and/or cancer-directed surgery	None/Unknown	Alive	One primary only	Well differentiated; Grade I	Alive or dead of other cause	Alive or dead due to cancer	Alive	Alive	Yes	1	0	Positive histology	94
1155156	55-59 years	Female	Married (including common law)	2010	Asian or Pacific Islander	Malignant	341	Squamous carcinoma	IB	T2a	Lobectomy	4 or more regional lymph nodes removed	6	Surgery performed	No/Unknown	None; diagnosed at autopsy	No radiation and/or cancer-directed surgery	None/Unknown	Alive	One primary only	Poorly differentiated; Grade III	Alive or dead of other cause	Alive or dead due to cancer	Alive	Alive	Yes	1	0	Positive histology	105
1155403	60-64 years	Female	Married (including common law)	2010	White	Malignant	341	Adenocarcinoma	IB	T2a	Lobectomy	1 to 3 regional lymph nodes removed	2	Surgery performed	Yes	None; diagnosed at autopsy	No radiation and/or cancer-directed surgery	None/Unknown	Miscellaneous Malignant Cancer	One primary only	Moderately differentiated; Grade II	Dead (attributable to this cancer dx)	Alive or dead due to cancer	Miscellaneous Malignant Cancer	Dead	Yes	1	0	Positive histology	16
1155983	70-74 years	Female	Widowed	2010	Black	Malignant	341	Adenocarcinoma	IB	T2a	Lobectomy	4 or more regional lymph nodes removed	7	Surgery performed	No/Unknown	None; diagnosed at autopsy	No radiation and/or cancer-directed surgery	None/Unknown	Alive	One primary only	Moderately differentiated; Grade II	Alive or dead of other cause	Alive or dead due to cancer	Alive	Alive	Yes	1	0	Positive histology	92
1156522	70-74 years	Male	Single (never married)	2010	White	Malignant	341	Adenocarcinoma	IB	T2a	Lobectomy	4 or more regional lymph nodes removed	10	Surgery performed	No/Unknown	None; diagnosed at autopsy	No radiation and/or cancer-directed surgery	None/Unknown	Alive	One primary only	Moderately differentiated; Grade II	Alive or dead of other cause	Alive or dead due to cancer	Alive	Alive	Yes	1	0	Positive histology	107
1157007	60-64 years	Female	Married (including common law)	2010	White	Malignant	341	Adenocarcinoma	IA	T1b	Lobectomy	4 or more regional lymph nodes removed	7	Surgery performed	No/Unknown	None; diagnosed at autopsy	No radiation and/or cancer-directed surgery	None/Unknown	Alive	One primary only	Well differentiated; Grade I	Alive or dead of other cause	Alive or dead due to cancer	Alive	Alive	Yes	1	0	Positive histology	104
1158041	70-74 years	Male	Divorced	2010	Black	Malignant	341	Adenocarcinoma	IB	T2a	Lobectomy	4 or more regional lymph nodes removed	15	Surgery performed	No/Unknown	None; diagnosed at autopsy	No radiation and/or cancer-directed surgery	None/Unknown	Lung and Bronchus	One primary only	Moderately differentiated; Grade II	Dead (attributable to this cancer dx)	Alive or dead due to cancer	Lung and Bronchus	Dead	Yes	1	0	Positive histology	40
1158084	75-79 years	Male	Married (including common law)	2010	Asian or Pacific Islander	Malignant	341	Squamous carcinoma	IB	T2a	Lobectomy	4 or more regional lymph nodes removed	6	Surgery performed	No/Unknown	None; diagnosed at autopsy	No radiation and/or cancer-directed surgery	None/Unknown	Diseases of Heart	One primary only	Poorly differentiated; Grade III	Alive or dead of other cause	Dead (attributable to causes other than this cancer dx)	Diseases of Heart	Dead	Yes	1	0	Positive histology	100
1159561	70-74 years	Male	Married (including common law)	2010	White	Malignant	341	Squamous carcinoma	IB	T2a	Lobectomy	4 or more regional lymph nodes removed	8	Surgery performed	No/Unknown	None; diagnosed at autopsy	No radiation and/or cancer-directed surgery	None/Unknown	Alive	One primary only	Poorly differentiated; Grade III	Alive or dead of other cause	Alive or dead due to cancer	Alive	Alive	Yes	1	0	Positive histology	102
1159566	75-79 years	Female	Married (including common law)	2010	White	Malignant	341	NOS	IA	T1a	Lobectomy	4 or more regional lymph nodes removed	7	Surgery performed	No/Unknown	None; diagnosed at autopsy	No radiation and/or cancer-directed surgery	None/Unknown	Lung and Bronchus	One primary only	Unknown	Dead (attributable to this cancer dx)	Alive or dead due to cancer	Lung and Bronchus	Dead	Yes	1	0	Positive histology	58
1160647	75-79 years	Female	Divorced	2010	White	Malignant	343	Adenocarcinoma	IA	T1a	Lobectomy	4 or more regional lymph nodes removed	7	Surgery performed	No/Unknown	None; diagnosed at autopsy	No radiation and/or cancer-directed surgery	None/Unknown	Diseases of Heart	One primary only	Unknown	Alive or dead of other cause	Dead (attributable to causes other than this cancer dx)	Diseases of Heart	Dead	Yes	1	1	Positive histology	94
1161187	55-59 years	Male	Married (including common law)	2010	White	Malignant	341	Adenocarcinoma	IB	T2a	Lobectomy	4 or more regional lymph nodes removed	7	Surgery performed	No/Unknown	None; diagnosed at autopsy	No radiation and/or cancer-directed surgery	None/Unknown	Alive	One primary only	Poorly differentiated; Grade III	Alive or dead of other cause	Alive or dead due to cancer	Alive	Alive	Yes	1	0	Positive histology	107
1161648	75-79 years	Female	Widowed	2010	Asian or Pacific Islander	Malignant	343	Adenocarcinoma	IA	T1b	Lobectomy	1 to 3 regional lymph nodes removed	3	Surgery performed	No/Unknown	None; diagnosed at autopsy	No radiation and/or cancer-directed surgery	None/Unknown	State DC not available or state DC available but no COD	One primary only	Well differentiated; Grade I	Dead (missing/unknown COD)	Dead (missing/unknown COD)	State DC not available or state DC available but no COD	Dead	Yes	1	0	Positive histology	99
1162152	70-74 years	Female	Widowed	2010	White	Malignant	341	NOS	IA	T1a	Wedge	4 or more regional lymph nodes removed	8	Surgery performed	No/Unknown	None; diagnosed at autopsy	No radiation and/or cancer-directed surgery	None/Unknown	Diseases of Heart	One primary only	Unknown	Alive or dead of other cause	Dead (attributable to causes other than this cancer dx)	Diseases of Heart	Dead	Yes	1	0	Positive histology	28
1162160	60-64 years	Male	Married (including common law)	2010	White	Malignant	343	Squamous carcinoma	IB	T2a	Lobectomy	4 or more regional lymph nodes removed	9	Surgery performed	No/Unknown	None; diagnosed at autopsy	No radiation and/or cancer-directed surgery	None/Unknown	Other Cause of Death	One primary only	Poorly differentiated; Grade III	Alive or dead of other cause	Dead (attributable to causes other than this cancer dx)	Other Cause of Death	Dead	Yes	1	0	Positive histology	15
1163027	65-69 years	Female	Divorced	2010	White	Malignant	341	Adenocarcinoma	IB	T2a	Lobectomy	4 or more regional lymph nodes removed	14	Surgery performed	No/Unknown	None; diagnosed at autopsy	No radiation and/or cancer-directed surgery	None/Unknown	Lung and Bronchus	One primary only	Poorly differentiated; Grade III	Dead (attributable to this cancer dx)	Alive or dead due to cancer	Lung and Bronchus	Dead	Yes	1	0	Positive histology	8
1164133	35-39 years	Female	Married (including common law)	2010	Asian or Pacific Islander	Malignant	343	Adenocarcinoma	IA	T1a	Lobectomy	4 or more regional lymph nodes removed	4	Surgery performed	No/Unknown	None; diagnosed at autopsy	No radiation and/or cancer-directed surgery	None/Unknown	Alive	One primary only	Well differentiated; Grade I	Alive or dead of other cause	Alive or dead due to cancer	Alive	Alive	Yes	1	0	Positive histology	106
1164162	65-69 years	Female	Divorced	2010	White	Malignant	341	Adenocarcinoma	IA	T1b	Lobectomy	4 or more regional lymph nodes removed	15	Surgery performed	No/Unknown	None; diagnosed at autopsy	No radiation and/or cancer-directed surgery	None/Unknown	Lung and Bronchus	One primary only	Moderately differentiated; Grade II	Dead (attributable to this cancer dx)	Alive or dead due to cancer	Lung and Bronchus	Dead	Yes	1	0	Positive histology	11
1164344	70-74 years	Female	Married (including common law)	2010	White	Malignant	341	Adenocarcinoma	IA	T1a	Lobectomy	4 or more regional lymph nodes removed	98	Surgery performed	No/Unknown	None; diagnosed at autopsy	No radiation and/or cancer-directed surgery	None/Unknown	Alive	One primary only	Well differentiated; Grade I	Alive or dead of other cause	Alive or dead due to cancer	Alive	Alive	Yes	1	0	Positive histology	100
1164469	70-74 years	Male	Married (including common law)	2010	White	Malignant	343	Adenocarcinoma	IA	T1a	Lobectomy	4 or more regional lymph nodes removed	5	Surgery performed	No/Unknown	None; diagnosed at autopsy	No radiation and/or cancer-directed surgery	None/Unknown	Alive	One primary only	Poorly differentiated; Grade III	Alive or dead of other cause	Alive or dead due to cancer	Alive	Alive	Yes	1	0	Positive histology	102
1164740	55-59 years	Female	Single (never married)	2010	Black	Malignant	341	Adenocarcinoma	IA	T1a	Lobectomy	4 or more regional lymph nodes removed	12	Surgery performed	No/Unknown	None; diagnosed at autopsy	No radiation and/or cancer-directed surgery	None/Unknown	Alive	One primary only	Well differentiated; Grade I	Alive or dead of other cause	Alive or dead due to cancer	Alive	Alive	Yes	1	0	Positive histology	102
1164745	75-79 years	Male	Married (including common law)	2010	White	Malignant	341	Adenocarcinoma	IA	T1a	Wedge	4 or more regional lymph nodes removed	5	Surgery performed	No/Unknown	None; diagnosed at autopsy	No radiation and/or cancer-directed surgery	None/Unknown	Other Cause of Death	One primary only	Moderately differentiated; Grade II	Alive or dead of other cause	Dead (attributable to causes other than this cancer dx)	Other Cause of Death	Dead	Yes	1	0	Positive histology	5
1164781	70-74 years	Female	Married (including common law)	2010	Asian or Pacific Islander	Malignant	341	Adenocarcinoma	IB	T2a	Lobectomy	1 to 3 regional lymph nodes removed	2	Surgery performed	No/Unknown	Non-primary surgical procedure to distant site	No radiation and/or cancer-directed surgery	None/Unknown	Cerebrovascular Diseases	One primary only	Poorly differentiated; Grade III	Alive or dead of other cause	Dead (attributable to causes other than this cancer dx)	Cerebrovascular Diseases	Dead	Yes	1	0	Positive histology	34
1164785	60-64 years	Female	Married (including common law)	2010	White	Malignant	341	Adenocarcinoma	IA	T1b	Lobectomy	4 or more regional lymph nodes removed	21	Surgery performed	Yes	None; diagnosed at autopsy	No radiation and/or cancer-directed surgery	None/Unknown	Alive	One primary only	Well differentiated; Grade I	Alive or dead of other cause	Alive or dead due to cancer	Alive	Alive	Yes	1	0	Positive histology	102
1164786	55-59 years	Female	Married (including common law)	2010	White	Malignant	341	Adenocarcinoma	IA	T1a	Lobectomy	1 to 3 regional lymph nodes removed	3	Surgery performed	No/Unknown	None; diagnosed at autopsy	No radiation and/or cancer-directed surgery	None/Unknown	Lung and Bronchus	One primary only	Moderately differentiated; Grade II	Dead (attributable to this cancer dx)	Alive or dead due to cancer	Lung and Bronchus	Dead	Yes	1	0	Positive histology	40
1165141	65-69 years	Male	Divorced	2010	Asian or Pacific Islander	Malignant	343	Adenocarcinoma	IA	T1b	Lobectomy	4 or more regional lymph nodes removed	5	Surgery performed	No/Unknown	None; diagnosed at autopsy	No radiation and/or cancer-directed surgery	None/Unknown	Alive	One primary only	Moderately differentiated; Grade II	Alive or dead of other cause	Alive or dead due to cancer	Alive	Alive	Yes	1	0	Positive histology	105
1165471	60-64 years	Female	Married (including common law)	2010	Black	Malignant	343	Adenocarcinoma	IA	T1b	Lobectomy	4 or more regional lymph nodes removed	4	Surgery performed	No/Unknown	None; diagnosed at autopsy	No radiation and/or cancer-directed surgery	None/Unknown	Alive	One primary only	Moderately differentiated; Grade II	Alive or dead of other cause	Alive or dead due to cancer	Alive	Alive	Yes	1	0	Positive histology	106
1165812	75-79 years	Male	Married (including common law)	2010	White	Malignant	341	Squamous carcinoma	IB	T2a	Lobectomy	4 or more regional lymph nodes removed	10	Surgery performed	No/Unknown	None; diagnosed at autopsy	No radiation and/or cancer-directed surgery	None/Unknown	Lung and Bronchus	One primary only	Moderately differentiated; Grade II	Dead (attributable to this cancer dx)	Alive or dead due to cancer	Lung and Bronchus	Dead	Yes	1	0	Positive histology	22
1166307	70-74 years	Female	Single (never married)	2010	White	Malignant	341	Large cell lung cancer	IB	T2a	Wedge	4 or more regional lymph nodes removed	14	Surgery performed	No/Unknown	None; diagnosed at autopsy	No radiation and/or cancer-directed surgery	None/Unknown	Alive	One primary only	Poorly differentiated; Grade III	Alive or dead of other cause	Alive or dead due to cancer	Alive	Alive	Yes	1	0	Positive histology	99
1166320	60-64 years	Female	Married (including common law)	2010	Asian or Pacific Islander	Malignant	343	Adenocarcinoma	IA	T1a	Lobectomy	4 or more regional lymph nodes removed	16	Surgery performed	No/Unknown	None; diagnosed at autopsy	No radiation and/or cancer-directed surgery	None/Unknown	Alive	One primary only	Well differentiated; Grade I	Alive or dead of other cause	Alive or dead due to cancer	Alive	Alive	Yes	1	0	Positive histology	99
1166833	70-74 years	Male	Widowed	2010	Asian or Pacific Islander	Malignant	341	Adenosquamous	IB	T2a	Wedge	None	0	Surgery performed	No/Unknown	None; diagnosed at autopsy	No radiation and/or cancer-directed surgery	None/Unknown	Lung and Bronchus	One primary only	Moderately differentiated; Grade II	Dead (attributable to this cancer dx)	Alive or dead due to cancer	Lung and Bronchus	Dead	Yes	1	0	Positive histology	99
1166983	60-64 years	Male	Single (never married)	2010	Black	Malignant	341	Adenocarcinoma	IA	T1a	Lobectomy	Biopsy or aspiration of regional lymph node, NOS	1	Surgery performed	No/Unknown	None; diagnosed at autopsy	No radiation and/or cancer-directed surgery	None/Unknown	Chronic Obstructive Pulmonary Disease and Allied Cond	One primary only	Moderately differentiated; Grade II	Alive or dead of other cause	Dead (attributable to causes other than this cancer dx)	Chronic Obstructive Pulmonary Disease and Allied Cond	Dead	Yes	1	0	Positive histology	43
1166987	80-84 years	Male	Widowed	2010	White	Malignant	341	Adenocarcinoma	IA	T1b	Lobectomy	4 or more regional lymph nodes removed	9	Surgery performed	No/Unknown	None; diagnosed at autopsy	No radiation and/or cancer-directed surgery	None/Unknown	Diseases of Heart	One primary only	Well differentiated; Grade I	Alive or dead of other cause	Dead (attributable to causes other than this cancer dx)	Diseases of Heart	Dead	Yes	1	0	Positive histology	0
1167121	70-74 years	Female	Divorced	2010	White	Malignant	343	Adenocarcinoma	IA	T1b	Lobectomy	1 to 3 regional lymph nodes removed	2	Surgery performed	No/Unknown	None; diagnosed at autopsy	No radiation and/or cancer-directed surgery	None/Unknown	Alive	One primary only	Moderately differentiated; Grade II	Alive or dead of other cause	Alive or dead due to cancer	Alive	Alive	Yes	1	0	Positive histology	103
1167196	80-84 years	Male	Married (including common law)	2010	Asian or Pacific Islander	Malignant	343	Adenocarcinoma	IA	T1a	Lobectomy	None	0	Surgery performed	No/Unknown	None; diagnosed at autopsy	No radiation and/or cancer-directed surgery	None/Unknown	Diseases of Heart	One primary only	Well differentiated; Grade I	Alive or dead of other cause	Dead (attributable to causes other than this cancer dx)	Diseases of Heart	Dead	Yes	1	0	Positive histology	100
1167501	65-69 years	Male	Married (including common law)	2010	White	Malignant	343	Adenocarcinoma	IA	T1a	Lobectomy	4 or more regional lymph nodes removed	11	Surgery performed	No/Unknown	None; diagnosed at autopsy	No radiation and/or cancer-directed surgery	None/Unknown	Alive	One primary only	Moderately differentiated; Grade II	Alive or dead of other cause	Alive or dead due to cancer	Alive	Alive	Yes	1	0	Positive histology	104
1167670	75-79 years	Male	Widowed	2010	White	Malignant	343	Adenocarcinoma	IA	T1b	Lobectomy	4 or more regional lymph nodes removed	1	Surgery performed	No/Unknown	None; diagnosed at autopsy	No radiation and/or cancer-directed surgery	None/Unknown	Lung and Bronchus	One primary only	Moderately differentiated; Grade II	Dead (attributable to this cancer dx)	Alive or dead due to cancer	Lung and Bronchus	Dead	Yes	1	0	Positive histology	45
1168113	65-69 years	Female	Married (including common law)	2010	Asian or Pacific Islander	Malignant	343	Adenocarcinoma	IA	T1b	Lobectomy	4 or more regional lymph nodes removed	11	Surgery performed	No/Unknown	None; diagnosed at autopsy	No radiation and/or cancer-directed surgery	None/Unknown	Alive	One primary only	Well differentiated; Grade I	Alive or dead of other cause	Alive or dead due to cancer	Alive	Alive	Yes	1	0	Positive histology	96
1168144	65-69 years	Male	Married (including common law)	2010	Asian or Pacific Islander	Malignant	341	Adenocarcinoma	IA	T1a	Lobectomy	1 to 3 regional lymph nodes removed	3	Surgery performed	No/Unknown	None; diagnosed at autopsy	No radiation and/or cancer-directed surgery	None/Unknown	Cerebrovascular Diseases	One primary only	Moderately differentiated; Grade II	Alive or dead of other cause	Dead (attributable to causes other than this cancer dx)	Cerebrovascular Diseases	Dead	Yes	1	0	Positive histology	25
1168382	70-74 years	Female	Married (including common law)	2010	Asian or Pacific Islander	Malignant	342	Adenocarcinoma	IA	T1a	Lobectomy	4 or more regional lymph nodes removed	7	Surgery performed	No/Unknown	None; diagnosed at autopsy	No radiation and/or cancer-directed surgery	None/Unknown	Alive	One primary only	Moderately differentiated; Grade II	Alive or dead of other cause	Alive or dead due to cancer	Alive	Alive	Yes	1	0	Positive histology	105
1169021	50-54 years	Female	Married (including common law)	2010	White	Malignant	343	Adenocarcinoma	IB	T2a	Lobectomy	4 or more regional lymph nodes removed	12	Surgery performed	No/Unknown	None; diagnosed at autopsy	No radiation and/or cancer-directed surgery	None/Unknown	Alive	One primary only	Well differentiated; Grade I	Alive or dead of other cause	Alive or dead due to cancer	Alive	Alive	Yes	1	0	Positive histology	100
1169521	70-74 years	Male	Married (including common law)	2010	White	Malignant	341	Adenocarcinoma	IA	T1b	Lobectomy	4 or more regional lymph nodes removed	31	Surgery performed	No/Unknown	None; diagnosed at autopsy	No radiation and/or cancer-directed surgery	None/Unknown	Lung and Bronchus	One primary only	Moderately differentiated; Grade II	Dead (attributable to this cancer dx)	Alive or dead due to cancer	Lung and Bronchus	Dead	Yes	1	0	Positive histology	70
1170020	70-74 years	Female	Single (never married)	2010	White	Malignant	341	Adenocarcinoma	IA	T1b	Lobectomy	4 or more regional lymph nodes removed	11	Surgery performed	No/Unknown	None; diagnosed at autopsy	No radiation and/or cancer-directed surgery	None/Unknown	Alive	One primary only	Well differentiated; Grade I	Alive or dead of other cause	Alive or dead due to cancer	Alive	Alive	Yes	1	0	Positive histology	106
1170284	70-74 years	Male	Married (including common law)	2010	White	Malignant	341	Adenocarcinoma	IB	T2a	Lobectomy	4 or more regional lymph nodes removed	13	Surgery performed	No/Unknown	None; diagnosed at autopsy	No radiation and/or cancer-directed surgery	None/Unknown	Other Cause of Death	One primary only	Moderately differentiated; Grade II	Alive or dead of other cause	Dead (attributable to causes other than this cancer dx)	Other Cause of Death	Dead	Yes	1	0	Positive histology	94
1170367	65-69 years	Female	Single (never married)	2010	White	Malignant	341	NOS	IB	T2a	Wedge	1 to 3 regional lymph nodes removed	3	Surgery performed	No/Unknown	None; diagnosed at autopsy	Radiation after surgery	Beam radiation	Lung and Bronchus	One primary only	Unknown	Dead (attributable to this cancer dx)	Alive or dead due to cancer	Lung and Bronchus	Dead	Yes	1	0	Positive histology	65
1173503	55-59 years	Female	Single (never married)	2010	White	Malignant	341	Squamous carcinoma	IA	T1b	Lobectomy	4 or more regional lymph nodes removed	9	Surgery performed	No/Unknown	None; diagnosed at autopsy	No radiation and/or cancer-directed surgery	None/Unknown	Alive	One primary only	Poorly differentiated; Grade III	Alive or dead of other cause	Alive or dead due to cancer	Alive	Alive	Yes	1	0	Positive histology	92
1174436	80-84 years	Female	Unknown	2010	White	Malignant	343	Adenocarcinoma	IB	T2a	Lobectomy	4 or more regional lymph nodes removed	18	Surgery performed	No/Unknown	None; diagnosed at autopsy	No radiation and/or cancer-directed surgery	None/Unknown	Other Cause of Death	One primary only	Moderately differentiated; Grade II	Alive or dead of other cause	Dead (attributable to causes other than this cancer dx)	Other Cause of Death	Dead	Yes	1	0	Positive histology	88
1175340	50-54 years	Male	Married (including common law)	2010	White	Malignant	341	Adenocarcinoma	IA	T1a	Lobectomy	1 to 3 regional lymph nodes removed	5	Surgery performed	No/Unknown	None; diagnosed at autopsy	No radiation and/or cancer-directed surgery	None/Unknown	Alive	One primary only	Moderately differentiated; Grade II	Alive or dead of other cause	Alive or dead due to cancer	Alive	Alive	Yes	1	0	Positive histology	98
1175444	60-64 years	Female	Single (never married)	2010	White	Malignant	343	Adenocarcinoma	IA	T1b	Lobectomy	4 or more regional lymph nodes removed	9	Surgery performed	No/Unknown	None; diagnosed at autopsy	No radiation and/or cancer-directed surgery	None/Unknown	Alive	One primary only	Moderately differentiated; Grade II	Alive or dead of other cause	Alive or dead due to cancer	Alive	Alive	Yes	1	0	Positive histology	101
1175448	70-74 years	Female	Married (including common law)	2010	Asian or Pacific Islander	Malignant	343	Adenocarcinoma	IB	T2a	Lobectomy	Number of regional lymph nodes removed unknown	6	Surgery performed	Yes	None; diagnosed at autopsy	No radiation and/or cancer-directed surgery	None/Unknown	Alive	One primary only	Well differentiated; Grade I	Alive or dead of other cause	Alive or dead due to cancer	Alive	Alive	Yes	1	0	Positive histology	100
1175971	70-74 years	Male	Separated	2010	Asian or Pacific Islander	Malignant	343	Squamous carcinoma	IA	T1a	Wedge	None	0	Surgery performed	No/Unknown	None; diagnosed at autopsy	No radiation and/or cancer-directed surgery	None/Unknown	Chronic Obstructive Pulmonary Disease and Allied Cond	One primary only	Moderately differentiated; Grade II	Alive or dead of other cause	Dead (attributable to causes other than this cancer dx)	Chronic Obstructive Pulmonary Disease and Allied Cond	Dead	Yes	1	0	Positive histology	39
1176372	75-79 years	Female	Married (including common law)	2010	White	Malignant	341	Adenocarcinoma	IA	T1a	Lobectomy	4 or more regional lymph nodes removed	11	Surgery performed	No/Unknown	None; diagnosed at autopsy	No radiation and/or cancer-directed surgery	None/Unknown	Alive	One primary only	Unknown	Alive or dead of other cause	Alive or dead due to cancer	Alive	Alive	Yes	1	0	Positive histology	100
1176430	60-64 years	Female	Married (including common law)	2010	Asian or Pacific Islander	Malignant	341	Adenocarcinoma	IB	T2a	Lobectomy	1 to 3 regional lymph nodes removed	2	Surgery performed	No/Unknown	None; diagnosed at autopsy	No radiation and/or cancer-directed surgery	None/Unknown	Miscellaneous Malignant Cancer	One primary only	Moderately differentiated; Grade II	Dead (attributable to this cancer dx)	Alive or dead due to cancer	Miscellaneous Malignant Cancer	Dead	Yes	1	0	Positive histology	62
1176534	70-74 years	Female	Married (including common law)	2010	White	Malignant	341	Adenocarcinoma	IA	T1b	Lobectomy	4 or more regional lymph nodes removed	4	Surgery performed	No/Unknown	None; diagnosed at autopsy	No radiation and/or cancer-directed surgery	None/Unknown	Diseases of Heart	One primary only	Moderately differentiated; Grade II	Alive or dead of other cause	Dead (attributable to causes other than this cancer dx)	Diseases of Heart	Dead	Yes	1	0	Positive histology	37
1176653	70-74 years	Female	Married (including common law)	2010	White	Malignant	343	Adenocarcinoma	IA	T1a	Lobectomy	4 or more regional lymph nodes removed	8	Surgery performed	No/Unknown	None; diagnosed at autopsy	No radiation and/or cancer-directed surgery	None/Unknown	Alive	One primary only	Well differentiated; Grade I	Alive or dead of other cause	Alive or dead due to cancer	Alive	Alive	Yes	1	0	Positive histology	101
1176991	80-84 years	Female	Widowed	2010	White	Malignant	341	Adenocarcinoma	IB	T2a	Wedge	4 or more regional lymph nodes removed	15	Surgery performed	No/Unknown	None; diagnosed at autopsy	No radiation and/or cancer-directed surgery	None/Unknown	Lung and Bronchus	One primary only	Moderately differentiated; Grade II	Dead (attributable to this cancer dx)	Alive or dead due to cancer	Lung and Bronchus	Dead	Yes	1	0	Positive histology	67
1177367	55-59 years	Female	Divorced	2010	Asian or Pacific Islander	Malignant	341	Adenocarcinoma	IA	T1a	Lobectomy	4 or more regional lymph nodes removed	9	Surgery performed	No/Unknown	None; diagnosed at autopsy	No radiation and/or cancer-directed surgery	None/Unknown	Alive	One primary only	Well differentiated; Grade I	Alive or dead of other cause	Alive or dead due to cancer	Alive	Alive	Yes	1	0	Positive histology	97
1177415	80-84 years	Male	Widowed	2010	White	Malignant	341	Adenocarcinoma	IA	T1b	Wedge	4 or more regional lymph nodes removed	5	Surgery performed	No/Unknown	None; diagnosed at autopsy	No radiation and/or cancer-directed surgery	None/Unknown	Diseases of Heart	One primary only	Moderately differentiated; Grade II	Alive or dead of other cause	Dead (attributable to causes other than this cancer dx)	Diseases of Heart	Dead	Yes	1	0	Positive histology	61
1177463	70-74 years	Male	Widowed	2010	White	Malignant	343	Squamous carcinoma	IA	T1b	Lobectomy	4 or more regional lymph nodes removed	10	Surgery performed	No/Unknown	None; diagnosed at autopsy	No radiation and/or cancer-directed surgery	None/Unknown	Diseases of Heart	One primary only	Poorly differentiated; Grade III	Alive or dead of other cause	Dead (attributable to causes other than this cancer dx)	Diseases of Heart	Dead	Yes	1	0	Positive histology	10
1178090	80-84 years	Female	Widowed	2010	Asian or Pacific Islander	Malignant	341	Adenocarcinoma	IB	T2a	Lobectomy	4 or more regional lymph nodes removed	5	Surgery performed	No/Unknown	None; diagnosed at autopsy	No radiation and/or cancer-directed surgery	None/Unknown	Alive	One primary only	Moderately differentiated; Grade II	Alive or dead of other cause	Alive or dead due to cancer	Alive	Alive	Yes	1	0	Positive histology	97
1178342	65-69 years	Female	Married (including common law)	2010	Asian or Pacific Islander	Malignant	341	Adenocarcinoma	IA	T1b	Lobectomy	4 or more regional lymph nodes removed	9	Surgery performed	No/Unknown	None; diagnosed at autopsy	No radiation and/or cancer-directed surgery	None/Unknown	Lung and Bronchus	One primary only	Well differentiated; Grade I	Dead (attributable to this cancer dx)	Alive or dead due to cancer	Lung and Bronchus	Dead	Yes	1	0	Positive histology	26
1178495	75-79 years	Male	Married (including common law)	2010	White	Malignant	341	Squamous carcinoma	IB	T2a	Wedge	1 to 3 regional lymph nodes removed	2	Surgery performed	No/Unknown	None; diagnosed at autopsy	No radiation and/or cancer-directed surgery	None/Unknown	Cerebrovascular Diseases	One primary only	Moderately differentiated; Grade II	Alive or dead of other cause	Dead (attributable to causes other than this cancer dx)	Cerebrovascular Diseases	Dead	Yes	1	0	Positive histology	46
1178682	45-49 years	Male	Married (including common law)	2010	White	Malignant	349	Adenocarcinoma	IA	T1a	Wedge	None	0	Surgery performed	No/Unknown	None; diagnosed at autopsy	No radiation and/or cancer-directed surgery	None/Unknown	Alive	One primary only	Well differentiated; Grade I	Alive or dead of other cause	Alive or dead due to cancer	Alive	Alive	Yes	1	0	Positive histology	100
1179456	70-74 years	Female	Married (including common law)	2010	Asian or Pacific Islander	Malignant	341	Adenocarcinoma	IA	T1a	Lobectomy	4 or more regional lymph nodes removed	7	Surgery performed	No/Unknown	None; diagnosed at autopsy	No radiation and/or cancer-directed surgery	None/Unknown	Lung and Bronchus	One primary only	Well differentiated; Grade I	Dead (attributable to this cancer dx)	Alive or dead due to cancer	Lung and Bronchus	Dead	Yes	1	0	Positive histology	78
1180062	75-79 years	Male	Married (including common law)	2010	Asian or Pacific Islander	Malignant	343	Adenocarcinoma	IA	T1b	Lobectomy	4 or more regional lymph nodes removed	5	Surgery performed	No/Unknown	None; diagnosed at autopsy	No radiation and/or cancer-directed surgery	None/Unknown	Lung and Bronchus	One primary only	Well differentiated; Grade I	Dead (attributable to this cancer dx)	Alive or dead due to cancer	Lung and Bronchus	Dead	Yes	1	0	Positive histology	99
1180863	60-64 years	Male	Married (including common law)	2010	White	Malignant	342	Adenocarcinoma	IB	T2a	Lobectomy	4 or more regional lymph nodes removed	10	Surgery performed	Yes	None; diagnosed at autopsy	No radiation and/or cancer-directed surgery	None/Unknown	Alive	One primary only	Moderately differentiated; Grade II	Alive or dead of other cause	Alive or dead due to cancer	Alive	Alive	Yes	1	0	Positive histology	96
1181235	75-79 years	Female	Single (never married)	2011	Asian or Pacific Islander	Malignant	343	Adenocarcinoma	IA	T1b	Lobectomy	4 or more regional lymph nodes removed	7	Surgery performed	No/Unknown	None; diagnosed at autopsy	No radiation and/or cancer-directed surgery	None/Unknown	Alive	One primary only	Moderately differentiated; Grade II	Alive or dead of other cause	Alive or dead due to cancer	Alive	Alive	Yes	1	0	Positive histology	84
1181270	65-69 years	Female	Divorced	2010	White	Malignant	341	Adenocarcinoma	IA	T1a	Lobectomy	None	0	Surgery performed	No/Unknown	None; diagnosed at autopsy	No radiation and/or cancer-directed surgery	None/Unknown	Alive	One primary only	Moderately differentiated; Grade II	Alive or dead of other cause	Alive or dead due to cancer	Alive	Alive	Yes	1	0	Positive histology	98
1181796	70-74 years	Male	Married (including common law)	2010	Asian or Pacific Islander	Malignant	341	Adenocarcinoma	IA	T1a	Lobectomy	4 or more regional lymph nodes removed	4	Surgery performed	No/Unknown	None; diagnosed at autopsy	No radiation and/or cancer-directed surgery	None/Unknown	Alive	One primary only	Moderately differentiated; Grade II	Alive or dead of other cause	Alive or dead due to cancer	Alive	Alive	Yes	1	0	Positive histology	101
1182472	55-59 years	Female	Single (never married)	2010	White	Malignant	341	Adenocarcinoma	IA	T1a	Lobectomy	4 or more regional lymph nodes removed	13	Surgery performed	No/Unknown	None; diagnosed at autopsy	No radiation and/or cancer-directed surgery	None/Unknown	Alive	One primary only	Well differentiated; Grade I	Alive or dead of other cause	Alive or dead due to cancer	Alive	Alive	Yes	1	0	Positive histology	97
1183085	75-79 years	Female	Divorced	2010	White	Malignant	341	Adenocarcinoma	IB	T2a	Lobectomy	4 or more regional lymph nodes removed	4	Surgery performed	No/Unknown	None; diagnosed at autopsy	No radiation and/or cancer-directed surgery	None/Unknown	Alive	One primary only	Well differentiated; Grade I	Alive or dead of other cause	Alive or dead due to cancer	Alive	Alive	Yes	1	1	Positive histology	93
1183278	60-64 years	Female	Married (including common law)	2010	Asian or Pacific Islander	Malignant	343	Adenocarcinoma	IB	T2a	Lobectomy	4 or more regional lymph nodes removed	7	Surgery performed	No/Unknown	None; diagnosed at autopsy	No radiation and/or cancer-directed surgery	None/Unknown	Alive	One primary only	Well differentiated; Grade I	Alive or dead of other cause	Alive or dead due to cancer	Alive	Alive	Yes	1	0	Positive histology	96
1183630	50-54 years	Female	Married (including common law)	2010	Asian or Pacific Islander	Malignant	341	Adenocarcinoma	IA	T1a	Wedge	4 or more regional lymph nodes removed	6	Surgery performed	No/Unknown	None; diagnosed at autopsy	No radiation and/or cancer-directed surgery	None/Unknown	Alive	One primary only	Well differentiated; Grade I	Alive or dead of other cause	Alive or dead due to cancer	Alive	Alive	Yes	1	0	Positive histology	96
1185013	65-69 years	Female	Divorced	2010	White	Malignant	343	Adenocarcinoma	IB	T2a	Lobectomy	4 or more regional lymph nodes removed	10	Surgery performed	No/Unknown	None; diagnosed at autopsy	No radiation and/or cancer-directed surgery	None/Unknown	Alive	One primary only	Moderately differentiated; Grade II	Alive or dead of other cause	Alive or dead due to cancer	Alive	Alive	Yes	1	0	Positive histology	101
1185015	70-74 years	Female	Widowed	2010	White	Malignant	343	Squamous carcinoma	IA	T1a	Wedge	None	0	Surgery performed	No/Unknown	None; diagnosed at autopsy	No radiation and/or cancer-directed surgery	None/Unknown	Septicemia	One primary only	Moderately differentiated; Grade II	Alive or dead of other cause	Dead (attributable to causes other than this cancer dx)	Septicemia	Dead	Yes	1	0	Positive histology	50
1185076	65-69 years	Male	Married (including common law)	2010	White	Malignant	343	Adenosquamous	IB	T2a	Lobectomy	4 or more regional lymph nodes removed	7	Surgery performed	No/Unknown	None; diagnosed at autopsy	No radiation and/or cancer-directed surgery	None/Unknown	Alive	One primary only	Moderately differentiated; Grade II	Alive or dead of other cause	Alive or dead due to cancer	Alive	Alive	Yes	1	0	Positive histology	97
1185483	80-84 years	Male	Widowed	2010	White	Malignant	343	Squamous carcinoma	IB	T2a	Segmentectomy	1 to 3 regional lymph nodes removed	4	Surgery performed	No/Unknown	None; diagnosed at autopsy	No radiation and/or cancer-directed surgery	None/Unknown	Chronic Obstructive Pulmonary Disease and Allied Cond	One primary only	Moderately differentiated; Grade II	Alive or dead of other cause	Dead (attributable to causes other than this cancer dx)	Chronic Obstructive Pulmonary Disease and Allied Cond	Dead	Yes	1	0	Positive histology	45
1186049	75-79 years	Male	Married (including common law)	2010	White	Malignant	343	Adenocarcinoma	IB	T2a	Lobectomy	1 to 3 regional lymph nodes removed	2	Surgery performed	No/Unknown	None; diagnosed at autopsy	No radiation and/or cancer-directed surgery	None/Unknown	Lung and Bronchus	One primary only	Moderately differentiated; Grade II	Dead (attributable to this cancer dx)	Alive or dead due to cancer	Lung and Bronchus	Dead	Yes	1	0	Positive histology	10
1186144	60-64 years	Female	Married (including common law)	2010	White	Malignant	342	Adenocarcinoma	IA	T1a	Lobectomy	1 to 3 regional lymph nodes removed	1	Surgery performed	No/Unknown	None; diagnosed at autopsy	No radiation and/or cancer-directed surgery	None/Unknown	Alive	One primary only	Moderately differentiated; Grade II	Alive or dead of other cause	Alive or dead due to cancer	Alive	Alive	Yes	1	0	Positive histology	107
1186179	65-69 years	Male	Married (including common law)	2010	Asian or Pacific Islander	Malignant	341	Adenocarcinoma	IA	T1a	Lobectomy	4 or more regional lymph nodes removed	17	Surgery performed	No/Unknown	None; diagnosed at autopsy	No radiation and/or cancer-directed surgery	None/Unknown	Alive	One primary only	Well differentiated; Grade I	Alive or dead of other cause	Alive or dead due to cancer	Alive	Alive	Yes	1	0	Positive histology	100
1186293	70-74 years	Male	Divorced	2011	Black	Malignant	341	Squamous carcinoma	IB	T2a	Lobectomy	4 or more regional lymph nodes removed	13	Surgery performed	Yes	None; diagnosed at autopsy	No radiation and/or cancer-directed surgery	None/Unknown	Alive	One primary only	Unknown	Alive or dead of other cause	Alive or dead due to cancer	Alive	Alive	Yes	1	0	Positive histology	90
1186818	65-69 years	Female	Married (including common law)	2011	White	Malignant	343	Adenocarcinoma	IA	T1a	Lobectomy	1 to 3 regional lymph nodes removed	5	Surgery performed	No/Unknown	None; diagnosed at autopsy	No radiation and/or cancer-directed surgery	None/Unknown	Alive	One primary only	Unknown	Alive or dead of other cause	Alive or dead due to cancer	Alive	Alive	Yes	1	0	Positive histology	94
1186868	55-59 years	Female	Married (including common law)	2011	White	Malignant	341	Adenocarcinoma	IA	T1a	Lobectomy	1 to 3 regional lymph nodes removed	1	Surgery performed	No/Unknown	None; diagnosed at autopsy	No radiation and/or cancer-directed surgery	None/Unknown	Lung and Bronchus	One primary only	Poorly differentiated; Grade III	Dead (attributable to this cancer dx)	Alive or dead due to cancer	Lung and Bronchus	Dead	Yes	1	0	Positive histology	18
1186926	75-79 years	Male	Married (including common law)	2011	Asian or Pacific Islander	Malignant	341	Adenocarcinoma	IB	T2a	Lobectomy	4 or more regional lymph nodes removed	9	Surgery performed	No/Unknown	None; diagnosed at autopsy	No radiation and/or cancer-directed surgery	None/Unknown	Lung and Bronchus	One primary only	Well differentiated; Grade I	Dead (attributable to this cancer dx)	Alive or dead due to cancer	Lung and Bronchus	Dead	Yes	1	0	Positive histology	10
1187293	65-69 years	Female	Divorced	2011	White	Malignant	342	Adenocarcinoma	IB	T2a	Lobectomy	4 or more regional lymph nodes removed	7	Surgery performed	No/Unknown	None; diagnosed at autopsy	No radiation and/or cancer-directed surgery	None/Unknown	Alive	One primary only	Well differentiated; Grade I	Alive or dead of other cause	Alive or dead due to cancer	Alive	Alive	Yes	1	0	Positive histology	95
1187495	50-54 years	Male	Married (including common law)	2010	Asian or Pacific Islander	Malignant	341	Adenocarcinoma	IB	T2a	Lobectomy	4 or more regional lymph nodes removed	15	Surgery performed	No/Unknown	None; diagnosed at autopsy	No radiation and/or cancer-directed surgery	None/Unknown	Lung and Bronchus	One primary only	Moderately differentiated; Grade II	Dead (attributable to this cancer dx)	Alive or dead due to cancer	Lung and Bronchus	Dead	Yes	1	0	Positive histology	10
1187583	65-69 years	Male	Separated	2010	White	Malignant	343	Squamous carcinoma	IA	T1a	Wedge	None	0	Surgery performed	No/Unknown	None; diagnosed at autopsy	No radiation and/or cancer-directed surgery	None/Unknown	Diseases of Heart	One primary only	Moderately differentiated; Grade II	Alive or dead of other cause	Dead (attributable to causes other than this cancer dx)	Diseases of Heart	Dead	Yes	1	0	Positive histology	23
1187736	65-69 years	Female	Single (never married)	2010	White	Malignant	343	Squamous carcinoma	IB	T2a	Lobectomy	4 or more regional lymph nodes removed	7	Surgery performed	No/Unknown	None; diagnosed at autopsy	No radiation and/or cancer-directed surgery	None/Unknown	Lung and Bronchus	One primary only	Moderately differentiated; Grade II	Dead (attributable to this cancer dx)	Alive or dead due to cancer	Lung and Bronchus	Dead	Yes	1	0	Positive histology	2
1188553	75-79 years	Male	Married (including common law)	2010	White	Malignant	341	Adenocarcinoma	IA	T1b	Lobectomy	4 or more regional lymph nodes removed	97	Surgery performed	No/Unknown	None; diagnosed at autopsy	No radiation and/or cancer-directed surgery	None/Unknown	Alive	One primary only	Moderately differentiated; Grade II	Alive or dead of other cause	Alive or dead due to cancer	Alive	Alive	Yes	1	0	Positive histology	99
1188741	70-74 years	Female	Married (including common law)	2010	White	Malignant	343	Adenocarcinoma	IB	T2a	Lobectomy	4 or more regional lymph nodes removed	14	Surgery performed	No/Unknown	None; diagnosed at autopsy	No radiation and/or cancer-directed surgery	None/Unknown	Alive	One primary only	Poorly differentiated; Grade III	Alive or dead of other cause	Alive or dead due to cancer	Alive	Alive	Yes	1	0	Positive histology	98
1188826	60-64 years	Female	Married (including common law)	2010	White	Malignant	341	Squamous carcinoma	IA	T1b	Lobectomy	4 or more regional lymph nodes removed	20	Surgery performed	No/Unknown	None; diagnosed at autopsy	No radiation and/or cancer-directed surgery	None/Unknown	Alive	One primary only	Poorly differentiated; Grade III	Alive or dead of other cause	Alive or dead due to cancer	Alive	Alive	Yes	1	0	Positive histology	102
1188877	65-69 years	Male	Married (including common law)	2010	White	Malignant	343	Adenocarcinoma	IB	T2a	Lobectomy	4 or more regional lymph nodes removed	5	Surgery performed	Yes	None; diagnosed at autopsy	No radiation and/or cancer-directed surgery	None/Unknown	Alive	One primary only	Poorly differentiated; Grade III	Alive or dead of other cause	Alive or dead due to cancer	Alive	Alive	Yes	1	0	Positive histology	98
1189195	55-59 years	Male	Single (never married)	2010	White	Malignant	341	Adenocarcinoma	IB	T2a	Lobectomy	4 or more regional lymph nodes removed	8	Surgery performed	No/Unknown	None; diagnosed at autopsy	No radiation and/or cancer-directed surgery	None/Unknown	Lung and Bronchus	One primary only	Poorly differentiated; Grade III	Dead (attributable to this cancer dx)	Alive or dead due to cancer	Lung and Bronchus	Dead	Yes	1	0	Positive histology	13
1189793	65-69 years	Male	Unknown	2011	Black	Malignant	343	Squamous carcinoma	IA	T1a	Lobectomy	4 or more regional lymph nodes removed	10	Surgery performed	No/Unknown	None; diagnosed at autopsy	No radiation and/or cancer-directed surgery	None/Unknown	Diseases of Heart	One primary only	Moderately differentiated; Grade II	Alive or dead of other cause	Dead (attributable to causes other than this cancer dx)	Diseases of Heart	Dead	Yes	1	0	Positive histology	82
1190609	80-84 years	Male	Married (including common law)	2010	Asian or Pacific Islander	Malignant	343	Adenocarcinoma	IA	T1a	Lobectomy	4 or more regional lymph nodes removed	7	Surgery performed	No/Unknown	None; diagnosed at autopsy	No radiation and/or cancer-directed surgery	None/Unknown	Alive	One primary only	Moderately differentiated; Grade II	Alive or dead of other cause	Alive or dead due to cancer	Alive	Alive	Yes	1	0	Positive histology	97
1190746	70-74 years	Female	Married (including common law)	2011	Asian or Pacific Islander	Malignant	341	Adenocarcinoma	IB	T2a	Lobectomy	4 or more regional lymph nodes removed	6	Surgery performed	No/Unknown	None; diagnosed at autopsy	No radiation and/or cancer-directed surgery	None/Unknown	Alive	One primary only	Moderately differentiated; Grade II	Alive or dead of other cause	Alive or dead due to cancer	Alive	Alive	Yes	1	0	Positive histology	86
1190888	65-69 years	Female	Single (never married)	2010	White	Malignant	341	Adenocarcinoma	IA	T1a	Wedge	None	0	Surgery performed	No/Unknown	None; diagnosed at autopsy	No radiation and/or cancer-directed surgery	None/Unknown	Chronic Obstructive Pulmonary Disease and Allied Cond	One primary only	Moderately differentiated; Grade II	Alive or dead of other cause	Dead (attributable to causes other than this cancer dx)	Chronic Obstructive Pulmonary Disease and Allied Cond	Dead	Yes	1	0	Positive histology	13
1190959	55-59 years	Female	Widowed	2010	Black	Malignant	341	Adenocarcinoma	IA	T1a	Lobectomy	1 to 3 regional lymph nodes removed	1	Surgery performed	No/Unknown	None; diagnosed at autopsy	No radiation and/or cancer-directed surgery	None/Unknown	Alive	One primary only	Poorly differentiated; Grade III	Alive or dead of other cause	Alive or dead due to cancer	Alive	Alive	Yes	1	0	Positive histology	91
1191048	75-79 years	Male	Married (including common law)	2011	Asian or Pacific Islander	Malignant	343	Adenocarcinoma	IB	T2a	Lobectomy	4 or more regional lymph nodes removed	7	Surgery performed	No/Unknown	None; diagnosed at autopsy	No radiation and/or cancer-directed surgery	None/Unknown	Alive	One primary only	Moderately differentiated; Grade II	Alive or dead of other cause	Alive or dead due to cancer	Alive	Alive	Yes	1	0	Positive histology	93
1191185	60-64 years	Female	Married (including common law)	2010	White	Malignant	341	Adenocarcinoma	IA	T1a	Lobectomy	4 or more regional lymph nodes removed	5	Surgery performed	No/Unknown	None; diagnosed at autopsy	No radiation and/or cancer-directed surgery	None/Unknown	Alive	One primary only	Undifferentiated; anaplastic; Grade IV	Alive or dead of other cause	Alive or dead due to cancer	Alive	Alive	Yes	1	0	Positive histology	97
1191190	70-74 years	Female	Single (never married)	2010	White	Malignant	341	Adenocarcinoma	IA	T1a	Lobectomy	None	10	Surgery performed	No/Unknown	None; diagnosed at autopsy	No radiation and/or cancer-directed surgery	None/Unknown	Alive	One primary only	Unknown	Alive or dead of other cause	Alive or dead due to cancer	Alive	Alive	Yes	1	0	Positive histology	102
1192590	80-84 years	Male	Married (including common law)	2010	White	Malignant	341	Large cell lung cancer	IA	T1a	Segmentectomy	4 or more regional lymph nodes removed	5	Surgery performed	No/Unknown	None; diagnosed at autopsy	No radiation and/or cancer-directed surgery	None/Unknown	Lung and Bronchus	One primary only	Poorly differentiated; Grade III	Dead (attributable to this cancer dx)	Alive or dead due to cancer	Lung and Bronchus	Dead	Yes	1	0	Positive histology	33
1192692	55-59 years	Male	Married (including common law)	2010	White	Malignant	341	Adenocarcinoma	IA	T1a	Lobectomy	4 or more regional lymph nodes removed	6	Surgery performed	No/Unknown	None; diagnosed at autopsy	No radiation and/or cancer-directed surgery	None/Unknown	Alive	One primary only	Well differentiated; Grade I	Alive or dead of other cause	Alive or dead due to cancer	Alive	Alive	Yes	1	0	Positive histology	96
1193474	70-74 years	Male	Married (including common law)	2010	White	Malignant	341	Adenocarcinoma	IA	T1a	Wedge	None	0	Surgery performed	No/Unknown	None; diagnosed at autopsy	No radiation and/or cancer-directed surgery	None/Unknown	Alive	One primary only	Well differentiated; Grade I	Alive or dead of other cause	Alive or dead due to cancer	Alive	Alive	Yes	1	0	Positive histology	93
1193528	75-79 years	Female	Married (including common law)	2011	White	Malignant	341	Adenocarcinoma	IA	T1b	Lobectomy	4 or more regional lymph nodes removed	7	Surgery performed	No/Unknown	None; diagnosed at autopsy	No radiation and/or cancer-directed surgery	None/Unknown	Alive	One primary only	Moderately differentiated; Grade II	Alive or dead of other cause	Alive or dead due to cancer	Alive	Alive	Yes	1	0	Positive histology	94
1194272	50-54 years	Female	Single (never married)	2011	Black	Malignant	341	Adenocarcinoma	IB	T2a	Lobectomy	1 to 3 regional lymph nodes removed	2	Surgery performed	Yes	None; diagnosed at autopsy	No radiation and/or cancer-directed surgery	None/Unknown	Alive	One primary only	Poorly differentiated; Grade III	Alive or dead of other cause	Alive or dead due to cancer	Alive	Alive	Yes	1	0	Positive histology	94
1195219	80-84 years	Male	Married (including common law)	2011	White	Malignant	341	Adenocarcinoma	IA	T1a	Lobectomy	4 or more regional lymph nodes removed	12	Surgery performed	No/Unknown	None; diagnosed at autopsy	No radiation and/or cancer-directed surgery	None/Unknown	Lung and Bronchus	One primary only	Moderately differentiated; Grade II	Dead (attributable to this cancer dx)	Alive or dead due to cancer	Lung and Bronchus	Dead	Yes	1	0	Positive histology	75
1195370	55-59 years	Male	Married (including common law)	2010	White	Malignant	343	Adenocarcinoma	IB	T2a	Wedge	4 or more regional lymph nodes removed	4	Surgery performed	No/Unknown	None; diagnosed at autopsy	No radiation and/or cancer-directed surgery	None/Unknown	Alive	One primary only	Moderately differentiated; Grade II	Alive or dead of other cause	Alive or dead due to cancer	Alive	Alive	Yes	1	0	Positive histology	77
1195684	75-79 years	Female	Married (including common law)	2010	White	Malignant	341	Adenocarcinoma	IA	T1b	Wedge	4 or more regional lymph nodes removed	4	Surgery performed	No/Unknown	None; diagnosed at autopsy	No radiation and/or cancer-directed surgery	None/Unknown	Alive	One primary only	Well differentiated; Grade I	Alive or dead of other cause	Alive or dead due to cancer	Alive	Alive	Yes	1	0	Positive histology	92
1196787	60-64 years	Male	Married (including common law)	2011	White	Malignant	343	Adenocarcinoma	IB	T2a	Lobectomy	4 or more regional lymph nodes removed	13	Surgery performed	Yes	None; diagnosed at autopsy	No radiation and/or cancer-directed surgery	None/Unknown	Lung and Bronchus	One primary only	Poorly differentiated; Grade III	Dead (attributable to this cancer dx)	Alive or dead due to cancer	Lung and Bronchus	Dead	Yes	1	0	Positive histology	35
1196861	85+ years	Male	Married (including common law)	2010	White	Malignant	343	Squamous carcinoma	IA	T1b	Lobectomy	4 or more regional lymph nodes removed	10	Surgery performed	No/Unknown	None; diagnosed at autopsy	No radiation and/or cancer-directed surgery	None/Unknown	Diseases of Heart	One primary only	Moderately differentiated; Grade II	Alive or dead of other cause	Dead (attributable to causes other than this cancer dx)	Diseases of Heart	Dead	Yes	1	0	Positive histology	8
1197359	60-64 years	Female	Married (including common law)	2011	White	Malignant	343	Adenocarcinoma	IA	T1a	Lobectomy	4 or more regional lymph nodes removed	5	Surgery performed	No/Unknown	None; diagnosed at autopsy	No radiation and/or cancer-directed surgery	None/Unknown	Lung and Bronchus	One primary only	Moderately differentiated; Grade II	Dead (attributable to this cancer dx)	Alive or dead due to cancer	Lung and Bronchus	Dead	Yes	1	0	Positive histology	79
1197706	75-79 years	Male	Married (including common law)	2010	Asian or Pacific Islander	Malignant	343	Adenocarcinoma	IA	T1b	Lobectomy	1 to 3 regional lymph nodes removed	2	Surgery performed	No/Unknown	None; diagnosed at autopsy	No radiation and/or cancer-directed surgery	None/Unknown	Alive	One primary only	Moderately differentiated; Grade II	Alive or dead of other cause	Alive or dead due to cancer	Alive	Alive	Yes	1	0	Positive histology	37
1198256	65-69 years	Female	Married (including common law)	2011	White	Malignant	343	Adenocarcinoma	IA	T1a	Lobectomy	4 or more regional lymph nodes removed	10	Surgery performed	No/Unknown	None; diagnosed at autopsy	No radiation and/or cancer-directed surgery	None/Unknown	Alive	One primary only	Moderately differentiated; Grade II	Alive or dead of other cause	Alive or dead due to cancer	Alive	Alive	Yes	1	0	Positive histology	92
1198265	65-69 years	Female	Married (including common law)	2011	Asian or Pacific Islander	Malignant	342	Adenocarcinoma	IB	T2a	Lobectomy	4 or more regional lymph nodes removed	6	Surgery performed	Yes	None; diagnosed at autopsy	No radiation and/or cancer-directed surgery	None/Unknown	Alive	One primary only	Poorly differentiated; Grade III	Alive or dead of other cause	Alive or dead due to cancer	Alive	Alive	Yes	1	0	Positive histology	90
1198274	65-69 years	Female	Married (including common law)	2011	Asian or Pacific Islander	Malignant	341	Adenocarcinoma	IA	T1b	Lobectomy	1 to 3 regional lymph nodes removed	2	Surgery performed	No/Unknown	None; diagnosed at autopsy	No radiation and/or cancer-directed surgery	None/Unknown	Alive	One primary only	Well differentiated; Grade I	Alive or dead of other cause	Alive or dead due to cancer	Alive	Alive	Yes	1	0	Positive histology	93
1198455	50-54 years	Female	Single (never married)	2011	Black	Malignant	341	Adenocarcinoma	IA	T1b	Lobectomy	4 or more regional lymph nodes removed	10	Surgery performed	No/Unknown	None; diagnosed at autopsy	No radiation and/or cancer-directed surgery	None/Unknown	Alive	One primary only	Moderately differentiated; Grade II	Alive or dead of other cause	Alive or dead due to cancer	Alive	Alive	Yes	1	0	Positive histology	90
1198751	70-74 years	Female	Married (including common law)	2011	Asian or Pacific Islander	Malignant	343	Adenocarcinoma	IA	T1a	Lobectomy	4 or more regional lymph nodes removed	9	Surgery performed	No/Unknown	None; diagnosed at autopsy	No radiation and/or cancer-directed surgery	None/Unknown	Alive	One primary only	Well differentiated; Grade I	Alive or dead of other cause	Alive or dead due to cancer	Alive	Alive	Yes	1	0	Positive histology	95
1199227	60-64 years	Male	Divorced	2010	White	Malignant	343	Adenosquamous	IB	T2a	Lobectomy	4 or more regional lymph nodes removed	7	Surgery performed	Yes	None; diagnosed at autopsy	No radiation and/or cancer-directed surgery	None/Unknown	Alive	One primary only	Moderately differentiated; Grade II	Alive or dead of other cause	Alive or dead due to cancer	Alive	Alive	Yes	1	0	Positive histology	96
1199791	70-74 years	Female	Married (including common law)	2011	White	Malignant	343	Adenocarcinoma	IB	T2a	Lobectomy	4 or more regional lymph nodes removed	4	Surgery performed	No/Unknown	None; diagnosed at autopsy	No radiation and/or cancer-directed surgery	None/Unknown	Alive	One primary only	Moderately differentiated; Grade II	Alive or dead of other cause	Alive or dead due to cancer	Alive	Alive	Yes	1	0	Positive histology	94
1199823	75-79 years	Male	Married (including common law)	2011	White	Malignant	341	Adenocarcinoma	IB	T2a	Lobectomy	4 or more regional lymph nodes removed	5	Surgery performed	No/Unknown	None; diagnosed at autopsy	No radiation and/or cancer-directed surgery	None/Unknown	Diseases of Heart	One primary only	Moderately differentiated; Grade II	Alive or dead of other cause	Dead (attributable to causes other than this cancer dx)	Diseases of Heart	Dead	Yes	1	0	Positive histology	42
1200326	55-59 years	Male	Married (including common law)	2011	White	Malignant	343	Adenocarcinoma	IA	T1a	Lobectomy	4 or more regional lymph nodes removed	18	Surgery performed	No/Unknown	None; diagnosed at autopsy	No radiation and/or cancer-directed surgery	None/Unknown	Alive	One primary only	Well differentiated; Grade I	Alive or dead of other cause	Alive or dead due to cancer	Alive	Alive	Yes	1	0	Positive histology	91
1200398	80-84 years	Male	Married (including common law)	2011	Asian or Pacific Islander	Malignant	341	Adenocarcinoma	IB	T2a	Lobectomy	1 to 3 regional lymph nodes removed	3	Surgery performed	No/Unknown	None; diagnosed at autopsy	No radiation and/or cancer-directed surgery	None/Unknown	Alive	One primary only	Moderately differentiated; Grade II	Alive or dead of other cause	Alive or dead due to cancer	Alive	Alive	Yes	1	0	Positive histology	91
1200573	60-64 years	Female	Married (including common law)	2011	White	Malignant	341	Adenocarcinoma	IB	T2a	Lobectomy	4 or more regional lymph nodes removed	12	Surgery performed	No/Unknown	None; diagnosed at autopsy	No radiation and/or cancer-directed surgery	None/Unknown	Alive	One primary only	Poorly differentiated; Grade III	Alive or dead of other cause	Alive or dead due to cancer	Alive	Alive	Yes	1	0	Positive histology	86
1200619	70-74 years	Female	Married (including common law)	2011	White	Malignant	343	Adenocarcinoma	IA	T1a	Lobectomy	None	0	Surgery performed	No/Unknown	None; diagnosed at autopsy	No radiation and/or cancer-directed surgery	None/Unknown	Alive	One primary only	Well differentiated; Grade I	Alive or dead of other cause	Alive or dead due to cancer	Alive	Alive	Yes	1	0	Positive histology	92
1201072	80-84 years	Male	Married (including common law)	2011	White	Malignant	341	Squamous carcinoma	IA	T1b	Lobectomy	4 or more regional lymph nodes removed	10	Surgery performed	No/Unknown	None; diagnosed at autopsy	No radiation and/or cancer-directed surgery	None/Unknown	Lung and Bronchus	One primary only	Moderately differentiated; Grade II	Dead (attributable to this cancer dx)	Alive or dead due to cancer	Lung and Bronchus	Dead	Yes	1	0	Positive histology	21
1201125	70-74 years	Male	Married (including common law)	2011	Asian or Pacific Islander	Malignant	342	Adenocarcinoma	IA	T1a	Lobectomy	4 or more regional lymph nodes removed	23	Surgery performed	No/Unknown	None; diagnosed at autopsy	No radiation and/or cancer-directed surgery	None/Unknown	Alive	One primary only	Poorly differentiated; Grade III	Alive or dead of other cause	Alive or dead due to cancer	Alive	Alive	Yes	1	0	Positive histology	92
1201243	65-69 years	Male	Single (never married)	2011	Asian or Pacific Islander	Malignant	343	Adenosquamous	IB	T2a	Lobectomy	1 to 3 regional lymph nodes removed	3	Surgery performed	No/Unknown	None; diagnosed at autopsy	No radiation and/or cancer-directed surgery	None/Unknown	Lung and Bronchus	One primary only	Poorly differentiated; Grade III	Dead (attributable to this cancer dx)	Alive or dead due to cancer	Lung and Bronchus	Dead	Yes	1	0	Positive histology	39
1201324	70-74 years	Female	Married (including common law)	2011	Asian or Pacific Islander	Malignant	341	Adenocarcinoma	IA	T1a	Lobectomy	4 or more regional lymph nodes removed	6	Surgery performed	No/Unknown	None; diagnosed at autopsy	No radiation and/or cancer-directed surgery	None/Unknown	Alive	One primary only	Moderately differentiated; Grade II	Alive or dead of other cause	Alive or dead due to cancer	Alive	Alive	Yes	1	0	Positive histology	91
1201397	70-74 years	Female	Divorced	2011	White	Malignant	341	Adenocarcinoma	IB	T2a	Lobectomy	4 or more regional lymph nodes removed	7	Surgery performed	No/Unknown	None; diagnosed at autopsy	No radiation and/or cancer-directed surgery	None/Unknown	Lung and Bronchus	One primary only	Poorly differentiated; Grade III	Dead (attributable to this cancer dx)	Alive or dead due to cancer	Lung and Bronchus	Dead	Yes	1	0	Positive histology	16
1201615	55-59 years	Female	Married (including common law)	2011	White	Malignant	341	Adenocarcinoma	IA	T1a	Lobectomy	4 or more regional lymph nodes removed	4	Surgery performed	No/Unknown	None; diagnosed at autopsy	No radiation and/or cancer-directed surgery	None/Unknown	Alive	One primary only	Well differentiated; Grade I	Alive or dead of other cause	Alive or dead due to cancer	Alive	Alive	Yes	1	0	Positive histology	88
1201659	50-54 years	Male	Married (including common law)	2011	Asian or Pacific Islander	Malignant	341	Adenocarcinoma	IA	T1a	Lobectomy	4 or more regional lymph nodes removed	9	Surgery performed	No/Unknown	None; diagnosed at autopsy	No radiation and/or cancer-directed surgery	None/Unknown	Alive	One primary only	Well differentiated; Grade I	Alive or dead of other cause	Alive or dead due to cancer	Alive	Alive	Yes	1	0	Positive histology	94
1201673	60-64 years	Female	Married (including common law)	2011	Asian or Pacific Islander	Malignant	341	Adenocarcinoma	IB	T2a	Lobectomy	4 or more regional lymph nodes removed	15	Surgery performed	No/Unknown	None; diagnosed at autopsy	No radiation and/or cancer-directed surgery	None/Unknown	Alive	One primary only	Moderately differentiated; Grade II	Alive or dead of other cause	Alive or dead due to cancer	Alive	Alive	Yes	1	0	Positive histology	91
1202339	50-54 years	Female	Single (never married)	2011	Black	Malignant	341	Adenocarcinoma	IA	T1b	Lobectomy	4 or more regional lymph nodes removed	12	Surgery performed	No/Unknown	None; diagnosed at autopsy	No radiation and/or cancer-directed surgery	None/Unknown	Alive	One primary only	Moderately differentiated; Grade II	Alive or dead of other cause	Alive or dead due to cancer	Alive	Alive	Yes	1	0	Positive histology	91
1202971	60-64 years	Male	Married (including common law)	2011	Asian or Pacific Islander	Malignant	341	Adenocarcinoma	IA	T1a	Lobectomy	4 or more regional lymph nodes removed	11	Surgery performed	No/Unknown	None; diagnosed at autopsy	No radiation and/or cancer-directed surgery	None/Unknown	Alive	One primary only	Moderately differentiated; Grade II	Alive or dead of other cause	Alive or dead due to cancer	Alive	Alive	Yes	1	0	Positive histology	93
1203198	75-79 years	Female	Married (including common law)	2011	White	Malignant	341	Adenocarcinoma	IA	T1a	Lobectomy	4 or more regional lymph nodes removed	15	Surgery performed	No/Unknown	None; diagnosed at autopsy	No radiation and/or cancer-directed surgery	None/Unknown	Chronic Obstructive Pulmonary Disease and Allied Cond	One primary only	Well differentiated; Grade I	Alive or dead of other cause	Dead (attributable to causes other than this cancer dx)	Chronic Obstructive Pulmonary Disease and Allied Cond	Dead	Yes	1	0	Positive histology	43
1203225	70-74 years	Female	Single (never married)	2011	Black	Malignant	341	Adenocarcinoma	IA	T1b	Lobectomy	4 or more regional lymph nodes removed	16	Surgery performed	Yes	None; diagnosed at autopsy	No radiation and/or cancer-directed surgery	None/Unknown	Alive	One primary only	Poorly differentiated; Grade III	Alive or dead of other cause	Alive or dead due to cancer	Alive	Alive	Yes	1	0	Positive histology	92
1203320	60-64 years	Female	Single (never married)	2011	Black	Malignant	341	Adenocarcinoma	IB	T2a	Lobectomy	4 or more regional lymph nodes removed	1	Surgery performed	Yes	None; diagnosed at autopsy	Radiation after surgery	Beam radiation	Alive	One primary only	Undifferentiated; anaplastic; Grade IV	Alive or dead of other cause	Alive or dead due to cancer	Alive	Alive	Yes	1	0	Positive histology	90
1204750	65-69 years	Female	Married (including common law)	2010	White	Malignant	343	Adenocarcinoma	IA	T1b	Lobectomy	4 or more regional lymph nodes removed	5	Surgery performed	No/Unknown	None; diagnosed at autopsy	No radiation and/or cancer-directed surgery	None/Unknown	Alive	One primary only	Poorly differentiated; Grade III	Alive or dead of other cause	Alive or dead due to cancer	Alive	Alive	Yes	1	0	Positive histology	33
1204849	50-54 years	Male	Separated	2011	White	Malignant	349	Adenocarcinoma	IA	T1b	Lobectomy	4 or more regional lymph nodes removed	6	Surgery performed	No/Unknown	None; diagnosed at autopsy	No radiation and/or cancer-directed surgery	None/Unknown	Alive	One primary only	Moderately differentiated; Grade II	Alive or dead of other cause	Alive or dead due to cancer	Alive	Alive	Yes	1	0	Positive histology	91
1204908	60-64 years	Female	Married (including common law)	2011	Asian or Pacific Islander	Malignant	341	Adenocarcinoma	IA	T1b	Lobectomy	4 or more regional lymph nodes removed	7	Surgery performed	No/Unknown	None; diagnosed at autopsy	No radiation and/or cancer-directed surgery	None/Unknown	Alive	One primary only	Well differentiated; Grade I	Alive or dead of other cause	Alive or dead due to cancer	Alive	Alive	Yes	1	0	Positive histology	83
1204961	65-69 years	Female	Single (never married)	2011	White	Malignant	343	Adenocarcinoma	IB	T2a	Segmentectomy	Biopsy or aspiration of regional lymph node, NOS	95	Surgery performed	No/Unknown	None; diagnosed at autopsy	No radiation and/or cancer-directed surgery	None/Unknown	Lung and Bronchus	One primary only	Moderately differentiated; Grade II	Dead (attributable to this cancer dx)	Alive or dead due to cancer	Lung and Bronchus	Dead	Yes	1	0	Positive histology	69
1205767	55-59 years	Male	Married (including common law)	2011	Asian or Pacific Islander	Malignant	341	Adenocarcinoma	IB	T2a	Lobectomy	4 or more regional lymph nodes removed	12	Surgery performed	No/Unknown	None; diagnosed at autopsy	No radiation and/or cancer-directed surgery	None/Unknown	Alive	One primary only	Poorly differentiated; Grade III	Alive or dead of other cause	Alive or dead due to cancer	Alive	Alive	Yes	1	0	Positive histology	89
1206129	70-74 years	Male	Single (never married)	2011	White	Malignant	341	Adenocarcinoma	IA	T1a	Wedge	4 or more regional lymph nodes removed	8	Surgery performed	No/Unknown	None; diagnosed at autopsy	No radiation and/or cancer-directed surgery	None/Unknown	Alive	One primary only	Moderately differentiated; Grade II	Alive or dead of other cause	Alive or dead due to cancer	Alive	Alive	Yes	1	0	Positive histology	91
1206630	65-69 years	Female	Married (including common law)	2011	White	Malignant	342	Adenocarcinoma	IA	T1b	Lobectomy	1 to 3 regional lymph nodes removed	3	Surgery performed	No/Unknown	None; diagnosed at autopsy	No radiation and/or cancer-directed surgery	None/Unknown	Lung and Bronchus	One primary only	Poorly differentiated; Grade III	Dead (attributable to this cancer dx)	Alive or dead due to cancer	Lung and Bronchus	Dead	Yes	1	0	Positive histology	45
1207935	75-79 years	Female	Single (never married)	2011	White	Malignant	343	Adenocarcinoma	IA	T1b	Lobectomy	4 or more regional lymph nodes removed	9	Surgery performed	No/Unknown	None; diagnosed at autopsy	No radiation and/or cancer-directed surgery	None/Unknown	Alive	One primary only	Well differentiated; Grade I	Alive or dead of other cause	Alive or dead due to cancer	Alive	Alive	Yes	1	0	Positive histology	90
1209165	70-74 years	Female	Married (including common law)	2011	White	Malignant	341	Adenocarcinoma	IA	T1a	Wedge	1 to 3 regional lymph nodes removed	2	Surgery performed	No/Unknown	None; diagnosed at autopsy	No radiation and/or cancer-directed surgery	None/Unknown	Alive	One primary only	Well differentiated; Grade I	Alive or dead of other cause	Alive or dead due to cancer	Alive	Alive	Yes	1	0	Positive histology	84
1209357	75-79 years	Female	Married (including common law)	2011	White	Malignant	343	Adenocarcinoma	IB	T2a	Lobectomy	1 to 3 regional lymph nodes removed	2	Surgery performed	No/Unknown	None; diagnosed at autopsy	No radiation and/or cancer-directed surgery	None/Unknown	Alive	One primary only	Moderately differentiated; Grade II	Alive or dead of other cause	Alive or dead due to cancer	Alive	Alive	Yes	1	0	Positive histology	89
1209393	45-49 years	Female	Married (including common law)	2011	White	Malignant	343	Adenocarcinoma	IA	T1a	Lobectomy	1 to 3 regional lymph nodes removed	1	Surgery performed	No/Unknown	None; diagnosed at autopsy	No radiation and/or cancer-directed surgery	None/Unknown	Alive	One primary only	Well differentiated; Grade I	Alive or dead of other cause	Alive or dead due to cancer	Alive	Alive	Yes	1	0	Positive histology	91
1210156	80-84 years	Female	Married (including common law)	2011	White	Malignant	341	Adenocarcinoma	IA	T1a	Wedge	1 to 3 regional lymph nodes removed	1	Surgery performed	No/Unknown	None; diagnosed at autopsy	No radiation and/or cancer-directed surgery	None/Unknown	Alive	One primary only	Moderately differentiated; Grade II	Alive or dead of other cause	Alive or dead due to cancer	Alive	Alive	Yes	1	0	Positive histology	89
1210168	75-79 years	Male	Married (including common law)	2011	White	Malignant	342	Adenocarcinoma	IA	T1b	Lobectomy	4 or more regional lymph nodes removed	6	Surgery performed	No/Unknown	None; diagnosed at autopsy	No radiation and/or cancer-directed surgery	None/Unknown	Alive	One primary only	Moderately differentiated; Grade II	Alive or dead of other cause	Alive or dead due to cancer	Alive	Alive	Yes	1	0	Positive histology	84
1211573	70-74 years	Female	Widowed	2011	White	Malignant	343	Adenocarcinoma	IA	T1a	Lobectomy	4 or more regional lymph nodes removed	9	Surgery performed	No/Unknown	None; diagnosed at autopsy	No radiation and/or cancer-directed surgery	None/Unknown	Lung and Bronchus	One primary only	Poorly differentiated; Grade III	Dead (attributable to this cancer dx)	Alive or dead due to cancer	Lung and Bronchus	Dead	Yes	1	0	Positive histology	48
1212214	70-74 years	Female	Married (including common law)	2011	Asian or Pacific Islander	Malignant	343	Squamous carcinoma	IA	T1a	Wedge	4 or more regional lymph nodes removed	8	Surgery performed	No/Unknown	None; diagnosed at autopsy	No radiation and/or cancer-directed surgery	None/Unknown	Alive	One primary only	Moderately differentiated; Grade II	Alive or dead of other cause	Alive or dead due to cancer	Alive	Alive	Yes	1	0	Positive histology	84
1213048	65-69 years	Male	Married (including common law)	2011	Asian or Pacific Islander	Malignant	343	Adenocarcinoma	IA	T1b	Segmentectomy	1 to 3 regional lymph nodes removed	1	Surgery performed	No/Unknown	None; diagnosed at autopsy	No radiation and/or cancer-directed surgery	None/Unknown	Alive	One primary only	Well differentiated; Grade I	Alive or dead of other cause	Alive or dead due to cancer	Alive	Alive	Yes	1	0	Positive histology	88
1213688	50-54 years	Female	Unknown	2011	Asian or Pacific Islander	Malignant	343	Adenocarcinoma	IA	T1a	Wedge	4 or more regional lymph nodes removed	16	Surgery performed	No/Unknown	None; diagnosed at autopsy	No radiation and/or cancer-directed surgery	None/Unknown	Alive	One primary only	Moderately differentiated; Grade II	Alive or dead of other cause	Alive or dead due to cancer	Alive	Alive	Yes	1	0	Positive histology	88
1214106	75-79 years	Female	Single (never married)	2011	White	Malignant	341	Adenocarcinoma	IA	T1b	Lobectomy	4 or more regional lymph nodes removed	25	Surgery performed	No/Unknown	None; diagnosed at autopsy	No radiation and/or cancer-directed surgery	None/Unknown	Alive	One primary only	Poorly differentiated; Grade III	Alive or dead of other cause	Alive or dead due to cancer	Alive	Alive	Yes	1	0	Positive histology	84
1214682	60-64 years	Female	Married (including common law)	2011	Asian or Pacific Islander	Malignant	343	Adenocarcinoma	IB	T2a	Lobectomy	4 or more regional lymph nodes removed	7	Surgery performed	No/Unknown	None; diagnosed at autopsy	No radiation and/or cancer-directed surgery	None/Unknown	Lung and Bronchus	One primary only	Moderately differentiated; Grade II	Dead (attributable to this cancer dx)	Alive or dead due to cancer	Lung and Bronchus	Dead	Yes	1	0	Positive histology	56
1214782	70-74 years	Male	Married (including common law)	2011	White	Malignant	341	Squamous carcinoma	IA	T1a	Lobectomy	4 or more regional lymph nodes removed	16	Surgery performed	No/Unknown	None; diagnosed at autopsy	No radiation and/or cancer-directed surgery	None/Unknown	Alive	One primary only	Moderately differentiated; Grade II	Alive or dead of other cause	Alive or dead due to cancer	Alive	Alive	Yes	1	0	Positive histology	88
1214897	40-44 years	Male	Single (never married)	2011	Asian or Pacific Islander	Malignant	341	Adenocarcinoma	IB	T2a	Lobectomy	4 or more regional lymph nodes removed	6	Surgery performed	Yes	None; diagnosed at autopsy	No radiation and/or cancer-directed surgery	None/Unknown	Alive	One primary only	Well differentiated; Grade I	Alive or dead of other cause	Alive or dead due to cancer	Alive	Alive	Yes	1	0	Positive histology	87
1215222	85+ years	Male	Married (including common law)	2011	White	Malignant	343	Adenocarcinoma	IB	T2a	Wedge	1 to 3 regional lymph nodes removed	3	Surgery performed	No/Unknown	None; diagnosed at autopsy	No radiation and/or cancer-directed surgery	None/Unknown	Alive	One primary only	Well differentiated; Grade I	Alive or dead of other cause	Alive or dead due to cancer	Alive	Alive	Yes	1	0	Positive histology	89
1215253	70-74 years	Male	Married (including common law)	2011	Asian or Pacific Islander	Malignant	343	Adenocarcinoma	IA	T1b	Lobectomy	4 or more regional lymph nodes removed	7	Surgery performed	No/Unknown	None; diagnosed at autopsy	No radiation and/or cancer-directed surgery	None/Unknown	Alive	One primary only	Moderately differentiated; Grade II	Alive or dead of other cause	Alive or dead due to cancer	Alive	Alive	Yes	1	0	Positive histology	81
1215274	85+ years	Male	Widowed	2011	White	Malignant	341	Adenocarcinoma	IA	T1b	Lobectomy	4 or more regional lymph nodes removed	6	Surgery performed	No/Unknown	None; diagnosed at autopsy	No radiation and/or cancer-directed surgery	None/Unknown	Other Cause of Death	One primary only	Well differentiated; Grade I	Alive or dead of other cause	Dead (attributable to causes other than this cancer dx)	Other Cause of Death	Dead	Yes	1	0	Positive histology	7
1215411	80-84 years	Male	Married (including common law)	2011	White	Malignant	341	Adenocarcinoma	IA	T1a	Lobectomy	4 or more regional lymph nodes removed	6	Surgery performed	No/Unknown	None; diagnosed at autopsy	No radiation and/or cancer-directed surgery	None/Unknown	Chronic Obstructive Pulmonary Disease and Allied Cond	One primary only	Moderately differentiated; Grade II	Alive or dead of other cause	Dead (attributable to causes other than this cancer dx)	Chronic Obstructive Pulmonary Disease and Allied Cond	Dead	Yes	1	0	Positive histology	51
1215528	75-79 years	Male	Married (including common law)	2011	Black	Malignant	348	Adenocarcinoma	IB	T2a	Lobectomy	4 or more regional lymph nodes removed	10	Surgery performed	No/Unknown	None; diagnosed at autopsy	No radiation and/or cancer-directed surgery	None/Unknown	Alive	One primary only	Moderately differentiated; Grade II	Alive or dead of other cause	Alive or dead due to cancer	Alive	Alive	Yes	1	0	Positive histology	79
1215641	70-74 years	Male	Divorced	2011	White	Malignant	343	Squamous carcinoma	IA	T1a	Wedge	4 or more regional lymph nodes removed	4	Surgery performed	No/Unknown	None; diagnosed at autopsy	No radiation and/or cancer-directed surgery	None/Unknown	Chronic Obstructive Pulmonary Disease and Allied Cond	One primary only	Moderately differentiated; Grade II	Alive or dead of other cause	Dead (attributable to causes other than this cancer dx)	Chronic Obstructive Pulmonary Disease and Allied Cond	Dead	Yes	1	0	Positive histology	0
1216151	75-79 years	Female	Divorced	2011	White	Malignant	341	Adenocarcinoma	IA	T1a	Wedge	None	0	Surgery performed	No/Unknown	None; diagnosed at autopsy	No radiation and/or cancer-directed surgery	None/Unknown	Lung and Bronchus	One primary only	Moderately differentiated; Grade II	Dead (attributable to this cancer dx)	Alive or dead due to cancer	Lung and Bronchus	Dead	Yes	1	0	Positive histology	18
1216155	65-69 years	Female	Widowed	2011	White	Malignant	341	Adenocarcinoma	IA	T1b	Lobectomy	1 to 3 regional lymph nodes removed	3	Surgery performed	No/Unknown	None; diagnosed at autopsy	No radiation and/or cancer-directed surgery	None/Unknown	Alive	One primary only	Well differentiated; Grade I	Alive or dead of other cause	Alive or dead due to cancer	Alive	Alive	Yes	1	0	Positive histology	88
1216205	65-69 years	Female	Married (including common law)	2011	White	Malignant	342	Adenosquamous	IA	T1a	Lobectomy	1 to 3 regional lymph nodes removed	3	Surgery performed	No/Unknown	None; diagnosed at autopsy	No radiation and/or cancer-directed surgery	None/Unknown	Alive	One primary only	Moderately differentiated; Grade II	Alive or dead of other cause	Alive or dead due to cancer	Alive	Alive	Yes	1	0	Positive histology	88
1216359	65-69 years	Male	Married (including common law)	2011	White	Malignant	343	Adenocarcinoma	IA	T1b	Lobectomy	4 or more regional lymph nodes removed	98	Surgery performed	No/Unknown	None; diagnosed at autopsy	No radiation and/or cancer-directed surgery	None/Unknown	Lung and Bronchus	One primary only	Well differentiated; Grade I	Dead (attributable to this cancer dx)	Alive or dead due to cancer	Lung and Bronchus	Dead	Yes	1	0	Positive histology	58
1216379	50-54 years	Female	Married (including common law)	2011	White	Malignant	341	Adenocarcinoma	IA	T1b	Wedge	4 or more regional lymph nodes removed	5	Surgery performed	No/Unknown	None; diagnosed at autopsy	No radiation and/or cancer-directed surgery	None/Unknown	Lung and Bronchus	One primary only	Unknown	Dead (attributable to this cancer dx)	Alive or dead due to cancer	Lung and Bronchus	Dead	Yes	1	0	Positive histology	0
1216587	75-79 years	Male	Married (including common law)	2011	Black	Malignant	348	Squamous carcinoma	IB	T2a	Lobectomy	4 or more regional lymph nodes removed	25	Surgery performed	No/Unknown	None; diagnosed at autopsy	No radiation and/or cancer-directed surgery	None/Unknown	Alive	One primary only	Poorly differentiated; Grade III	Alive or dead of other cause	Alive or dead due to cancer	Alive	Alive	Yes	1	0	Positive histology	91
1218099	60-64 years	Female	Married (including common law)	2011	White	Malignant	341	Adenocarcinoma	IB	T2a	Lobectomy	4 or more regional lymph nodes removed	13	Surgery performed	No/Unknown	None; diagnosed at autopsy	No radiation and/or cancer-directed surgery	None/Unknown	Lung and Bronchus	One primary only	Moderately differentiated; Grade II	Dead (attributable to this cancer dx)	Alive or dead due to cancer	Lung and Bronchus	Dead	Yes	1	0	Positive histology	43
1218182	55-59 years	Female	Married (including common law)	2011	Asian or Pacific Islander	Malignant	341	Adenocarcinoma	IA	T1a	Lobectomy	1 to 3 regional lymph nodes removed	3	Surgery performed	No/Unknown	None; diagnosed at autopsy	No radiation and/or cancer-directed surgery	None/Unknown	Alive	One primary only	Well differentiated; Grade I	Alive or dead of other cause	Alive or dead due to cancer	Alive	Alive	Yes	1	0	Positive histology	87
1218544	70-74 years	Female	Widowed	2011	Asian or Pacific Islander	Malignant	341	Adenocarcinoma	IB	T2a	Lobectomy	4 or more regional lymph nodes removed	5	Surgery performed	Yes	None; diagnosed at autopsy	No radiation and/or cancer-directed surgery	None/Unknown	Alive	One primary only	Poorly differentiated; Grade III	Alive or dead of other cause	Alive or dead due to cancer	Alive	Alive	Yes	1	0	Positive histology	86
1218611	75-79 years	Male	Single (never married)	2011	White	Malignant	341	Squamous carcinoma	IB	T2a	Lobectomy	4 or more regional lymph nodes removed	29	Surgery performed	No/Unknown	None; diagnosed at autopsy	No radiation and/or cancer-directed surgery	None/Unknown	Diseases of Heart	One primary only	Moderately differentiated; Grade II	Alive or dead of other cause	Dead (attributable to causes other than this cancer dx)	Diseases of Heart	Dead	Yes	1	0	Positive histology	19
1218840	80-84 years	Male	Married (including common law)	2011	Asian or Pacific Islander	Malignant	341	Adenocarcinoma	IA	T1b	Lobectomy	4 or more regional lymph nodes removed	7	Surgery performed	No/Unknown	None; diagnosed at autopsy	No radiation and/or cancer-directed surgery	None/Unknown	Alive	One primary only	Well differentiated; Grade I	Alive or dead of other cause	Alive or dead due to cancer	Alive	Alive	Yes	1	0	Positive histology	47
1219097	65-69 years	Female	Married (including common law)	2011	White	Malignant	341	Adenocarcinoma	IB	T2a	Lobectomy	4 or more regional lymph nodes removed	4	Surgery performed	No/Unknown	None; diagnosed at autopsy	No radiation and/or cancer-directed surgery	None/Unknown	Alive	One primary only	Well differentiated; Grade I	Alive or dead of other cause	Alive or dead due to cancer	Alive	Alive	Yes	1	0	Positive histology	87
1219182	75-79 years	Male	Married (including common law)	2011	White	Malignant	341	Squamous carcinoma	IB	T2a	Lobectomy	4 or more regional lymph nodes removed	8	Surgery performed	No/Unknown	None; diagnosed at autopsy	No radiation and/or cancer-directed surgery	None/Unknown	Other Cause of Death	One primary only	Poorly differentiated; Grade III	Alive or dead of other cause	Dead (attributable to causes other than this cancer dx)	Other Cause of Death	Dead	Yes	1	0	Positive histology	21
1219505	60-64 years	Male	Married (including common law)	2011	White	Malignant	343	Adenocarcinoma	IA	T1a	Wedge	4 or more regional lymph nodes removed	4	Surgery performed	No/Unknown	None; diagnosed at autopsy	No radiation and/or cancer-directed surgery	None/Unknown	Alive	One primary only	Well differentiated; Grade I	Alive or dead of other cause	Alive or dead due to cancer	Alive	Alive	Yes	1	0	Positive histology	89
1219660	70-74 years	Female	Single (never married)	2011	White	Malignant	341	Adenocarcinoma	IB	T2a	Lobectomy	4 or more regional lymph nodes removed	9	Surgery performed	No/Unknown	None; diagnosed at autopsy	No radiation and/or cancer-directed surgery	None/Unknown	Alive	One primary only	Poorly differentiated; Grade III	Alive or dead of other cause	Alive or dead due to cancer	Alive	Alive	Yes	1	0	Positive histology	87
1219779	70-74 years	Male	Married (including common law)	2011	Asian or Pacific Islander	Malignant	341	Adenocarcinoma	IA	T1b	Lobectomy	4 or more regional lymph nodes removed	5	Surgery performed	No/Unknown	None; diagnosed at autopsy	No radiation and/or cancer-directed surgery	None/Unknown	Alive	One primary only	Moderately differentiated; Grade II	Alive or dead of other cause	Alive or dead due to cancer	Alive	Alive	Yes	1	0	Positive histology	89
1219835	50-54 years	Male	Married (including common law)	2011	Asian or Pacific Islander	Malignant	343	Adenocarcinoma	IA	T1a	Lobectomy	4 or more regional lymph nodes removed	13	Surgery performed	No/Unknown	None; diagnosed at autopsy	No radiation and/or cancer-directed surgery	None/Unknown	Alive	One primary only	Well differentiated; Grade I	Alive or dead of other cause	Alive or dead due to cancer	Alive	Alive	Yes	1	0	Positive histology	87
1219969	75-79 years	Male	Divorced	2011	White	Malignant	341	Adenocarcinoma	IA	T1a	Lobectomy	4 or more regional lymph nodes removed	5	Surgery performed	No/Unknown	None; diagnosed at autopsy	No radiation and/or cancer-directed surgery	None/Unknown	Diseases of Heart	One primary only	Moderately differentiated; Grade II	Alive or dead of other cause	Dead (attributable to causes other than this cancer dx)	Diseases of Heart	Dead	Yes	1	0	Positive histology	15
1220042	80-84 years	Male	Single (never married)	2011	White	Malignant	341	Squamous carcinoma	IB	T2a	Lobectomy	4 or more regional lymph nodes removed	9	Surgery performed	No/Unknown	None; diagnosed at autopsy	No radiation and/or cancer-directed surgery	None/Unknown	Lung and Bronchus	One primary only	Moderately differentiated; Grade II	Dead (attributable to this cancer dx)	Alive or dead due to cancer	Lung and Bronchus	Dead	Yes	1	0	Positive histology	12
1221529	65-69 years	Female	Single (never married)	2011	White	Malignant	343	Adenocarcinoma	IB	T2a	Lobectomy	4 or more regional lymph nodes removed	14	Surgery performed	Yes	None; diagnosed at autopsy	No radiation and/or cancer-directed surgery	None/Unknown	Alive	One primary only	Moderately differentiated; Grade II	Alive or dead of other cause	Alive or dead due to cancer	Alive	Alive	Yes	1	0	Positive histology	79
1221681	60-64 years	Female	Married (including common law)	2011	White	Malignant	343	Adenocarcinoma	IA	T1b	Lobectomy	4 or more regional lymph nodes removed	8	Surgery performed	No/Unknown	None; diagnosed at autopsy	No radiation and/or cancer-directed surgery	None/Unknown	Alive	One primary only	Well differentiated; Grade I	Alive or dead of other cause	Alive or dead due to cancer	Alive	Alive	Yes	1	0	Positive histology	87
1222029	55-59 years	Female	Widowed	2011	Asian or Pacific Islander	Malignant	341	Adenocarcinoma	IB	T2a	Wedge	1 to 3 regional lymph nodes removed	2	Surgery performed	No/Unknown	None; diagnosed at autopsy	No radiation and/or cancer-directed surgery	None/Unknown	Alive	One primary only	Unknown	Alive or dead of other cause	Alive or dead due to cancer	Alive	Alive	Yes	1	0	Positive histology	86
1222155	75-79 years	Female	Married (including common law)	2011	White	Malignant	341	Adenocarcinoma	IA	T1a	Lobectomy	4 or more regional lymph nodes removed	7	Surgery performed	No/Unknown	None; diagnosed at autopsy	No radiation and/or cancer-directed surgery	None/Unknown	Alive	One primary only	Well differentiated; Grade I	Alive or dead of other cause	Alive or dead due to cancer	Alive	Alive	Yes	1	0	Positive histology	86
1222191	65-69 years	Female	Married (including common law)	2011	White	Malignant	341	Adenocarcinoma	IA	T1b	Lobectomy	Number of regional lymph nodes removed unknown	98	Surgery performed	No/Unknown	None; diagnosed at autopsy	No radiation and/or cancer-directed surgery	None/Unknown	Alive	One primary only	Well differentiated; Grade I	Alive or dead of other cause	Alive or dead due to cancer	Alive	Alive	Yes	1	0	Positive histology	85
1224164	65-69 years	Female	Married (including common law)	2011	Asian or Pacific Islander	Malignant	341	Adenocarcinoma	IA	T1a	Lobectomy	4 or more regional lymph nodes removed	3	Surgery performed	No/Unknown	None; diagnosed at autopsy	No radiation and/or cancer-directed surgery	None/Unknown	Alive	One primary only	Moderately differentiated; Grade II	Alive or dead of other cause	Alive or dead due to cancer	Alive	Alive	Yes	1	0	Positive histology	26
1224695	70-74 years	Male	Married (including common law)	2011	Asian or Pacific Islander	Malignant	343	Adenocarcinoma	IB	T2a	Wedge	None	0	Surgery performed	No/Unknown	None; diagnosed at autopsy	No radiation and/or cancer-directed surgery	None/Unknown	Lung and Bronchus	One primary only	Moderately differentiated; Grade II	Dead (attributable to this cancer dx)	Alive or dead due to cancer	Lung and Bronchus	Dead	Yes	1	0	Positive histology	0
1224762	70-74 years	Female	Married (including common law)	2011	Asian or Pacific Islander	Malignant	341	Adenocarcinoma	IB	T2a	Lobectomy	4 or more regional lymph nodes removed	12	Surgery performed	No/Unknown	None; diagnosed at autopsy	No radiation and/or cancer-directed surgery	None/Unknown	Lung and Bronchus	One primary only	Well differentiated; Grade I	Dead (attributable to this cancer dx)	Alive or dead due to cancer	Lung and Bronchus	Dead	Yes	1	0	Positive histology	48
1225063	80-84 years	Male	Divorced	2011	Black	Malignant	341	Adenocarcinoma	IA	T1a	Lobectomy	1 to 3 regional lymph nodes removed	2	Surgery performed	No/Unknown	None; diagnosed at autopsy	No radiation and/or cancer-directed surgery	None/Unknown	Alive	One primary only	Unknown	Alive or dead of other cause	Alive or dead due to cancer	Alive	Alive	Yes	1	0	Positive histology	86
1225064	60-64 years	Female	Married (including common law)	2011	Asian or Pacific Islander	Malignant	341	Adenocarcinoma	IA	T1b	Lobectomy	4 or more regional lymph nodes removed	6	Surgery performed	No/Unknown	None; diagnosed at autopsy	No radiation and/or cancer-directed surgery	None/Unknown	Alive	One primary only	Moderately differentiated; Grade II	Alive or dead of other cause	Alive or dead due to cancer	Alive	Alive	Yes	1	0	Positive histology	86
1226271	55-59 years	Male	Unknown	2011	White	Malignant	341	Adenocarcinoma	IA	T1b	Lobectomy	4 or more regional lymph nodes removed	7	Surgery performed	No/Unknown	None; diagnosed at autopsy	No radiation and/or cancer-directed surgery	None/Unknown	Alive	One primary only	Well differentiated; Grade I	Alive or dead of other cause	Alive or dead due to cancer	Alive	Alive	Yes	1	0	Positive histology	87
1226274	70-74 years	Female	Unknown	2011	White	Malignant	341	NOS	IA	T1a	Lobectomy	4 or more regional lymph nodes removed	18	Surgery performed	No/Unknown	None; diagnosed at autopsy	No radiation and/or cancer-directed surgery	None/Unknown	Alive	One primary only	Poorly differentiated; Grade III	Alive or dead of other cause	Alive or dead due to cancer	Alive	Alive	Yes	1	0	Positive histology	87
1226310	60-64 years	Female	Married (including common law)	2011	White	Malignant	343	Adenocarcinoma	IA	T1a	Lobectomy	4 or more regional lymph nodes removed	8	Surgery performed	No/Unknown	None; diagnosed at autopsy	No radiation and/or cancer-directed surgery	None/Unknown	Alive	One primary only	Well differentiated; Grade I	Alive or dead of other cause	Alive or dead due to cancer	Alive	Alive	Yes	1	0	Positive histology	94
1226366	85+ years	Female	Widowed	2011	White	Malignant	343	Squamous carcinoma	IA	T1a	Wedge	None	0	Surgery performed	No/Unknown	None; diagnosed at autopsy	No radiation and/or cancer-directed surgery	None/Unknown	Diseases of Heart	One primary only	Unknown	Alive or dead of other cause	Dead (attributable to causes other than this cancer dx)	Diseases of Heart	Dead	Yes	1	0	Positive histology	7
1226460	70-74 years	Male	Widowed	2011	Asian or Pacific Islander	Malignant	343	Squamous carcinoma	IB	T2a	Lobectomy	4 or more regional lymph nodes removed	8	Surgery performed	No/Unknown	None; diagnosed at autopsy	No radiation and/or cancer-directed surgery	None/Unknown	Diseases of Heart	One primary only	Moderately differentiated; Grade II	Alive or dead of other cause	Dead (attributable to causes other than this cancer dx)	Diseases of Heart	Dead	Yes	1	0	Positive histology	49
1226644	65-69 years	Male	Married (including common law)	2011	White	Malignant	341	Adenocarcinoma	IA	T1a	Lobectomy	1 to 3 regional lymph nodes removed	3	Surgery performed	No/Unknown	None; diagnosed at autopsy	No radiation and/or cancer-directed surgery	None/Unknown	Lung and Bronchus	One primary only	Poorly differentiated; Grade III	Dead (attributable to this cancer dx)	Alive or dead due to cancer	Lung and Bronchus	Dead	Yes	1	0	Positive histology	21
1226719	55-59 years	Female	Single (never married)	2011	White	Malignant	343	Adenocarcinoma	IA	T1a	Wedge	1 to 3 regional lymph nodes removed	2	Surgery performed	No/Unknown	None; diagnosed at autopsy	No radiation and/or cancer-directed surgery	None/Unknown	Alive	One primary only	Poorly differentiated; Grade III	Alive or dead of other cause	Alive or dead due to cancer	Alive	Alive	Yes	1	0	Positive histology	85
1226790	60-64 years	Male	Married (including common law)	2011	White	Malignant	343	Adenosquamous	IA	T1a	Lobectomy	4 or more regional lymph nodes removed	7	Surgery performed	No/Unknown	None; diagnosed at autopsy	No radiation and/or cancer-directed surgery	None/Unknown	Alive	One primary only	Well differentiated; Grade I	Alive or dead of other cause	Alive or dead due to cancer	Alive	Alive	Yes	1	0	Positive histology	89
1226868	70-74 years	Female	Married (including common law)	2011	White	Malignant	343	Adenocarcinoma	IA	T1a	Lobectomy	4 or more regional lymph nodes removed	7	Surgery performed	No/Unknown	None; diagnosed at autopsy	No radiation and/or cancer-directed surgery	None/Unknown	Alive	One primary only	Poorly differentiated; Grade III	Alive or dead of other cause	Alive or dead due to cancer	Alive	Alive	Yes	1	0	Positive histology	94
1227643	65-69 years	Male	Married (including common law)	2011	White	Malignant	343	Squamous carcinoma	IA	T1a	Wedge	None	0	Surgery performed	No/Unknown	None; diagnosed at autopsy	No radiation and/or cancer-directed surgery	None/Unknown	Alive	One primary only	Moderately differentiated; Grade II	Alive or dead of other cause	Alive or dead due to cancer	Alive	Alive	Yes	1	0	Positive histology	84
1228702	40-44 years	Female	Married (including common law)	2012	White	Malignant	343	Adenocarcinoma	IA	T1a	Lobectomy	4 or more regional lymph nodes removed	9	Surgery performed	No/Unknown	None; diagnosed at autopsy	No radiation and/or cancer-directed surgery	None/Unknown	Lung and Bronchus	One primary only	Well differentiated; Grade I	Dead (attributable to this cancer dx)	Alive or dead due to cancer	Lung and Bronchus	Dead	Yes	1	0	Positive histology	60
1228704	70-74 years	Male	Married (including common law)	2012	Asian or Pacific Islander	Malignant	343	Adenocarcinoma	IA	T1a	Lobectomy	1 to 3 regional lymph nodes removed	3	Surgery performed	No/Unknown	None; diagnosed at autopsy	No radiation and/or cancer-directed surgery	None/Unknown	Alive	One primary only	Well differentiated; Grade I	Alive or dead of other cause	Alive or dead due to cancer	Alive	Alive	Yes	1	0	Positive histology	82
1229154	65-69 years	Female	Unknown	2011	White	Malignant	341	Adenocarcinoma	IA	T1a	Wedge	4 or more regional lymph nodes removed	8	Surgery performed	No/Unknown	None; diagnosed at autopsy	No radiation and/or cancer-directed surgery	None/Unknown	Alive	One primary only	Moderately differentiated; Grade II	Alive or dead of other cause	Alive or dead due to cancer	Alive	Alive	Yes	1	0	Positive histology	84
1229166	70-74 years	Female	Widowed	2011	Asian or Pacific Islander	Malignant	341	Adenocarcinoma	IB	T2a	Lobectomy	4 or more regional lymph nodes removed	5	Surgery performed	No/Unknown	None; diagnosed at autopsy	No radiation and/or cancer-directed surgery	None/Unknown	State DC not available or state DC available but no COD	One primary only	Well differentiated; Grade I	Dead (missing/unknown COD)	Dead (missing/unknown COD)	State DC not available or state DC available but no COD	Dead	Yes	1	0	Positive histology	76
1229843	40-44 years	Female	Single (never married)	2012	Asian or Pacific Islander	Malignant	342	Adenocarcinoma	IA	T1a	Lobectomy	4 or more regional lymph nodes removed	5	Surgery performed	No/Unknown	None; diagnosed at autopsy	No radiation and/or cancer-directed surgery	None/Unknown	Alive	One primary only	Well differentiated; Grade I	Alive or dead of other cause	Alive or dead due to cancer	Alive	Alive	Yes	1	0	Positive histology	83
1231075	60-64 years	Male	Married (including common law)	2012	Black	Malignant	341	Adenocarcinoma	IA	T1a	Lobectomy	4 or more regional lymph nodes removed	7	Surgery performed	No/Unknown	None; diagnosed at autopsy	No radiation and/or cancer-directed surgery	None/Unknown	Alive	One primary only	Well differentiated; Grade I	Alive or dead of other cause	Alive or dead due to cancer	Alive	Alive	Yes	1	0	Positive histology	83
1231420	80-84 years	Female	Married (including common law)	2011	White	Malignant	343	Adenocarcinoma	IA	T1a	Lobectomy	4 or more regional lymph nodes removed	5	Surgery performed	No/Unknown	None; diagnosed at autopsy	No radiation and/or cancer-directed surgery	None/Unknown	Other Cause of Death	One primary only	Moderately differentiated; Grade II	Alive or dead of other cause	Dead (attributable to causes other than this cancer dx)	Other Cause of Death	Dead	Yes	1	0	Positive histology	48
1232054	45-49 years	Male	Married (including common law)	2012	White	Malignant	343	Adenocarcinoma	IB	T2a	Lobectomy	4 or more regional lymph nodes removed	7	Surgery performed	Yes	None; diagnosed at autopsy	No radiation and/or cancer-directed surgery	None/Unknown	Lung and Bronchus	One primary only	Moderately differentiated; Grade II	Dead (attributable to this cancer dx)	Alive or dead due to cancer	Lung and Bronchus	Dead	Yes	1	0	Positive histology	31
1232109	70-74 years	Male	Married (including common law)	2012	White	Malignant	343	Adenocarcinoma	IB	T2a	Lobectomy	4 or more regional lymph nodes removed	19	Surgery performed	No/Unknown	None; diagnosed at autopsy	No radiation and/or cancer-directed surgery	None/Unknown	Alive	One primary only	Moderately differentiated; Grade II	Alive or dead of other cause	Alive or dead due to cancer	Alive	Alive	Yes	1	0	Positive histology	83
1232282	50-54 years	Female	Single (never married)	2012	Asian or Pacific Islander	Malignant	341	Adenocarcinoma	IB	T2a	Lobectomy	1 to 3 regional lymph nodes removed	1	Surgery performed	No/Unknown	None; diagnosed at autopsy	No radiation and/or cancer-directed surgery	None/Unknown	Alive	One primary only	Moderately differentiated; Grade II	Alive or dead of other cause	Alive or dead due to cancer	Alive	Alive	Yes	1	0	Positive histology	82
1232858	50-54 years	Female	Married (including common law)	2012	White	Malignant	342	Adenocarcinoma	IA	T1b	Lobectomy	4 or more regional lymph nodes removed	6	Surgery performed	No/Unknown	None; diagnosed at autopsy	No radiation and/or cancer-directed surgery	None/Unknown	Alive	One primary only	Moderately differentiated; Grade II	Alive or dead of other cause	Alive or dead due to cancer	Alive	Alive	Yes	1	0	Positive histology	65
1233284	80-84 years	Male	Widowed	2012	White	Malignant	343	Squamous carcinoma	IB	T2a	Wedge	None	0	Surgery performed	No/Unknown	None; diagnosed at autopsy	No radiation and/or cancer-directed surgery	None/Unknown	Chronic Obstructive Pulmonary Disease and Allied Cond	One primary only	Moderately differentiated; Grade II	Alive or dead of other cause	Dead (attributable to causes other than this cancer dx)	Chronic Obstructive Pulmonary Disease and Allied Cond	Dead	Yes	1	0	Positive histology	20
1233802	55-59 years	Female	Married (including common law)	2012	Asian or Pacific Islander	Malignant	342	Adenocarcinoma	IB	T2a	Lobectomy	1 to 3 regional lymph nodes removed	3	Surgery performed	Yes	None; diagnosed at autopsy	No radiation and/or cancer-directed surgery	None/Unknown	Lung and Bronchus	One primary only	Moderately differentiated; Grade II	Dead (attributable to this cancer dx)	Alive or dead due to cancer	Lung and Bronchus	Dead	Yes	1	0	Positive histology	54
1233948	70-74 years	Male	Married (including common law)	2011	White	Malignant	341	Squamous carcinoma	IA	T1b	Wedge	4 or more regional lymph nodes removed	19	Surgery performed	No/Unknown	None; diagnosed at autopsy	Radiation after surgery	Beam radiation	Lung and Bronchus	One primary only	Moderately differentiated; Grade II	Dead (attributable to this cancer dx)	Alive or dead due to cancer	Lung and Bronchus	Dead	Yes	1	0	Positive histology	13
1234104	70-74 years	Female	Single (never married)	2012	Black	Malignant	341	Adenocarcinoma	IB	T2a	Wedge	None	0	Surgery performed	No/Unknown	None; diagnosed at autopsy	No radiation and/or cancer-directed surgery	None/Unknown	Alive	One primary only	Poorly differentiated; Grade III	Alive or dead of other cause	Alive or dead due to cancer	Alive	Alive	Yes	1	0	Positive histology	82
1234124	75-79 years	Male	Married (including common law)	2012	White	Malignant	341	Adenocarcinoma	IA	T1b	Lobectomy	4 or more regional lymph nodes removed	6	Surgery performed	No/Unknown	None; diagnosed at autopsy	No radiation and/or cancer-directed surgery	None/Unknown	Alive	One primary only	Moderately differentiated; Grade II	Alive or dead of other cause	Alive or dead due to cancer	Alive	Alive	Yes	1	0	Positive histology	82
1234649	70-74 years	Female	Divorced	2011	White	Malignant	341	Adenocarcinoma	IA	T1a	Lobectomy	None	0	Surgery performed	No/Unknown	None; diagnosed at autopsy	Radiation after surgery	Beam radiation	Alive	One primary only	Moderately differentiated; Grade II	Alive or dead of other cause	Alive or dead due to cancer	Alive	Alive	Yes	1	0	Positive histology	94
1234776	70-74 years	Male	Married (including common law)	2012	White	Malignant	341	Squamous carcinoma	IA	T1b	Lobectomy	1 to 3 regional lymph nodes removed	1	Surgery performed	No/Unknown	None; diagnosed at autopsy	No radiation and/or cancer-directed surgery	None/Unknown	Chronic Obstructive Pulmonary Disease and Allied Cond	One primary only	Poorly differentiated; Grade III	Alive or dead of other cause	Dead (attributable to causes other than this cancer dx)	Chronic Obstructive Pulmonary Disease and Allied Cond	Dead	Yes	1	0	Positive histology	37
1235083	65-69 years	Male	Unknown	2011	White	Malignant	341	Adenocarcinoma	IA	T1a	Lobectomy	4 or more regional lymph nodes removed	6	Surgery performed	No/Unknown	None; diagnosed at autopsy	No radiation and/or cancer-directed surgery	None/Unknown	Lung and Bronchus	One primary only	Moderately differentiated; Grade II	Dead (attributable to this cancer dx)	Alive or dead due to cancer	Lung and Bronchus	Dead	Yes	1	0	Positive histology	50
1235289	50-54 years	Female	Single (never married)	2012	White	Malignant	341	Adenosquamous	IA	T1a	Wedge	4 or more regional lymph nodes removed	4	Surgery performed	No/Unknown	None; diagnosed at autopsy	No radiation and/or cancer-directed surgery	None/Unknown	Alive	One primary only	Unknown	Alive or dead of other cause	Alive or dead due to cancer	Alive	Alive	Yes	1	0	Positive histology	81
1235456	75-79 years	Female	Married (including common law)	2012	Asian or Pacific Islander	Malignant	343	Adenocarcinoma	IA	T1a	Lobectomy	4 or more regional lymph nodes removed	11	Surgery performed	Yes	None; diagnosed at autopsy	Radiation prior to surgery	Beam radiation	Alive	One primary only	Well differentiated; Grade I	Alive or dead of other cause	Alive or dead due to cancer	Alive	Alive	Yes	1	0	Positive histology	82
1236855	55-59 years	Male	Divorced	2012	Black	Malignant	341	Adenocarcinoma	IA	T1a	Lobectomy	4 or more regional lymph nodes removed	9	Surgery performed	No/Unknown	None; diagnosed at autopsy	No radiation and/or cancer-directed surgery	None/Unknown	Lung and Bronchus	One primary only	Moderately differentiated; Grade II	Dead (attributable to this cancer dx)	Alive or dead due to cancer	Lung and Bronchus	Dead	Yes	1	0	Positive histology	31
1237559	50-54 years	Male	Single (never married)	2012	White	Malignant	341	Adenocarcinoma	IA	T1a	Lobectomy	None	0	Surgery performed	No/Unknown	None; diagnosed at autopsy	No radiation and/or cancer-directed surgery	None/Unknown	Alive	One primary only	Poorly differentiated; Grade III	Alive or dead of other cause	Alive or dead due to cancer	Alive	Alive	Yes	1	0	Positive histology	79
1237715	55-59 years	Male	Single (never married)	2012	Black	Malignant	340	Squamous carcinoma	IA	T1b	Lobectomy	None	0	Surgery performed	No/Unknown	None; diagnosed at autopsy	No radiation and/or cancer-directed surgery	None/Unknown	Diseases of Heart	One primary only	Well differentiated; Grade I	Alive or dead of other cause	Dead (attributable to causes other than this cancer dx)	Diseases of Heart	Dead	Yes	1	0	Positive histology	46
1238216	80-84 years	Male	Widowed	2012	Asian or Pacific Islander	Malignant	341	Squamous carcinoma	IB	T2a	Lobectomy	4 or more regional lymph nodes removed	15	Surgery performed	No/Unknown	None; diagnosed at autopsy	No radiation and/or cancer-directed surgery	None/Unknown	Lung and Bronchus	One primary only	Moderately differentiated; Grade II	Dead (attributable to this cancer dx)	Alive or dead due to cancer	Lung and Bronchus	Dead	Yes	1	0	Positive histology	11
1238344	65-69 years	Female	Unknown	2011	White	Malignant	341	Adenocarcinoma	IB	T2a	Lobectomy	4 or more regional lymph nodes removed	4	Surgery performed	No/Unknown	None; diagnosed at autopsy	No radiation and/or cancer-directed surgery	None/Unknown	Alive	One primary only	Well differentiated; Grade I	Alive or dead of other cause	Alive or dead due to cancer	Alive	Alive	Yes	1	0	Positive histology	85
1239016	50-54 years	Male	Unknown	2011	Asian or Pacific Islander	Malignant	341	Adenocarcinoma	IA	T1a	Lobectomy	4 or more regional lymph nodes removed	7	Surgery performed	No/Unknown	None; diagnosed at autopsy	No radiation and/or cancer-directed surgery	None/Unknown	Alive	One primary only	Poorly differentiated; Grade III	Alive or dead of other cause	Alive or dead due to cancer	Alive	Alive	Yes	1	1	Positive histology	86
1239704	65-69 years	Male	Married (including common law)	2012	White	Malignant	343	Squamous carcinoma	IB	T2a	Lobectomy	1 to 3 regional lymph nodes removed	2	Surgery performed	No/Unknown	None; diagnosed at autopsy	No radiation and/or cancer-directed surgery	None/Unknown	Stomach and Duodenal Ulcers	One primary only	Poorly differentiated; Grade III	Alive or dead of other cause	Dead (attributable to causes other than this cancer dx)	Stomach and Duodenal Ulcers	Dead	Yes	1	0	Positive histology	9
1242230	60-64 years	Female	Unknown	2012	White	Malignant	341	Adenocarcinoma	IA	T1a	Lobectomy	4 or more regional lymph nodes removed	4	Surgery performed	No/Unknown	None; diagnosed at autopsy	No radiation and/or cancer-directed surgery	None/Unknown	Alive	One primary only	Well differentiated; Grade I	Alive or dead of other cause	Alive or dead due to cancer	Alive	Alive	Yes	1	0	Positive histology	80
1242923	80-84 years	Male	Married (including common law)	2012	White	Malignant	343	Adenocarcinoma	IA	T1b	Lobectomy	4 or more regional lymph nodes removed	4	Surgery performed	No/Unknown	None; diagnosed at autopsy	No radiation and/or cancer-directed surgery	None/Unknown	Lung and Bronchus	One primary only	Poorly differentiated; Grade III	Dead (attributable to this cancer dx)	Alive or dead due to cancer	Lung and Bronchus	Dead	Yes	1	0	Positive histology	12
1243053	50-54 years	Male	Married (including common law)	2012	White	Malignant	341	Adenocarcinoma	IB	T2a	Lobectomy	4 or more regional lymph nodes removed	14	Surgery performed	No/Unknown	None; diagnosed at autopsy	No radiation and/or cancer-directed surgery	None/Unknown	Alive	One primary only	Poorly differentiated; Grade III	Alive or dead of other cause	Alive or dead due to cancer	Alive	Alive	Yes	1	0	Positive histology	81
1243866	50-54 years	Male	Unknown	2012	White	Malignant	340	Squamous carcinoma	IB	T2a	Lobectomy	4 or more regional lymph nodes removed	9	Surgery performed	No/Unknown	None; diagnosed at autopsy	No radiation and/or cancer-directed surgery	None/Unknown	Alive	One primary only	Poorly differentiated; Grade III	Alive or dead of other cause	Alive or dead due to cancer	Alive	Alive	Yes	1	0	Positive histology	81
1244286	80-84 years	Female	Widowed	2012	Unknown	Malignant	343	Adenocarcinoma	IA	T1a	Wedge	1 to 3 regional lymph nodes removed	1	Surgery performed	No/Unknown	None; diagnosed at autopsy	No radiation and/or cancer-directed surgery	None/Unknown	Alive	One primary only	Well differentiated; Grade I	Alive or dead of other cause	Alive or dead due to cancer	Alive	Alive	Yes	1	0	Positive histology	79
1245446	75-79 years	Female	Separated	2012	White	Malignant	341	Adenocarcinoma	IB	T2a	Lobectomy	4 or more regional lymph nodes removed	5	Surgery performed	No/Unknown	None; diagnosed at autopsy	No radiation and/or cancer-directed surgery	None/Unknown	Alive	One primary only	Moderately differentiated; Grade II	Alive or dead of other cause	Alive or dead due to cancer	Alive	Alive	Yes	1	0	Positive histology	79
1245711	60-64 years	Female	Married (including common law)	2011	Black	Malignant	343	Adenocarcinoma	IB	T2a	Wedge	None	0	Surgery performed	No/Unknown	None; diagnosed at autopsy	No radiation and/or cancer-directed surgery	None/Unknown	Lung and Bronchus	One primary only	Poorly differentiated; Grade III	Dead (attributable to this cancer dx)	Alive or dead due to cancer	Lung and Bronchus	Dead	Yes	1	0	Positive histology	50
1245771	70-74 years	Female	Married (including common law)	2011	White	Malignant	343	Adenocarcinoma	IB	T2a	Segmentectomy	Number of regional lymph nodes removed unknown	98	Surgery performed	No/Unknown	None; diagnosed at autopsy	No radiation and/or cancer-directed surgery	None/Unknown	Lung and Bronchus	One primary only	Moderately differentiated; Grade II	Dead (attributable to this cancer dx)	Alive or dead due to cancer	Lung and Bronchus	Dead	Yes	1	0	Positive histology	60
1245794	65-69 years	Female	Widowed	2012	White	Malignant	343	Large cell lung cancer	IB	T2a	Lobectomy	4 or more regional lymph nodes removed	7	Surgery performed	No/Unknown	None; diagnosed at autopsy	No radiation and/or cancer-directed surgery	None/Unknown	Alive	One primary only	Undifferentiated; anaplastic; Grade IV	Alive or dead of other cause	Alive or dead due to cancer	Alive	Alive	Yes	1	0	Positive histology	31
1246551	65-69 years	Female	Divorced	2012	Asian or Pacific Islander	Malignant	341	Adenocarcinoma	IA	T1b	Lobectomy	4 or more regional lymph nodes removed	11	Surgery performed	No/Unknown	None; diagnosed at autopsy	No radiation and/or cancer-directed surgery	None/Unknown	Alive	One primary only	Moderately differentiated; Grade II	Alive or dead of other cause	Alive or dead due to cancer	Alive	Alive	Yes	1	0	Positive histology	78
1246553	60-64 years	Male	Married (including common law)	2012	Asian or Pacific Islander	Malignant	343	Adenocarcinoma	IA	T1b	Lobectomy	4 or more regional lymph nodes removed	15	Surgery performed	No/Unknown	None; diagnosed at autopsy	No radiation and/or cancer-directed surgery	None/Unknown	Alive	One primary only	Well differentiated; Grade I	Alive or dead of other cause	Alive or dead due to cancer	Alive	Alive	Yes	1	0	Positive histology	80
1246772	65-69 years	Male	Married (including common law)	2011	White	Malignant	341	Adenocarcinoma	IA	T1b	Lobectomy	None	0	Surgery performed	No/Unknown	None; diagnosed at autopsy	No radiation and/or cancer-directed surgery	None/Unknown	Lung and Bronchus	One primary only	Well differentiated; Grade I	Dead (attributable to this cancer dx)	Alive or dead due to cancer	Lung and Bronchus	Dead	Yes	1	0	Positive histology	64
1247629	55-59 years	Female	Married (including common law)	2012	White	Malignant	343	Adenocarcinoma	IB	T2a	Lobectomy	4 or more regional lymph nodes removed	12	Surgery performed	No/Unknown	None; diagnosed at autopsy	No radiation and/or cancer-directed surgery	None/Unknown	Alive	One primary only	Well differentiated; Grade I	Alive or dead of other cause	Alive or dead due to cancer	Alive	Alive	Yes	1	0	Positive histology	76
1247638	70-74 years	Female	Widowed	2011	Asian or Pacific Islander	Malignant	341	Adenocarcinoma	IA	T1a	Wedge	1 to 3 regional lymph nodes removed	1	Surgery performed	No/Unknown	None; diagnosed at autopsy	No radiation and/or cancer-directed surgery	None/Unknown	Cerebrovascular Diseases	One primary only	Moderately differentiated; Grade II	Alive or dead of other cause	Dead (attributable to causes other than this cancer dx)	Cerebrovascular Diseases	Dead	Yes	1	0	Positive histology	52
1248050	60-64 years	Female	Married (including common law)	2012	White	Malignant	341	Adenocarcinoma	IA	T1a	Wedge	1 to 3 regional lymph nodes removed	2	Surgery performed	No/Unknown	None; diagnosed at autopsy	No radiation and/or cancer-directed surgery	None/Unknown	Alive	One primary only	Moderately differentiated; Grade II	Alive or dead of other cause	Alive or dead due to cancer	Alive	Alive	Yes	1	0	Positive histology	75
1248252	65-69 years	Male	Married (including common law)	2012	Asian or Pacific Islander	Malignant	341	Adenocarcinoma	IB	T2a	Lobectomy	4 or more regional lymph nodes removed	8	Surgery performed	No/Unknown	None; diagnosed at autopsy	No radiation and/or cancer-directed surgery	None/Unknown	Lung and Bronchus	One primary only	Moderately differentiated; Grade II	Dead (attributable to this cancer dx)	Alive or dead due to cancer	Lung and Bronchus	Dead	Yes	1	0	Positive histology	1
1248398	75-79 years	Male	Widowed	2012	White	Malignant	342	Adenocarcinoma	IA	T1a	Lobectomy	1 to 3 regional lymph nodes removed	3	Surgery performed	No/Unknown	None; diagnosed at autopsy	No radiation and/or cancer-directed surgery	None/Unknown	Alive	One primary only	Moderately differentiated; Grade II	Alive or dead of other cause	Alive or dead due to cancer	Alive	Alive	Yes	1	0	Positive histology	81
1248450	75-79 years	Female	Widowed	2012	White	Malignant	343	Adenocarcinoma	IA	T1b	Lobectomy	4 or more regional lymph nodes removed	11	Surgery performed	No/Unknown	None; diagnosed at autopsy	No radiation and/or cancer-directed surgery	None/Unknown	Alive	One primary only	Well differentiated; Grade I	Alive or dead of other cause	Alive or dead due to cancer	Alive	Alive	Yes	1	0	Positive histology	75
1248518	75-79 years	Male	Married (including common law)	2012	White	Malignant	343	Adenocarcinoma	IA	T1a	Lobectomy	4 or more regional lymph nodes removed	6	Surgery performed	No/Unknown	None; diagnosed at autopsy	No radiation and/or cancer-directed surgery	None/Unknown	Alive	One primary only	Well differentiated; Grade I	Alive or dead of other cause	Alive or dead due to cancer	Alive	Alive	Yes	1	0	Positive histology	79
1248615	70-74 years	Male	Married (including common law)	2012	White	Malignant	341	NOS	IA	T1a	Lobectomy	4 or more regional lymph nodes removed	8	Surgery performed	No/Unknown	None; diagnosed at autopsy	No radiation and/or cancer-directed surgery	None/Unknown	Alive	One primary only	Poorly differentiated; Grade III	Alive or dead of other cause	Alive or dead due to cancer	Alive	Alive	Yes	1	0	Positive histology	79
1248648	75-79 years	Female	Married (including common law)	2012	White	Malignant	341	Squamous carcinoma	IA	T1b	Lobectomy	4 or more regional lymph nodes removed	6	Surgery performed	No/Unknown	None; diagnosed at autopsy	No radiation and/or cancer-directed surgery	None/Unknown	Alive	One primary only	Moderately differentiated; Grade II	Alive or dead of other cause	Alive or dead due to cancer	Alive	Alive	Yes	1	0	Positive histology	78
1248769	80-84 years	Female	Married (including common law)	2012	Asian or Pacific Islander	Malignant	343	Squamous carcinoma	IA	T1a	Segmentectomy	4 or more regional lymph nodes removed	6	Surgery performed	No/Unknown	None; diagnosed at autopsy	No radiation and/or cancer-directed surgery	None/Unknown	Chronic Liver Disease and Cirrhosis	One primary only	Poorly differentiated; Grade III	Alive or dead of other cause	Dead (attributable to causes other than this cancer dx)	Chronic Liver Disease and Cirrhosis	Dead	Yes	1	0	Positive histology	2
1249119	70-74 years	Male	Married (including common law)	2012	White	Malignant	341	Adenocarcinoma	IB	T2a	Lobectomy	1 to 3 regional lymph nodes removed	3	Surgery performed	No/Unknown	None; diagnosed at autopsy	No radiation and/or cancer-directed surgery	None/Unknown	Alive	One primary only	Moderately differentiated; Grade II	Alive or dead of other cause	Alive or dead due to cancer	Alive	Alive	Yes	1	0	Positive histology	74
1249353	55-59 years	Male	Married (including common law)	2012	Asian or Pacific Islander	Malignant	341	Adenocarcinoma	IA	T1a	Lobectomy	4 or more regional lymph nodes removed	6	Surgery performed	No/Unknown	None; diagnosed at autopsy	No radiation and/or cancer-directed surgery	None/Unknown	Alive	One primary only	Moderately differentiated; Grade II	Alive or dead of other cause	Alive or dead due to cancer	Alive	Alive	Yes	1	0	Positive histology	70
1250959	70-74 years	Female	Married (including common law)	2012	White	Malignant	343	Adenocarcinoma	IB	T2a	Lobectomy	4 or more regional lymph nodes removed	14	Surgery performed	No/Unknown	None; diagnosed at autopsy	No radiation and/or cancer-directed surgery	None/Unknown	Alive	One primary only	Moderately differentiated; Grade II	Alive or dead of other cause	Alive or dead due to cancer	Alive	Alive	Yes	1	0	Positive histology	77
1251190	65-69 years	Female	Divorced	2012	White	Malignant	341	Adenocarcinoma	IA	T1b	Lobectomy	4 or more regional lymph nodes removed	8	Surgery performed	No/Unknown	None; diagnosed at autopsy	No radiation and/or cancer-directed surgery	None/Unknown	Alive	One primary only	Well differentiated; Grade I	Alive or dead of other cause	Alive or dead due to cancer	Alive	Alive	Yes	1	0	Positive histology	77
1251645	60-64 years	Male	Married (including common law)	2012	White	Malignant	341	Adenocarcinoma	IA	T1b	Lobectomy	4 or more regional lymph nodes removed	10	Surgery performed	No/Unknown	None; diagnosed at autopsy	No radiation and/or cancer-directed surgery	None/Unknown	Alive	One primary only	Poorly differentiated; Grade III	Alive or dead of other cause	Alive or dead due to cancer	Alive	Alive	Yes	1	0	Positive histology	78
1252079	60-64 years	Male	Divorced	2012	White	Malignant	341	Adenocarcinoma	IB	T2a	Lobectomy	4 or more regional lymph nodes removed	7	Surgery performed	Yes	None; diagnosed at autopsy	No radiation and/or cancer-directed surgery	None/Unknown	Alive	One primary only	Poorly differentiated; Grade III	Alive or dead of other cause	Alive or dead due to cancer	Alive	Alive	Yes	1	0	Positive histology	78
1252168	85+ years	Female	Widowed	2012	White	Malignant	341	Adenosquamous	IA	T1a	Lobectomy	4 or more regional lymph nodes removed	8	Surgery performed	No/Unknown	None; diagnosed at autopsy	No radiation and/or cancer-directed surgery	None/Unknown	Lung and Bronchus	One primary only	Poorly differentiated; Grade III	Dead (attributable to this cancer dx)	Alive or dead due to cancer	Lung and Bronchus	Dead	Yes	1	0	Positive histology	21
1252177	65-69 years	Male	Divorced	2012	White	Malignant	341	Adenocarcinoma	IB	T2a	Lobectomy	4 or more regional lymph nodes removed	36	Surgery performed	No/Unknown	None; diagnosed at autopsy	No radiation and/or cancer-directed surgery	None/Unknown	Lung and Bronchus	One primary only	Moderately differentiated; Grade II	Dead (attributable to this cancer dx)	Alive or dead due to cancer	Lung and Bronchus	Dead	Yes	1	0	Positive histology	66
1252298	80-84 years	Male	Married (including common law)	2012	White	Malignant	341	Adenocarcinoma	IB	T2a	Lobectomy	4 or more regional lymph nodes removed	5	Surgery performed	No/Unknown	None; diagnosed at autopsy	No radiation and/or cancer-directed surgery	None/Unknown	Alive	One primary only	Moderately differentiated; Grade II	Alive or dead of other cause	Alive or dead due to cancer	Alive	Alive	Yes	1	0	Positive histology	78
1252299	75-79 years	Male	Married (including common law)	2012	White	Malignant	343	Squamous carcinoma	IA	T1a	Lobectomy	1 to 3 regional lymph nodes removed	3	Surgery performed	Yes	None; diagnosed at autopsy	Radiation prior to surgery	Beam radiation	Lung and Bronchus	One primary only	Moderately differentiated; Grade II	Dead (attributable to this cancer dx)	Alive or dead due to cancer	Lung and Bronchus	Dead	Yes	1	0	Positive histology	38
1252502	70-74 years	Male	Married (including common law)	2012	Asian or Pacific Islander	Malignant	341	Adenocarcinoma	IB	T2a	Wedge	4 or more regional lymph nodes removed	7	Surgery performed	No/Unknown	None; diagnosed at autopsy	No radiation and/or cancer-directed surgery	None/Unknown	Alive	One primary only	Moderately differentiated; Grade II	Alive or dead of other cause	Alive or dead due to cancer	Alive	Alive	Yes	1	0	Positive histology	78
1252585	75-79 years	Male	Divorced	2011	White	Malignant	343	Adenocarcinoma	IA	T1a	Lobectomy	4 or more regional lymph nodes removed	7	Surgery performed	No/Unknown	None; diagnosed at autopsy	No radiation and/or cancer-directed surgery	None/Unknown	Alive	One primary only	Moderately differentiated; Grade II	Alive or dead of other cause	Alive or dead due to cancer	Alive	Alive	Yes	1	0	Positive histology	95
1253199	60-64 years	Female	Unknown	2012	Asian or Pacific Islander	Malignant	343	Squamous carcinoma	IB	T2a	Lobectomy	4 or more regional lymph nodes removed	29	Surgery performed	No/Unknown	None; diagnosed at autopsy	No radiation and/or cancer-directed surgery	None/Unknown	Alive	One primary only	Poorly differentiated; Grade III	Alive or dead of other cause	Alive or dead due to cancer	Alive	Alive	Yes	1	0	Positive histology	77
1253446	80-84 years	Male	Unknown	2012	White	Malignant	341	Adenocarcinoma	IB	T2a	Lobectomy	4 or more regional lymph nodes removed	5	Surgery performed	No/Unknown	None; diagnosed at autopsy	No radiation and/or cancer-directed surgery	None/Unknown	Alive	One primary only	Moderately differentiated; Grade II	Alive or dead of other cause	Alive or dead due to cancer	Alive	Alive	Yes	1	0	Positive histology	79
1253451	70-74 years	Male	Widowed	2011	Asian or Pacific Islander	Malignant	343	Squamous carcinoma	IA	T1a	Lobectomy	4 or more regional lymph nodes removed	14	Surgery performed	No/Unknown	None; diagnosed at autopsy	No radiation and/or cancer-directed surgery	None/Unknown	Alive	One primary only	Moderately differentiated; Grade II	Alive or dead of other cause	Alive or dead due to cancer	Alive	Alive	Yes	1	0	Positive histology	90
1253488	55-59 years	Male	Divorced	2012	White	Malignant	341	Adenocarcinoma	IB	T2a	Lobectomy	4 or more regional lymph nodes removed	5	Surgery performed	No/Unknown	None; diagnosed at autopsy	No radiation and/or cancer-directed surgery	None/Unknown	Alive	One primary only	Moderately differentiated; Grade II	Alive or dead of other cause	Alive or dead due to cancer	Alive	Alive	Yes	1	0	Positive histology	72
1254674	75-79 years	Female	Single (never married)	2012	White	Malignant	341	Adenocarcinoma	IB	T2a	Lobectomy	4 or more regional lymph nodes removed	9	Surgery performed	No/Unknown	None; diagnosed at autopsy	No radiation and/or cancer-directed surgery	None/Unknown	Alive	One primary only	Moderately differentiated; Grade II	Alive or dead of other cause	Alive or dead due to cancer	Alive	Alive	Yes	1	0	Positive histology	76
1254786	75-79 years	Male	Married (including common law)	2012	White	Malignant	343	Squamous carcinoma	IB	T2a	Lobectomy	4 or more regional lymph nodes removed	19	Surgery performed	No/Unknown	None; diagnosed at autopsy	No radiation and/or cancer-directed surgery	None/Unknown	Lung and Bronchus	One primary only	Poorly differentiated; Grade III	Dead (attributable to this cancer dx)	Alive or dead due to cancer	Lung and Bronchus	Dead	Yes	1	0	Positive histology	1
1254929	65-69 years	Male	Married (including common law)	2012	White	Malignant	341	Adenocarcinoma	IA	T1a	Lobectomy	4 or more regional lymph nodes removed	17	Surgery performed	No/Unknown	None; diagnosed at autopsy	No radiation and/or cancer-directed surgery	None/Unknown	Alive	One primary only	Moderately differentiated; Grade II	Alive or dead of other cause	Alive or dead due to cancer	Alive	Alive	Yes	1	0	Positive histology	77
1254939	75-79 years	Female	Unknown	2012	Black	Malignant	343	Adenocarcinoma	IA	T1b	Lobectomy	1 to 3 regional lymph nodes removed	2	Surgery performed	No/Unknown	None; diagnosed at autopsy	No radiation and/or cancer-directed surgery	None/Unknown	Lung and Bronchus	One primary only	Well differentiated; Grade I	Dead (attributable to this cancer dx)	Alive or dead due to cancer	Lung and Bronchus	Dead	Yes	1	0	Positive histology	44
1255192	40-44 years	Female	Married (including common law)	2012	White	Malignant	341	Adenocarcinoma	IA	T1b	Lobectomy	4 or more regional lymph nodes removed	13	Surgery performed	No/Unknown	None; diagnosed at autopsy	No radiation and/or cancer-directed surgery	None/Unknown	Alive	One primary only	Well differentiated; Grade I	Alive or dead of other cause	Alive or dead due to cancer	Alive	Alive	Yes	1	0	Positive histology	78
1255437	80-84 years	Female	Divorced	2012	White	Malignant	341	Adenocarcinoma	IA	T1a	Lobectomy	4 or more regional lymph nodes removed	6	Surgery performed	No/Unknown	None; diagnosed at autopsy	No radiation and/or cancer-directed surgery	None/Unknown	Alive	One primary only	Well differentiated; Grade I	Alive or dead of other cause	Alive or dead due to cancer	Alive	Alive	Yes	1	0	Positive histology	74
1255555	70-74 years	Female	Married (including common law)	2012	White	Malignant	341	Adenocarcinoma	IA	T1a	Lobectomy	4 or more regional lymph nodes removed	12	Surgery performed	No/Unknown	None; diagnosed at autopsy	No radiation and/or cancer-directed surgery	None/Unknown	Alive	One primary only	Well differentiated; Grade I	Alive or dead of other cause	Alive or dead due to cancer	Alive	Alive	Yes	1	0	Positive histology	71
1256847	60-64 years	Female	Single (never married)	2012	White	Malignant	343	Adenocarcinoma	IA	T1a	Lobectomy	4 or more regional lymph nodes removed	16	Surgery performed	No/Unknown	None; diagnosed at autopsy	No radiation and/or cancer-directed surgery	None/Unknown	Alive	One primary only	Well differentiated; Grade I	Alive or dead of other cause	Alive or dead due to cancer	Alive	Alive	Yes	1	0	Positive histology	71
1257007	65-69 years	Female	Married (including common law)	2011	White	Malignant	341	Adenosquamous	IA	T1a	Lobectomy	1 to 3 regional lymph nodes removed	3	Surgery performed	No/Unknown	None; diagnosed at autopsy	No radiation and/or cancer-directed surgery	None/Unknown	Chronic Obstructive Pulmonary Disease and Allied Cond	One primary only	Poorly differentiated; Grade III	Alive or dead of other cause	Dead (attributable to causes other than this cancer dx)	Chronic Obstructive Pulmonary Disease and Allied Cond	Dead	Yes	1	0	Positive histology	9
1257539	65-69 years	Male	Divorced	2011	White	Malignant	341	Adenocarcinoma	IB	T2a	Lobectomy	4 or more regional lymph nodes removed	7	Surgery performed	No/Unknown	None; diagnosed at autopsy	No radiation and/or cancer-directed surgery	None/Unknown	Lung and Bronchus	One primary only	Poorly differentiated; Grade III	Dead (attributable to this cancer dx)	Alive or dead due to cancer	Lung and Bronchus	Dead	Yes	1	0	Positive histology	16
1257605	70-74 years	Female	Unknown	2012	White	Malignant	343	Squamous carcinoma	IA	T1a	Wedge	4 or more regional lymph nodes removed	14	Surgery performed	No/Unknown	None; diagnosed at autopsy	No radiation and/or cancer-directed surgery	None/Unknown	Alive	One primary only	Poorly differentiated; Grade III	Alive or dead of other cause	Alive or dead due to cancer	Alive	Alive	Yes	1	0	Positive histology	68
1257685	85+ years	Female	Single (never married)	2012	White	Malignant	341	Large cell lung cancer	IB	T2a	Wedge	None	0	Surgery performed	No/Unknown	None; diagnosed at autopsy	No radiation and/or cancer-directed surgery	None/Unknown	Lung and Bronchus	One primary only	Poorly differentiated; Grade III	Dead (attributable to this cancer dx)	Alive or dead due to cancer	Lung and Bronchus	Dead	Yes	1	0	Positive histology	21
1258140	55-59 years	Female	Married (including common law)	2012	Black	Malignant	343	Adenocarcinoma	IB	T2a	Lobectomy	4 or more regional lymph nodes removed	10	Surgery performed	No/Unknown	None; diagnosed at autopsy	Radiation after surgery	Beam radiation	Alive	One primary only	Well differentiated; Grade I	Alive or dead of other cause	Alive or dead due to cancer	Alive	Alive	Yes	1	0	Positive histology	76
1258214	55-59 years	Female	Married (including common law)	2012	Asian or Pacific Islander	Malignant	341	Adenocarcinoma	IA	T1b	Lobectomy	4 or more regional lymph nodes removed	8	Surgery performed	No/Unknown	None; diagnosed at autopsy	No radiation and/or cancer-directed surgery	None/Unknown	Alive	One primary only	Moderately differentiated; Grade II	Alive or dead of other cause	Alive or dead due to cancer	Alive	Alive	Yes	1	0	Positive histology	74
1258752	60-64 years	Male	Single (never married)	2012	White	Malignant	341	Squamous carcinoma	IA	T1b	Lobectomy	4 or more regional lymph nodes removed	5	Surgery performed	Yes	None; diagnosed at autopsy	Radiation after surgery	Beam radiation	Lung and Bronchus	One primary only	Moderately differentiated; Grade II	Dead (attributable to this cancer dx)	Alive or dead due to cancer	Lung and Bronchus	Dead	Yes	1	0	Positive histology	51
1258913	80-84 years	Female	Single (never married)	2012	Asian or Pacific Islander	Malignant	341	Adenocarcinoma	IB	T2a	Lobectomy	4 or more regional lymph nodes removed	4	Surgery performed	No/Unknown	None; diagnosed at autopsy	No radiation and/or cancer-directed surgery	None/Unknown	Alive	One primary only	Well differentiated; Grade I	Alive or dead of other cause	Alive or dead due to cancer	Alive	Alive	Yes	1	0	Positive histology	76
1259472	70-74 years	Male	Married (including common law)	2012	Asian or Pacific Islander	Malignant	341	Adenocarcinoma	IA	T1a	Lobectomy	4 or more regional lymph nodes removed	10	Surgery performed	No/Unknown	None; diagnosed at autopsy	No radiation and/or cancer-directed surgery	None/Unknown	Alive	One primary only	Moderately differentiated; Grade II	Alive or dead of other cause	Alive or dead due to cancer	Alive	Alive	Yes	1	0	Positive histology	78
1259998	65-69 years	Male	Separated	2012	White	Malignant	341	Squamous carcinoma	IA	T1a	Wedge	None	0	Surgery performed	No/Unknown	None; diagnosed at autopsy	No radiation and/or cancer-directed surgery	None/Unknown	Lung and Bronchus	One primary only	Moderately differentiated; Grade II	Dead (attributable to this cancer dx)	Alive or dead due to cancer	Lung and Bronchus	Dead	Yes	1	0	Positive histology	0
1260030	75-79 years	Female	Married (including common law)	2012	White	Malignant	342	Adenocarcinoma	IA	T1a	Lobectomy	4 or more regional lymph nodes removed	9	Surgery performed	No/Unknown	None; diagnosed at autopsy	No radiation and/or cancer-directed surgery	None/Unknown	Alive	One primary only	Well differentiated; Grade I	Alive or dead of other cause	Alive or dead due to cancer	Alive	Alive	Yes	1	0	Positive histology	73
1260404	40-44 years	Female	Married (including common law)	2012	Asian or Pacific Islander	Malignant	343	Adenocarcinoma	IB	T2a	Wedge	4 or more regional lymph nodes removed	4	Surgery performed	No/Unknown	None; diagnosed at autopsy	No radiation and/or cancer-directed surgery	None/Unknown	Alive	One primary only	Well differentiated; Grade I	Alive or dead of other cause	Alive or dead due to cancer	Alive	Alive	Yes	1	0	Positive histology	75
1260429	60-64 years	Male	Married (including common law)	2012	White	Malignant	341	Adenocarcinoma	IB	T2a	Lobectomy	4 or more regional lymph nodes removed	18	Surgery performed	No/Unknown	None; diagnosed at autopsy	Radiation prior to surgery	Beam radiation	Lung and Bronchus	One primary only	Well differentiated; Grade I	Dead (attributable to this cancer dx)	Alive or dead due to cancer	Lung and Bronchus	Dead	Yes	1	0	Positive histology	29
1260834	80-84 years	Female	Widowed	2012	White	Malignant	343	Adenocarcinoma	IA	T1a	Lobectomy	4 or more regional lymph nodes removed	12	Surgery performed	No/Unknown	None; diagnosed at autopsy	No radiation and/or cancer-directed surgery	None/Unknown	Lung and Bronchus	One primary only	Moderately differentiated; Grade II	Dead (attributable to this cancer dx)	Alive or dead due to cancer	Lung and Bronchus	Dead	Yes	1	0	Positive histology	55
1261207	75-79 years	Male	Married (including common law)	2012	White	Malignant	343	Squamous carcinoma	IA	T1b	Lobectomy	1 to 3 regional lymph nodes removed	1	Surgery performed	No/Unknown	None; diagnosed at autopsy	No radiation and/or cancer-directed surgery	None/Unknown	Alive	One primary only	Poorly differentiated; Grade III	Alive or dead of other cause	Alive or dead due to cancer	Alive	Alive	Yes	1	0	Positive histology	76
1261824	80-84 years	Female	Widowed	2012	White	Malignant	341	Squamous carcinoma	IA	T1b	Lobectomy	1 to 3 regional lymph nodes removed	3	Surgery performed	No/Unknown	None; diagnosed at autopsy	No radiation and/or cancer-directed surgery	None/Unknown	Alive	One primary only	Moderately differentiated; Grade II	Alive or dead of other cause	Alive or dead due to cancer	Alive	Alive	Yes	1	0	Positive histology	74
1262371	75-79 years	Female	Separated	2012	White	Malignant	341	Adenocarcinoma	IA	T1b	Lobectomy	1 to 3 regional lymph nodes removed	1	Surgery performed	No/Unknown	None; diagnosed at autopsy	No radiation and/or cancer-directed surgery	None/Unknown	State DC not available or state DC available but no COD	One primary only	Moderately differentiated; Grade II	Dead (missing/unknown COD)	Dead (missing/unknown COD)	State DC not available or state DC available but no COD	Dead	Yes	1	0	Positive histology	31
1262503	80-84 years	Female	Widowed	2012	White	Malignant	343	Squamous carcinoma	IB	T2a	Lobectomy	None	0	Surgery performed	No/Unknown	None; diagnosed at autopsy	No radiation and/or cancer-directed surgery	None/Unknown	Lung and Bronchus	One primary only	Moderately differentiated; Grade II	Dead (attributable to this cancer dx)	Alive or dead due to cancer	Lung and Bronchus	Dead	Yes	1	0	Positive histology	19
1262584	65-69 years	Male	Divorced	2012	Black	Malignant	343	Squamous carcinoma	IB	T2a	Wedge	4 or more regional lymph nodes removed	9	Surgery performed	No/Unknown	None; diagnosed at autopsy	No radiation and/or cancer-directed surgery	None/Unknown	Diseases of Heart	One primary only	Poorly differentiated; Grade III	Alive or dead of other cause	Dead (attributable to causes other than this cancer dx)	Diseases of Heart	Dead	Yes	1	0	Positive histology	23
1262789	65-69 years	Female	Widowed	2012	Asian or Pacific Islander	Malignant	341	Adenosquamous	IB	T2a	Lobectomy	Sentinel node biopsy and lym nd removed same/unstated time	8	Surgery performed	Yes	None; diagnosed at autopsy	No radiation and/or cancer-directed surgery	None/Unknown	Lung and Bronchus	One primary only	Moderately differentiated; Grade II	Dead (attributable to this cancer dx)	Alive or dead due to cancer	Lung and Bronchus	Dead	Yes	1	0	Positive histology	36
1263107	65-69 years	Female	Widowed	2012	Asian or Pacific Islander	Malignant	341	NOS	IA	T1a	Lobectomy	4 or more regional lymph nodes removed	7	Surgery performed	No/Unknown	None; diagnosed at autopsy	No radiation and/or cancer-directed surgery	None/Unknown	Alive	One primary only	Moderately differentiated; Grade II	Alive or dead of other cause	Alive or dead due to cancer	Alive	Alive	Yes	1	0	Positive histology	74
1263474	70-74 years	Male	Married (including common law)	2012	White	Malignant	343	Adenocarcinoma	IB	T2a	Lobectomy	4 or more regional lymph nodes removed	15	Surgery performed	No/Unknown	None; diagnosed at autopsy	No radiation and/or cancer-directed surgery	None/Unknown	Alive	One primary only	Poorly differentiated; Grade III	Alive or dead of other cause	Alive or dead due to cancer	Alive	Alive	Yes	1	0	Positive histology	75
1263948	70-74 years	Male	Married (including common law)	2012	White	Malignant	341	Adenocarcinoma	IA	T1a	Lobectomy	None	0	Surgery performed	No/Unknown	None; diagnosed at autopsy	No radiation and/or cancer-directed surgery	None/Unknown	Alive	One primary only	Well differentiated; Grade I	Alive or dead of other cause	Alive or dead due to cancer	Alive	Alive	Yes	1	0	Positive histology	72
1264579	60-64 years	Female	Single (never married)	2012	White	Malignant	343	Adenocarcinoma	IA	T1a	Lobectomy	4 or more regional lymph nodes removed	15	Surgery performed	No/Unknown	None; diagnosed at autopsy	No radiation and/or cancer-directed surgery	None/Unknown	Alive	One primary only	Poorly differentiated; Grade III	Alive or dead of other cause	Alive or dead due to cancer	Alive	Alive	Yes	1	0	Positive histology	74
1264783	60-64 years	Male	Married (including common law)	2012	White	Malignant	341	Adenocarcinoma	IA	T1b	Lobectomy	4 or more regional lymph nodes removed	6	Surgery performed	No/Unknown	None; diagnosed at autopsy	No radiation and/or cancer-directed surgery	None/Unknown	Alive	One primary only	Moderately differentiated; Grade II	Alive or dead of other cause	Alive or dead due to cancer	Alive	Alive	Yes	1	0	Positive histology	73
1264853	65-69 years	Female	Married (including common law)	2012	Black	Malignant	341	Adenocarcinoma	IB	T2a	Lobectomy	4 or more regional lymph nodes removed	9	Surgery performed	No/Unknown	None; diagnosed at autopsy	No radiation and/or cancer-directed surgery	None/Unknown	Alive	One primary only	Moderately differentiated; Grade II	Alive or dead of other cause	Alive or dead due to cancer	Alive	Alive	Yes	1	0	Positive histology	74
1264879	65-69 years	Male	Single (never married)	2012	Black	Malignant	341	Adenocarcinoma	IA	T1b	Lobectomy	4 or more regional lymph nodes removed	18	Surgery performed	No/Unknown	None; diagnosed at autopsy	No radiation and/or cancer-directed surgery	None/Unknown	Cerebrovascular Diseases	One primary only	Moderately differentiated; Grade II	Alive or dead of other cause	Dead (attributable to causes other than this cancer dx)	Cerebrovascular Diseases	Dead	Yes	1	0	Positive histology	70
1265226	55-59 years	Female	Married (including common law)	2012	White	Malignant	341	Adenocarcinoma	IA	T1a	Lobectomy	1 to 3 regional lymph nodes removed	2	Surgery performed	No/Unknown	None; diagnosed at autopsy	No radiation and/or cancer-directed surgery	None/Unknown	Alive	One primary only	Moderately differentiated; Grade II	Alive or dead of other cause	Alive or dead due to cancer	Alive	Alive	Yes	1	0	Positive histology	73
1265255	60-64 years	Male	Married (including common law)	2012	White	Malignant	341	Adenocarcinoma	IB	T2a	Lobectomy	4 or more regional lymph nodes removed	10	Surgery performed	No/Unknown	None; diagnosed at autopsy	No radiation and/or cancer-directed surgery	None/Unknown	Alive	One primary only	Poorly differentiated; Grade III	Alive or dead of other cause	Alive or dead due to cancer	Alive	Alive	Yes	1	0	Positive histology	75
1265283	75-79 years	Female	Married (including common law)	2012	White	Malignant	343	Adenocarcinoma	IA	T1a	Wedge	None	0	Surgery performed	No/Unknown	None; diagnosed at autopsy	No radiation and/or cancer-directed surgery	None/Unknown	Alive	One primary only	Well differentiated; Grade I	Alive or dead of other cause	Alive or dead due to cancer	Alive	Alive	Yes	1	0	Positive histology	74
1265302	80-84 years	Male	Married (including common law)	2012	White	Malignant	341	Adenocarcinoma	IB	T2a	Wedge	None	0	Surgery performed	No/Unknown	None; diagnosed at autopsy	No radiation and/or cancer-directed surgery	None/Unknown	Alzheimers (ICD-9 and 10 only)	One primary only	Well differentiated; Grade I	Alive or dead of other cause	Dead (attributable to causes other than this cancer dx)	Alzheimers (ICD-9 and 10 only)	Dead	Yes	1	0	Positive histology	41
1265552	55-59 years	Male	Married (including common law)	2012	Asian or Pacific Islander	Malignant	341	Adenocarcinoma	IB	T2a	Lobectomy	1 to 3 regional lymph nodes removed	3	Surgery performed	No/Unknown	None; diagnosed at autopsy	No radiation and/or cancer-directed surgery	None/Unknown	Alive	One primary only	Unknown	Alive or dead of other cause	Alive or dead due to cancer	Alive	Alive	Yes	1	0	Positive histology	74
1265567	75-79 years	Male	Widowed	2012	White	Malignant	341	Adenocarcinoma	IA	T1b	Lobectomy	4 or more regional lymph nodes removed	7	Surgery performed	No/Unknown	None; diagnosed at autopsy	No radiation and/or cancer-directed surgery	None/Unknown	Alive	One primary only	Well differentiated; Grade I	Alive or dead of other cause	Alive or dead due to cancer	Alive	Alive	Yes	1	0	Positive histology	75
1265688	80-84 years	Female	Single (never married)	2012	White	Malignant	342	Adenocarcinoma	IA	T1a	Lobectomy	4 or more regional lymph nodes removed	4	Surgery performed	No/Unknown	None; diagnosed at autopsy	No radiation and/or cancer-directed surgery	None/Unknown	Alive	One primary only	Well differentiated; Grade I	Alive or dead of other cause	Alive or dead due to cancer	Alive	Alive	Yes	1	0	Positive histology	76
1265903	65-69 years	Male	Married (including common law)	2012	White	Malignant	342	Adenocarcinoma	IA	T1a	Wedge	4 or more regional lymph nodes removed	4	Surgery performed	No/Unknown	None; diagnosed at autopsy	No radiation and/or cancer-directed surgery	None/Unknown	Stomach and Duodenal Ulcers	One primary only	Well differentiated; Grade I	Alive or dead of other cause	Dead (attributable to causes other than this cancer dx)	Stomach and Duodenal Ulcers	Dead	Yes	1	0	Positive histology	30
1265908	50-54 years	Male	Married (including common law)	2012	White	Malignant	342	Adenocarcinoma	IB	T2a	Lobectomy	4 or more regional lymph nodes removed	10	Surgery performed	No/Unknown	None; diagnosed at autopsy	No radiation and/or cancer-directed surgery	None/Unknown	Alive	One primary only	Moderately differentiated; Grade II	Alive or dead of other cause	Alive or dead due to cancer	Alive	Alive	Yes	1	0	Positive histology	74
1266558	60-64 years	Female	Divorced	2012	Asian or Pacific Islander	Malignant	341	Adenocarcinoma	IB	T2a	Segmentectomy	4 or more regional lymph nodes removed	6	Surgery performed	No/Unknown	None; diagnosed at autopsy	Radiation prior to surgery	Beam radiation	Alive	One primary only	Moderately differentiated; Grade II	Alive or dead of other cause	Alive or dead due to cancer	Alive	Alive	Yes	1	0	Positive histology	72
1266855	75-79 years	Female	Widowed	2012	White	Malignant	341	Squamous carcinoma	IB	T2a	Wedge	Number of regional lymph nodes removed unknown	98	Surgery performed	No/Unknown	None; diagnosed at autopsy	No radiation and/or cancer-directed surgery	None/Unknown	Alive	One primary only	Poorly differentiated; Grade III	Alive or dead of other cause	Alive or dead due to cancer	Alive	Alive	Yes	1	0	Positive histology	66
1267031	65-69 years	Male	Married (including common law)	2012	White	Malignant	343	Adenocarcinoma	IA	T1a	Lobectomy	4 or more regional lymph nodes removed	15	Surgery performed	No/Unknown	None; diagnosed at autopsy	No radiation and/or cancer-directed surgery	None/Unknown	Alive	One primary only	Well differentiated; Grade I	Alive or dead of other cause	Alive or dead due to cancer	Alive	Alive	Yes	1	0	Positive histology	74
1267321	75-79 years	Male	Married (including common law)	2012	White	Malignant	343	Squamous carcinoma	IA	T1b	Lobectomy	4 or more regional lymph nodes removed	9	Surgery performed	No/Unknown	None; diagnosed at autopsy	No radiation and/or cancer-directed surgery	None/Unknown	Lung and Bronchus	One primary only	Moderately differentiated; Grade II	Dead (attributable to this cancer dx)	Alive or dead due to cancer	Lung and Bronchus	Dead	Yes	1	0	Positive histology	30
1268848	65-69 years	Female	Widowed	2012	White	Malignant	341	Adenocarcinoma	IB	T2a	Wedge	4 or more regional lymph nodes removed	5	Surgery performed	No/Unknown	None; diagnosed at autopsy	No radiation and/or cancer-directed surgery	None/Unknown	Alive	One primary only	Moderately differentiated; Grade II	Alive or dead of other cause	Alive or dead due to cancer	Alive	Alive	Yes	1	0	Positive histology	73
1269424	60-64 years	Female	Married (including common law)	2012	Black	Malignant	343	Adenocarcinoma	IB	T2a	Lobectomy	1 to 3 regional lymph nodes removed	4	Surgery performed	No/Unknown	None; diagnosed at autopsy	No radiation and/or cancer-directed surgery	None/Unknown	Lung and Bronchus	One primary only	Moderately differentiated; Grade II	Dead (attributable to this cancer dx)	Alive or dead due to cancer	Lung and Bronchus	Dead	Yes	1	0	Positive histology	7
1270012	60-64 years	Male	Married (including common law)	2012	Black	Malignant	343	NOS	IB	T2a	Lobectomy	4 or more regional lymph nodes removed	5	Surgery performed	No/Unknown	None; diagnosed at autopsy	No radiation and/or cancer-directed surgery	None/Unknown	Alive	One primary only	Poorly differentiated; Grade III	Alive or dead of other cause	Alive or dead due to cancer	Alive	Alive	Yes	1	0	Positive histology	72
1270601	70-74 years	Female	Divorced	2012	White	Malignant	341	Adenocarcinoma	IB	T2a	Lobectomy	4 or more regional lymph nodes removed	14	Surgery performed	No/Unknown	None; diagnosed at autopsy	No radiation and/or cancer-directed surgery	None/Unknown	Alive	One primary only	Moderately differentiated; Grade II	Alive or dead of other cause	Alive or dead due to cancer	Alive	Alive	Yes	1	0	Positive histology	75
1270783	65-69 years	Male	Divorced	2012	White	Malignant	342	Adenocarcinoma	IA	T1a	Wedge	None	0	Surgery performed	No/Unknown	None; diagnosed at autopsy	No radiation and/or cancer-directed surgery	None/Unknown	Alive	One primary only	Well differentiated; Grade I	Alive or dead of other cause	Alive or dead due to cancer	Alive	Alive	Yes	1	0	Positive histology	73
1271355	70-74 years	Female	Married (including common law)	2012	White	Malignant	342	Squamous carcinoma	IB	T2a	Lobectomy	4 or more regional lymph nodes removed	19	Surgery performed	Yes	None; diagnosed at autopsy	No radiation and/or cancer-directed surgery	None/Unknown	Alive	One primary only	Unknown	Alive or dead of other cause	Alive or dead due to cancer	Alive	Alive	Yes	1	0	Positive histology	72
1271499	60-64 years	Female	Married (including common law)	2012	Asian or Pacific Islander	Malignant	341	Adenocarcinoma	IB	T2a	Lobectomy	4 or more regional lymph nodes removed	6	Surgery performed	Yes	None; diagnosed at autopsy	No radiation and/or cancer-directed surgery	None/Unknown	Alive	One primary only	Moderately differentiated; Grade II	Alive or dead of other cause	Alive or dead due to cancer	Alive	Alive	Yes	1	0	Positive histology	73
1271922	75-79 years	Female	Single (never married)	2012	White	Malignant	341	Adenocarcinoma	IA	T1b	Lobectomy	1 to 3 regional lymph nodes removed	3	Surgery performed	No/Unknown	None; diagnosed at autopsy	No radiation and/or cancer-directed surgery	None/Unknown	Alive	One primary only	Moderately differentiated; Grade II	Alive or dead of other cause	Alive or dead due to cancer	Alive	Alive	Yes	1	0	Positive histology	72
1273040	55-59 years	Female	Single (never married)	2013	Black	Malignant	343	Adenocarcinoma	IA	T1a	Segmentectomy	4 or more regional lymph nodes removed	4	Surgery performed	No/Unknown	None; diagnosed at autopsy	No radiation and/or cancer-directed surgery	None/Unknown	Alive	One primary only	Moderately differentiated; Grade II	Alive or dead of other cause	Alive or dead due to cancer	Alive	Alive	Yes	1	0	Positive histology	71
1273174	60-64 years	Female	Unknown	2012	Asian or Pacific Islander	Malignant	343	Adenocarcinoma	IB	T2a	Lobectomy	4 or more regional lymph nodes removed	10	Surgery performed	Yes	None; diagnosed at autopsy	No radiation and/or cancer-directed surgery	None/Unknown	State DC not available or state DC available but no COD	One primary only	Poorly differentiated; Grade III	Dead (missing/unknown COD)	Dead (missing/unknown COD)	State DC not available or state DC available but no COD	Dead	Yes	1	0	Positive histology	34
1273324	55-59 years	Male	Single (never married)	2013	Black	Malignant	341	Adenocarcinoma	IA	T1a	Lobectomy	1 to 3 regional lymph nodes removed	3	Surgery performed	No/Unknown	None; diagnosed at autopsy	No radiation and/or cancer-directed surgery	None/Unknown	Other Infectious and Parasitic Diseases including HIV	One primary only	Moderately differentiated; Grade II	Alive or dead of other cause	Dead (attributable to causes other than this cancer dx)	Other Infectious and Parasitic Diseases including HIV	Dead	Yes	1	0	Positive histology	41
1273449	75-79 years	Female	Widowed	2013	Asian or Pacific Islander	Malignant	341	Adenocarcinoma	IA	T1b	Lobectomy	4 or more regional lymph nodes removed	14	Surgery performed	No/Unknown	None; diagnosed at autopsy	No radiation and/or cancer-directed surgery	None/Unknown	Alive	One primary only	Well differentiated; Grade I	Alive or dead of other cause	Alive or dead due to cancer	Alive	Alive	Yes	1	0	Positive histology	54
1273573	35-39 years	Female	Married (including common law)	2013	Asian or Pacific Islander	Malignant	341	Adenocarcinoma	IA	T1b	Lobectomy	4 or more regional lymph nodes removed	7	Surgery performed	No/Unknown	None; diagnosed at autopsy	No radiation and/or cancer-directed surgery	None/Unknown	Alive	One primary only	Moderately differentiated; Grade II	Alive or dead of other cause	Alive or dead due to cancer	Alive	Alive	Yes	1	0	Positive histology	65
1273788	75-79 years	Female	Divorced	2012	White	Malignant	341	Adenocarcinoma	IA	T1a	Lobectomy	4 or more regional lymph nodes removed	6	Surgery performed	No/Unknown	None; diagnosed at autopsy	No radiation and/or cancer-directed surgery	None/Unknown	Alive	One primary only	Well differentiated; Grade I	Alive or dead of other cause	Alive or dead due to cancer	Alive	Alive	Yes	1	0	Positive histology	70
1274122	75-79 years	Female	Widowed	2013	White	Malignant	341	Adenocarcinoma	IB	T2a	Lobectomy	1 to 3 regional lymph nodes removed	3	Surgery performed	No/Unknown	None; diagnosed at autopsy	No radiation and/or cancer-directed surgery	None/Unknown	Alive	One primary only	Poorly differentiated; Grade III	Alive or dead of other cause	Alive or dead due to cancer	Alive	Alive	Yes	1	0	Positive histology	71
1275147	75-79 years	Female	Married (including common law)	2013	Asian or Pacific Islander	Malignant	343	Adenocarcinoma	IA	T1a	Lobectomy	4 or more regional lymph nodes removed	5	Surgery performed	No/Unknown	None; diagnosed at autopsy	No radiation and/or cancer-directed surgery	None/Unknown	Alive	One primary only	Well differentiated; Grade I	Alive or dead of other cause	Alive or dead due to cancer	Alive	Alive	Yes	1	0	Positive histology	64
1275694	65-69 years	Female	Married (including common law)	2013	White	Malignant	341	Adenocarcinoma	IA	T1a	Lobectomy	4 or more regional lymph nodes removed	4	Surgery performed	No/Unknown	None; diagnosed at autopsy	No radiation and/or cancer-directed surgery	None/Unknown	Alive	One primary only	Moderately differentiated; Grade II	Alive or dead of other cause	Alive or dead due to cancer	Alive	Alive	Yes	1	0	Positive histology	71
1275914	70-74 years	Female	Married (including common law)	2013	White	Malignant	341	Adenocarcinoma	IB	T2a	Lobectomy	4 or more regional lymph nodes removed	5	Surgery performed	Yes	None; diagnosed at autopsy	No radiation and/or cancer-directed surgery	None/Unknown	Alive	One primary only	Moderately differentiated; Grade II	Alive or dead of other cause	Alive or dead due to cancer	Alive	Alive	Yes	1	0	Positive histology	70
1276391	75-79 years	Female	Widowed	2013	White	Malignant	341	Adenocarcinoma	IA	T1b	Lobectomy	4 or more regional lymph nodes removed	11	Surgery performed	No/Unknown	None; diagnosed at autopsy	No radiation and/or cancer-directed surgery	None/Unknown	Diseases of Heart	One primary only	Well differentiated; Grade I	Alive or dead of other cause	Dead (attributable to causes other than this cancer dx)	Diseases of Heart	Dead	Yes	1	0	Positive histology	60
1276399	70-74 years	Female	Divorced	2013	White	Malignant	343	Adenocarcinoma	IA	T1b	Lobectomy	4 or more regional lymph nodes removed	97	Surgery performed	No/Unknown	None; diagnosed at autopsy	No radiation and/or cancer-directed surgery	None/Unknown	Diseases of Heart	One primary only	Moderately differentiated; Grade II	Alive or dead of other cause	Dead (attributable to causes other than this cancer dx)	Diseases of Heart	Dead	Yes	1	0	Positive histology	27
1276426	60-64 years	Female	Single (never married)	2012	White	Malignant	341	Adenocarcinoma	IA	T1b	Lobectomy	4 or more regional lymph nodes removed	97	Surgery performed	Yes	None; diagnosed at autopsy	Radiation after surgery	Beam radiation	Pneumonia and Influenza	One primary only	Poorly differentiated; Grade III	Alive or dead of other cause	Dead (attributable to causes other than this cancer dx)	Pneumonia and Influenza	Dead	Yes	1	0	Positive histology	26
1276478	55-59 years	Female	Divorced	2013	White	Malignant	343	Adenocarcinoma	IA	T1b	Lobectomy	4 or more regional lymph nodes removed	11	Surgery performed	No/Unknown	None; diagnosed at autopsy	No radiation and/or cancer-directed surgery	None/Unknown	Alive	One primary only	Moderately differentiated; Grade II	Alive or dead of other cause	Alive or dead due to cancer	Alive	Alive	Yes	1	0	Positive histology	69
1276513	80-84 years	Female	Divorced	2013	Black	Malignant	341	Adenocarcinoma	IB	T2a	Lobectomy	4 or more regional lymph nodes removed	4	Surgery performed	No/Unknown	None; diagnosed at autopsy	No radiation and/or cancer-directed surgery	None/Unknown	Alive	One primary only	Poorly differentiated; Grade III	Alive or dead of other cause	Alive or dead due to cancer	Alive	Alive	Yes	1	0	Positive histology	43
1276788	55-59 years	Female	Unknown	2013	Asian or Pacific Islander	Malignant	341	Adenocarcinoma	IA	T1a	Lobectomy	4 or more regional lymph nodes removed	9	Surgery performed	No/Unknown	None; diagnosed at autopsy	No radiation and/or cancer-directed surgery	None/Unknown	Alive	One primary only	Poorly differentiated; Grade III	Alive or dead of other cause	Alive or dead due to cancer	Alive	Alive	Yes	1	0	Positive histology	71
1277106	60-64 years	Female	Widowed	2013	White	Malignant	341	Adenocarcinoma	IA	T1a	Lobectomy	4 or more regional lymph nodes removed	7	Surgery performed	No/Unknown	None; diagnosed at autopsy	No radiation and/or cancer-directed surgery	None/Unknown	Alive	One primary only	Moderately differentiated; Grade II	Alive or dead of other cause	Alive or dead due to cancer	Alive	Alive	Yes	1	0	Positive histology	64
1277672	50-54 years	Female	Single (never married)	2013	Asian or Pacific Islander	Malignant	341	Adenocarcinoma	IB	T2a	Lobectomy	1 to 3 regional lymph nodes removed	2	Surgery performed	No/Unknown	None; diagnosed at autopsy	No radiation and/or cancer-directed surgery	None/Unknown	Alive	One primary only	Well differentiated; Grade I	Alive or dead of other cause	Alive or dead due to cancer	Alive	Alive	Yes	1	0	Positive histology	70
1277677	80-84 years	Male	Married (including common law)	2013	Asian or Pacific Islander	Malignant	343	Adenocarcinoma	IB	T2a	Wedge	None	0	Surgery performed	No/Unknown	None; diagnosed at autopsy	No radiation and/or cancer-directed surgery	None/Unknown	Alive	One primary only	Moderately differentiated; Grade II	Alive or dead of other cause	Alive or dead due to cancer	Alive	Alive	Yes	1	0	Positive histology	70
1277830	55-59 years	Female	Unknown	2013	Asian or Pacific Islander	Malignant	343	Adenocarcinoma	IA	T1a	Lobectomy	4 or more regional lymph nodes removed	16	Surgery performed	No/Unknown	None; diagnosed at autopsy	No radiation and/or cancer-directed surgery	None/Unknown	Lung and Bronchus	One primary only	Well differentiated; Grade I	Dead (attributable to this cancer dx)	Alive or dead due to cancer	Lung and Bronchus	Dead	Yes	1	0	Positive histology	54
1278031	65-69 years	Female	Single (never married)	2013	White	Malignant	341	Adenocarcinoma	IA	T1a	Lobectomy	4 or more regional lymph nodes removed	5	Surgery performed	No/Unknown	None; diagnosed at autopsy	No radiation and/or cancer-directed surgery	None/Unknown	Alive	One primary only	Moderately differentiated; Grade II	Alive or dead of other cause	Alive or dead due to cancer	Alive	Alive	Yes	1	0	Positive histology	68
1278608	65-69 years	Female	Married (including common law)	2013	White	Malignant	341	Adenocarcinoma	IA	T1a	Wedge	None	0	Surgery performed	No/Unknown	None; diagnosed at autopsy	No radiation and/or cancer-directed surgery	None/Unknown	Alive	One primary only	Moderately differentiated; Grade II	Alive or dead of other cause	Alive or dead due to cancer	Alive	Alive	Yes	1	0	Positive histology	69
1280073	65-69 years	Female	Divorced	2013	White	Malignant	341	Adenocarcinoma	IB	T2a	Lobectomy	4 or more regional lymph nodes removed	7	Surgery performed	No/Unknown	None; diagnosed at autopsy	No radiation and/or cancer-directed surgery	None/Unknown	Alive	One primary only	Moderately differentiated; Grade II	Alive or dead of other cause	Alive or dead due to cancer	Alive	Alive	Yes	1	0	Positive histology	68
1280582	75-79 years	Male	Married (including common law)	2013	White	Malignant	341	Adenocarcinoma	IB	T2a	Lobectomy	4 or more regional lymph nodes removed	8	Surgery performed	No/Unknown	None; diagnosed at autopsy	No radiation and/or cancer-directed surgery	None/Unknown	Chronic Obstructive Pulmonary Disease and Allied Cond	One primary only	Moderately differentiated; Grade II	Alive or dead of other cause	Dead (attributable to causes other than this cancer dx)	Chronic Obstructive Pulmonary Disease and Allied Cond	Dead	Yes	1	0	Positive histology	46
1280727	65-69 years	Female	Single (never married)	2013	White	Malignant	341	Adenocarcinoma	IA	T1a	Lobectomy	4 or more regional lymph nodes removed	11	Surgery performed	No/Unknown	None; diagnosed at autopsy	No radiation and/or cancer-directed surgery	None/Unknown	Alive	One primary only	Moderately differentiated; Grade II	Alive or dead of other cause	Alive or dead due to cancer	Alive	Alive	Yes	1	0	Positive histology	71
1281005	70-74 years	Male	Divorced	2012	Asian or Pacific Islander	Malignant	341	Adenocarcinoma	IA	T1a	Wedge	4 or more regional lymph nodes removed	8	Surgery performed	No/Unknown	None; diagnosed at autopsy	No radiation and/or cancer-directed surgery	None/Unknown	Alive	One primary only	Poorly differentiated; Grade III	Alive or dead of other cause	Alive or dead due to cancer	Alive	Alive	Yes	1	0	Positive histology	78
1281018	55-59 years	Male	Separated	2013	Black	Malignant	341	Adenocarcinoma	IB	T2a	Lobectomy	4 or more regional lymph nodes removed	6	Surgery performed	No/Unknown	None; diagnosed at autopsy	No radiation and/or cancer-directed surgery	None/Unknown	Alive	One primary only	Well differentiated; Grade I	Alive or dead of other cause	Alive or dead due to cancer	Alive	Alive	Yes	1	0	Positive histology	71
1281523	70-74 years	Female	Divorced	2013	White	Malignant	343	Adenocarcinoma	IA	T1a	Lobectomy	4 or more regional lymph nodes removed	12	Surgery performed	No/Unknown	None; diagnosed at autopsy	No radiation and/or cancer-directed surgery	None/Unknown	Alive	One primary only	Moderately differentiated; Grade II	Alive or dead of other cause	Alive or dead due to cancer	Alive	Alive	Yes	1	0	Positive histology	67
1282168	50-54 years	Male	Married (including common law)	2013	Asian or Pacific Islander	Malignant	341	Squamous carcinoma	IB	T2a	Lobectomy	4 or more regional lymph nodes removed	12	Surgery performed	Yes	None; diagnosed at autopsy	No radiation and/or cancer-directed surgery	None/Unknown	Alive	One primary only	Poorly differentiated; Grade III	Alive or dead of other cause	Alive or dead due to cancer	Alive	Alive	Yes	1	0	Positive histology	69
1282514	65-69 years	Male	Married (including common law)	2013	White	Malignant	343	Adenocarcinoma	IA	T1a	Segmentectomy	None	0	Surgery performed	No/Unknown	None; diagnosed at autopsy	No radiation and/or cancer-directed surgery	None/Unknown	Alive	One primary only	Unknown	Alive or dead of other cause	Alive or dead due to cancer	Alive	Alive	Yes	1	0	Positive histology	67
1282595	50-54 years	Male	Single (never married)	2013	White	Malignant	341	Adenocarcinoma	IB	T2a	Lobectomy	4 or more regional lymph nodes removed	6	Surgery performed	No/Unknown	None; diagnosed at autopsy	No radiation and/or cancer-directed surgery	None/Unknown	Diseases of Heart	One primary only	Well differentiated; Grade I	Alive or dead of other cause	Dead (attributable to causes other than this cancer dx)	Diseases of Heart	Dead	Yes	1	0	Positive histology	55
1283690	70-74 years	Male	Married (including common law)	2013	White	Malignant	343	Adenocarcinoma	IA	T1a	Wedge	1 to 3 regional lymph nodes removed	1	Surgery performed	No/Unknown	None; diagnosed at autopsy	No radiation and/or cancer-directed surgery	None/Unknown	Alive	One primary only	Moderately differentiated; Grade II	Alive or dead of other cause	Alive or dead due to cancer	Alive	Alive	Yes	1	0	Positive histology	69
1284578	65-69 years	Male	Unknown	2013	White	Malignant	341	Adenocarcinoma	IA	T1a	Wedge	None	0	Surgery performed	No/Unknown	None; diagnosed at autopsy	No radiation and/or cancer-directed surgery	None/Unknown	Lung and Bronchus	One primary only	Moderately differentiated; Grade II	Dead (attributable to this cancer dx)	Alive or dead due to cancer	Lung and Bronchus	Dead	Yes	1	0	Positive histology	58
1284853	60-64 years	Male	Married (including common law)	2013	Asian or Pacific Islander	Malignant	341	Adenocarcinoma	IA	T1a	Lobectomy	4 or more regional lymph nodes removed	17	Surgery performed	No/Unknown	None; diagnosed at autopsy	No radiation and/or cancer-directed surgery	None/Unknown	Alive	One primary only	Well differentiated; Grade I	Alive or dead of other cause	Alive or dead due to cancer	Alive	Alive	Yes	1	0	Positive histology	67
1284957	80-84 years	Female	Widowed	2013	Black	Malignant	343	Adenocarcinoma	IB	T2a	Wedge	4 or more regional lymph nodes removed	0	Surgery performed	No/Unknown	None; diagnosed at autopsy	No radiation and/or cancer-directed surgery	None/Unknown	Alive	One primary only	Unknown	Alive or dead of other cause	Alive or dead due to cancer	Alive	Alive	Yes	1	0	Positive histology	62
1284997	65-69 years	Female	Widowed	2013	White	Malignant	343	Adenocarcinoma	IA	T1a	Lobectomy	1 to 3 regional lymph nodes removed	16	Surgery performed	No/Unknown	None; diagnosed at autopsy	No radiation and/or cancer-directed surgery	None/Unknown	Alive	One primary only	Moderately differentiated; Grade II	Alive or dead of other cause	Alive or dead due to cancer	Alive	Alive	Yes	1	0	Positive histology	67
1285106	50-54 years	Male	Single (never married)	2013	Black	Malignant	341	Adenocarcinoma	IA	T1a	Lobectomy	1 to 3 regional lymph nodes removed	2	Surgery performed	No/Unknown	None; diagnosed at autopsy	No radiation and/or cancer-directed surgery	None/Unknown	Alive	One primary only	Poorly differentiated; Grade III	Alive or dead of other cause	Alive or dead due to cancer	Alive	Alive	Yes	1	0	Positive histology	66
1285352	65-69 years	Female	Separated	2013	Asian or Pacific Islander	Malignant	341	Adenocarcinoma	IB	T2a	Lobectomy	4 or more regional lymph nodes removed	12	Surgery performed	No/Unknown	Non-primary surgical procedure performed	No radiation and/or cancer-directed surgery	None/Unknown	Alive	One primary only	Moderately differentiated; Grade II	Alive or dead of other cause	Alive or dead due to cancer	Alive	Alive	Yes	1	0	Positive histology	67
1285360	70-74 years	Female	Married (including common law)	2013	Asian or Pacific Islander	Malignant	341	Adenocarcinoma	IB	T2a	Lobectomy	4 or more regional lymph nodes removed	13	Surgery performed	No/Unknown	None; diagnosed at autopsy	No radiation and/or cancer-directed surgery	None/Unknown	Alive	One primary only	Moderately differentiated; Grade II	Alive or dead of other cause	Alive or dead due to cancer	Alive	Alive	Yes	1	0	Positive histology	67
1285503	60-64 years	Female	Divorced	2013	White	Malignant	341	Adenocarcinoma	IB	T2a	Lobectomy	4 or more regional lymph nodes removed	18	Surgery performed	No/Unknown	None; diagnosed at autopsy	No radiation and/or cancer-directed surgery	None/Unknown	Alive	One primary only	Moderately differentiated; Grade II	Alive or dead of other cause	Alive or dead due to cancer	Alive	Alive	Yes	1	0	Positive histology	65
1286117	65-69 years	Female	Single (never married)	2013	Black	Malignant	342	Adenocarcinoma	IA	T1a	Lobectomy	4 or more regional lymph nodes removed	12	Surgery performed	No/Unknown	None; diagnosed at autopsy	No radiation and/or cancer-directed surgery	None/Unknown	Alive	One primary only	Well differentiated; Grade I	Alive or dead of other cause	Alive or dead due to cancer	Alive	Alive	Yes	1	1	Positive histology	66
1286744	55-59 years	Female	Single (never married)	2013	White	Malignant	343	Adenocarcinoma	IA	T1a	Lobectomy	4 or more regional lymph nodes removed	4	Surgery performed	No/Unknown	None; diagnosed at autopsy	No radiation and/or cancer-directed surgery	None/Unknown	Alive	One primary only	Well differentiated; Grade I	Alive or dead of other cause	Alive or dead due to cancer	Alive	Alive	Yes	1	0	Positive histology	67
1286878	65-69 years	Female	Married (including common law)	2013	White	Malignant	341	Adenocarcinoma	IA	T1a	Lobectomy	4 or more regional lymph nodes removed	12	Surgery performed	No/Unknown	None; diagnosed at autopsy	No radiation and/or cancer-directed surgery	None/Unknown	Alive	One primary only	Moderately differentiated; Grade II	Alive or dead of other cause	Alive or dead due to cancer	Alive	Alive	Yes	1	0	Positive histology	67
1287291	70-74 years	Male	Married (including common law)	2013	Asian or Pacific Islander	Malignant	341	Adenocarcinoma	IB	T2a	Lobectomy	1 to 3 regional lymph nodes removed	1	Surgery performed	No/Unknown	None; diagnosed at autopsy	No radiation and/or cancer-directed surgery	None/Unknown	Pneumonia and Influenza	One primary only	Moderately differentiated; Grade II	Alive or dead of other cause	Dead (attributable to causes other than this cancer dx)	Pneumonia and Influenza	Dead	Yes	1	0	Positive histology	11
1287350	70-74 years	Female	Single (never married)	2013	White	Malignant	341	Adenocarcinoma	IA	T1a	Lobectomy	4 or more regional lymph nodes removed	14	Surgery performed	No/Unknown	None; diagnosed at autopsy	No radiation and/or cancer-directed surgery	None/Unknown	Alive	One primary only	Poorly differentiated; Grade III	Alive or dead of other cause	Alive or dead due to cancer	Alive	Alive	Yes	1	0	Positive histology	65
1287845	60-64 years	Female	Unknown	2013	White	Malignant	343	Adenocarcinoma	IA	T1b	Lobectomy	Number of regional lymph nodes removed unknown	98	Surgery performed	No/Unknown	None; diagnosed at autopsy	No radiation and/or cancer-directed surgery	None/Unknown	Alive	One primary only	Poorly differentiated; Grade III	Alive or dead of other cause	Alive or dead due to cancer	Alive	Alive	Yes	1	0	Positive histology	69
1288399	45-49 years	Female	Single (never married)	2013	Asian or Pacific Islander	Malignant	342	Adenocarcinoma	IB	T2a	Lobectomy	4 or more regional lymph nodes removed	5	Surgery performed	No/Unknown	None; diagnosed at autopsy	No radiation and/or cancer-directed surgery	None/Unknown	Alive	One primary only	Unknown	Alive or dead of other cause	Alive or dead due to cancer	Alive	Alive	Yes	1	0	Positive histology	66
1288420	75-79 years	Female	Divorced	2013	Black	Malignant	341	Adenocarcinoma	IB	T2a	Lobectomy	1 to 3 regional lymph nodes removed	2	Surgery performed	Yes	None; diagnosed at autopsy	No radiation and/or cancer-directed surgery	None/Unknown	Alive	One primary only	Poorly differentiated; Grade III	Alive or dead of other cause	Alive or dead due to cancer	Alive	Alive	Yes	1	0	Positive histology	67
1288472	70-74 years	Male	Married (including common law)	2013	White	Malignant	341	Adenocarcinoma	IA	T1b	Lobectomy	4 or more regional lymph nodes removed	12	Surgery performed	No/Unknown	None; diagnosed at autopsy	No radiation and/or cancer-directed surgery	None/Unknown	Alive	One primary only	Moderately differentiated; Grade II	Alive or dead of other cause	Alive or dead due to cancer	Alive	Alive	Yes	1	0	Positive histology	68
1289119	50-54 years	Female	Single (never married)	2013	Black	Malignant	341	Adenocarcinoma	IB	T2a	Lobectomy	4 or more regional lymph nodes removed	11	Surgery performed	Yes	None; diagnosed at autopsy	No radiation and/or cancer-directed surgery	None/Unknown	Alive	One primary only	Moderately differentiated; Grade II	Alive or dead of other cause	Alive or dead due to cancer	Alive	Alive	Yes	1	0	Positive histology	70
1289185	60-64 years	Male	Unmarried or Domestic Partner	2013	White	Malignant	342	Adenocarcinoma	IB	T2a	Lobectomy	4 or more regional lymph nodes removed	18	Surgery performed	Yes	None; diagnosed at autopsy	No radiation and/or cancer-directed surgery	None/Unknown	Alive	One primary only	Poorly differentiated; Grade III	Alive or dead of other cause	Alive or dead due to cancer	Alive	Alive	Yes	1	0	Positive histology	67
1289251	80-84 years	Female	Married (including common law)	2013	White	Malignant	342	Squamous carcinoma	IB	T2a	Wedge	4 or more regional lymph nodes removed	5	Surgery performed	No/Unknown	None; diagnosed at autopsy	No radiation and/or cancer-directed surgery	None/Unknown	Lung and Bronchus	One primary only	Moderately differentiated; Grade II	Dead (attributable to this cancer dx)	Alive or dead due to cancer	Lung and Bronchus	Dead	Yes	1	0	Positive histology	58
1289466	75-79 years	Female	Married (including common law)	2013	White	Malignant	343	Adenocarcinoma	IA	T1b	Lobectomy	4 or more regional lymph nodes removed	17	Surgery performed	No/Unknown	None; diagnosed at autopsy	No radiation and/or cancer-directed surgery	None/Unknown	Other Cause of Death	One primary only	Moderately differentiated; Grade II	Alive or dead of other cause	Dead (attributable to causes other than this cancer dx)	Other Cause of Death	Dead	Yes	1	0	Positive histology	55
1289712	75-79 years	Female	Married (including common law)	2013	Asian or Pacific Islander	Malignant	341	Adenocarcinoma	IA	T1NOS	Lobectomy	4 or more regional lymph nodes removed	4	Surgery performed	No/Unknown	None; diagnosed at autopsy	No radiation and/or cancer-directed surgery	None/Unknown	Alive	One primary only	Moderately differentiated; Grade II	Alive or dead of other cause	Alive or dead due to cancer	Alive	Alive	Yes	1	0	Positive histology	66
1290037	55-59 years	Male	Married (including common law)	2013	Asian or Pacific Islander	Malignant	341	Adenocarcinoma	IA	T1a	Lobectomy	4 or more regional lymph nodes removed	7	Surgery performed	No/Unknown	None; diagnosed at autopsy	No radiation and/or cancer-directed surgery	None/Unknown	Alive	One primary only	Moderately differentiated; Grade II	Alive or dead of other cause	Alive or dead due to cancer	Alive	Alive	Yes	1	0	Positive histology	64
1290128	65-69 years	Female	Married (including common law)	2013	White	Malignant	343	Adenocarcinoma	IB	T2a	Lobectomy	1 to 3 regional lymph nodes removed	2	Surgery performed	No/Unknown	Non-primary surgical procedure to distant site	No radiation and/or cancer-directed surgery	None/Unknown	Lung and Bronchus	One primary only	Moderately differentiated; Grade II	Dead (attributable to this cancer dx)	Alive or dead due to cancer	Lung and Bronchus	Dead	Yes	1	0	Positive histology	20
1290308	60-64 years	Female	Married (including common law)	2013	White	Malignant	341	Adenosquamous	IB	T2a	Lobectomy	1 to 3 regional lymph nodes removed	4	Surgery performed	Yes	None; diagnosed at autopsy	No radiation and/or cancer-directed surgery	None/Unknown	Alive	One primary only	Poorly differentiated; Grade III	Alive or dead of other cause	Alive or dead due to cancer	Alive	Alive	Yes	1	0	Positive histology	65
1290664	75-79 years	Female	Married (including common law)	2013	White	Malignant	343	Adenocarcinoma	IB	T2a	Wedge	4 or more regional lymph nodes removed	98	Surgery performed	No/Unknown	None; diagnosed at autopsy	Intraoperative radiation	Radioactive implants (includes brachytherapy) (1988+)	Lung and Bronchus	One primary only	Unknown	Dead (attributable to this cancer dx)	Alive or dead due to cancer	Lung and Bronchus	Dead	Yes	1	0	Positive histology	59
1290669	60-64 years	Male	Married (including common law)	2013	Black	Malignant	349	Adenocarcinoma	IA	T1a	Lobectomy	4 or more regional lymph nodes removed	97	Surgery performed	No/Unknown	None; diagnosed at autopsy	No radiation and/or cancer-directed surgery	None/Unknown	Alive	One primary only	Moderately differentiated; Grade II	Alive or dead of other cause	Alive or dead due to cancer	Alive	Alive	Yes	1	0	Positive histology	64
1291065	80-84 years	Female	Married (including common law)	2013	White	Malignant	343	Adenocarcinoma	IB	T2a	Lobectomy	4 or more regional lymph nodes removed	6	Surgery performed	No/Unknown	None; diagnosed at autopsy	No radiation and/or cancer-directed surgery	None/Unknown	Alive	One primary only	Moderately differentiated; Grade II	Alive or dead of other cause	Alive or dead due to cancer	Alive	Alive	Yes	1	0	Positive histology	67
1291066	60-64 years	Female	Married (including common law)	2013	Asian or Pacific Islander	Malignant	343	Adenocarcinoma	IA	T1a	Lobectomy	4 or more regional lymph nodes removed	5	Surgery performed	No/Unknown	None; diagnosed at autopsy	No radiation and/or cancer-directed surgery	None/Unknown	Alive	One primary only	Moderately differentiated; Grade II	Alive or dead of other cause	Alive or dead due to cancer	Alive	Alive	Yes	1	0	Positive histology	66
1291079	60-64 years	Female	Single (never married)	2013	White	Malignant	343	Adenocarcinoma	IA	T1a	Lobectomy	4 or more regional lymph nodes removed	4	Surgery performed	No/Unknown	None; diagnosed at autopsy	No radiation and/or cancer-directed surgery	None/Unknown	Alive	One primary only	Well differentiated; Grade I	Alive or dead of other cause	Alive or dead due to cancer	Alive	Alive	Yes	1	0	Positive histology	65
1291320	65-69 years	Female	Married (including common law)	2013	Asian or Pacific Islander	Malignant	341	Adenocarcinoma	IB	T2a	Lobectomy	4 or more regional lymph nodes removed	13	Surgery performed	No/Unknown	None; diagnosed at autopsy	No radiation and/or cancer-directed surgery	None/Unknown	Lung and Bronchus	One primary only	Moderately differentiated; Grade II	Dead (attributable to this cancer dx)	Alive or dead due to cancer	Lung and Bronchus	Dead	Yes	1	0	Positive histology	45
1291504	65-69 years	Female	Married (including common law)	2013	White	Malignant	341	Adenocarcinoma	IA	T1b	Lobectomy	4 or more regional lymph nodes removed	9	Surgery performed	No/Unknown	None; diagnosed at autopsy	No radiation and/or cancer-directed surgery	None/Unknown	Lung and Bronchus	One primary only	Moderately differentiated; Grade II	Dead (attributable to this cancer dx)	Alive or dead due to cancer	Lung and Bronchus	Dead	Yes	1	0	Positive histology	31
1291559	75-79 years	Male	Married (including common law)	2013	White	Malignant	343	Adenocarcinoma	IA	T1a	Lobectomy	4 or more regional lymph nodes removed	6	Surgery performed	No/Unknown	None; diagnosed at autopsy	No radiation and/or cancer-directed surgery	None/Unknown	Alive	One primary only	Moderately differentiated; Grade II	Alive or dead of other cause	Alive or dead due to cancer	Alive	Alive	Yes	1	0	Positive histology	65
1291693	60-64 years	Female	Single (never married)	2013	Black	Malignant	341	Adenocarcinoma	IB	T2a	Lobectomy	4 or more regional lymph nodes removed	5	Surgery performed	Yes	None; diagnosed at autopsy	No radiation and/or cancer-directed surgery	None/Unknown	Alive	One primary only	Moderately differentiated; Grade II	Alive or dead of other cause	Alive or dead due to cancer	Alive	Alive	Yes	1	0	Positive histology	64
1291943	65-69 years	Female	Married (including common law)	2013	White	Malignant	341	Adenocarcinoma	IA	T1b	Lobectomy	4 or more regional lymph nodes removed	5	Surgery performed	No/Unknown	None; diagnosed at autopsy	No radiation and/or cancer-directed surgery	None/Unknown	Alive	One primary only	Moderately differentiated; Grade II	Alive or dead of other cause	Alive or dead due to cancer	Alive	Alive	Yes	1	0	Positive histology	64
1291962	75-79 years	Female	Widowed	2013	Black	Malignant	341	Adenocarcinoma	IA	T1b	Lobectomy	4 or more regional lymph nodes removed	12	Surgery performed	No/Unknown	None; diagnosed at autopsy	No radiation and/or cancer-directed surgery	None/Unknown	Diseases of Heart	One primary only	Moderately differentiated; Grade II	Alive or dead of other cause	Dead (attributable to causes other than this cancer dx)	Diseases of Heart	Dead	Yes	1	0	Positive histology	58
1292138	80-84 years	Female	Widowed	2013	Black	Malignant	343	Adenocarcinoma	IA	T1b	Lobectomy	1 to 3 regional lymph nodes removed	4	Surgery performed	No/Unknown	None; diagnosed at autopsy	No radiation and/or cancer-directed surgery	None/Unknown	Alive	One primary only	Well differentiated; Grade I	Alive or dead of other cause	Alive or dead due to cancer	Alive	Alive	Yes	1	0	Positive histology	66
1292173	45-49 years	Female	Married (including common law)	2013	Asian or Pacific Islander	Malignant	343	Adenocarcinoma	IA	T1a	Lobectomy	4 or more regional lymph nodes removed	13	Surgery performed	No/Unknown	None; diagnosed at autopsy	No radiation and/or cancer-directed surgery	None/Unknown	Alive	One primary only	Well differentiated; Grade I	Alive or dead of other cause	Alive or dead due to cancer	Alive	Alive	Yes	1	0	Positive histology	64
1292606	75-79 years	Male	Married (including common law)	2013	Asian or Pacific Islander	Malignant	341	Adenocarcinoma	IB	T2a	Lobectomy	4 or more regional lymph nodes removed	7	Surgery performed	No/Unknown	None; diagnosed at autopsy	No radiation and/or cancer-directed surgery	None/Unknown	Alive	One primary only	Well differentiated; Grade I	Alive or dead of other cause	Alive or dead due to cancer	Alive	Alive	Yes	1	0	Positive histology	66
1293081	80-84 years	Female	Married (including common law)	2013	Asian or Pacific Islander	Malignant	341	Adenocarcinoma	IA	T1b	Lobectomy	4 or more regional lymph nodes removed	9	Surgery performed	No/Unknown	None; diagnosed at autopsy	No radiation and/or cancer-directed surgery	None/Unknown	Alive	One primary only	Well differentiated; Grade I	Alive or dead of other cause	Alive or dead due to cancer	Alive	Alive	Yes	1	0	Positive histology	67
1293422	70-74 years	Female	Married (including common law)	2013	White	Malignant	343	Adenocarcinoma	IA	T1a	Segmentectomy	1 to 3 regional lymph nodes removed	2	Surgery performed	No/Unknown	None; diagnosed at autopsy	No radiation and/or cancer-directed surgery	None/Unknown	Alive	One primary only	Moderately differentiated; Grade II	Alive or dead of other cause	Alive or dead due to cancer	Alive	Alive	Yes	1	0	Positive histology	66
1293531	60-64 years	Female	Married (including common law)	2013	White	Malignant	343	Adenocarcinoma	IB	T2a	Lobectomy	1 to 3 regional lymph nodes removed	5	Surgery performed	No/Unknown	None; diagnosed at autopsy	No radiation and/or cancer-directed surgery	None/Unknown	Alive	One primary only	Well differentiated; Grade I	Alive or dead of other cause	Alive or dead due to cancer	Alive	Alive	Yes	1	0	Positive histology	66
1293583	70-74 years	Male	Married (including common law)	2013	Asian or Pacific Islander	Malignant	341	Adenocarcinoma	IB	T2a	Lobectomy	4 or more regional lymph nodes removed	5	Surgery performed	No/Unknown	None; diagnosed at autopsy	No radiation and/or cancer-directed surgery	None/Unknown	Alive	One primary only	Unknown	Alive or dead of other cause	Alive or dead due to cancer	Alive	Alive	Yes	1	0	Positive histology	66
1293638	70-74 years	Female	Divorced	2013	Black	Malignant	343	Adenocarcinoma	IA	T1b	Wedge	1 to 3 regional lymph nodes removed	2	Surgery performed	No/Unknown	None; diagnosed at autopsy	No radiation and/or cancer-directed surgery	None/Unknown	Alive	One primary only	Well differentiated; Grade I	Alive or dead of other cause	Alive or dead due to cancer	Alive	Alive	Yes	1	0	Positive histology	68
1293746	60-64 years	Female	Married (including common law)	2013	Asian or Pacific Islander	Malignant	341	Adenocarcinoma	IA	T1b	Lobectomy	4 or more regional lymph nodes removed	4	Surgery performed	No/Unknown	None; diagnosed at autopsy	No radiation and/or cancer-directed surgery	None/Unknown	Alive	One primary only	Moderately differentiated; Grade II	Alive or dead of other cause	Alive or dead due to cancer	Alive	Alive	Yes	1	0	Positive histology	66
1294326	55-59 years	Male	Married (including common law)	2013	White	Malignant	341	Adenocarcinoma	IA	T1b	Lobectomy	1 to 3 regional lymph nodes removed	2	Surgery performed	No/Unknown	None; diagnosed at autopsy	No radiation and/or cancer-directed surgery	None/Unknown	Alive	One primary only	Moderately differentiated; Grade II	Alive or dead of other cause	Alive or dead due to cancer	Alive	Alive	Yes	1	0	Positive histology	63
1294501	65-69 years	Male	Married (including common law)	2013	White	Malignant	343	Squamous carcinoma	IB	T2a	Lobectomy	4 or more regional lymph nodes removed	25	Surgery performed	No/Unknown	None; diagnosed at autopsy	No radiation and/or cancer-directed surgery	None/Unknown	Alive	One primary only	Poorly differentiated; Grade III	Alive or dead of other cause	Alive or dead due to cancer	Alive	Alive	Yes	1	0	Positive histology	66
1294793	55-59 years	Male	Married (including common law)	2013	White	Malignant	341	Adenocarcinoma	IA	T1a	Lobectomy	4 or more regional lymph nodes removed	28	Surgery performed	No/Unknown	None; diagnosed at autopsy	No radiation and/or cancer-directed surgery	None/Unknown	Alive	One primary only	Moderately differentiated; Grade II	Alive or dead of other cause	Alive or dead due to cancer	Alive	Alive	Yes	1	0	Positive histology	66
1295141	65-69 years	Female	Single (never married)	2013	Black	Malignant	343	Squamous carcinoma	IA	T1b	Segmentectomy	4 or more regional lymph nodes removed	4	Surgery performed	No/Unknown	None; diagnosed at autopsy	No radiation and/or cancer-directed surgery	None/Unknown	Alive	One primary only	Moderately differentiated; Grade II	Alive or dead of other cause	Alive or dead due to cancer	Alive	Alive	Yes	1	0	Positive histology	59
1295506	55-59 years	Male	Married (including common law)	2013	Asian or Pacific Islander	Malignant	341	Adenocarcinoma	IB	T2a	Lobectomy	4 or more regional lymph nodes removed	16	Surgery performed	No/Unknown	None; diagnosed at autopsy	No radiation and/or cancer-directed surgery	None/Unknown	Alive	One primary only	Poorly differentiated; Grade III	Alive or dead of other cause	Alive or dead due to cancer	Alive	Alive	Yes	1	0	Positive histology	65
1296374	45-49 years	Female	Married (including common law)	2013	White	Malignant	341	Adenocarcinoma	IA	T1a	Lobectomy	4 or more regional lymph nodes removed	7	Surgery performed	No/Unknown	None; diagnosed at autopsy	No radiation and/or cancer-directed surgery	None/Unknown	Alive	One primary only	Moderately differentiated; Grade II	Alive or dead of other cause	Alive or dead due to cancer	Alive	Alive	Yes	1	0	Positive histology	65
1296712	70-74 years	Male	Married (including common law)	2013	Asian or Pacific Islander	Malignant	343	Squamous carcinoma	IA	T1b	Lobectomy	4 or more regional lymph nodes removed	8	Surgery performed	No/Unknown	None; diagnosed at autopsy	No radiation and/or cancer-directed surgery	None/Unknown	Alive	One primary only	Moderately differentiated; Grade II	Alive or dead of other cause	Alive or dead due to cancer	Alive	Alive	Yes	1	0	Positive histology	64
1297241	85+ years	Male	Widowed	2013	White	Malignant	348	Squamous carcinoma	IB	T2a	Lobectomy	4 or more regional lymph nodes removed	29	Surgery performed	No/Unknown	None; diagnosed at autopsy	No radiation and/or cancer-directed surgery	None/Unknown	Diseases of Heart	One primary only	Moderately differentiated; Grade II	Alive or dead of other cause	Dead (attributable to causes other than this cancer dx)	Diseases of Heart	Dead	Yes	1	0	Positive histology	34
1297425	80-84 years	Female	Widowed	2013	Black	Malignant	343	Squamous carcinoma	IA	T1b	Lobectomy	4 or more regional lymph nodes removed	23	Surgery performed	No/Unknown	None; diagnosed at autopsy	No radiation and/or cancer-directed surgery	None/Unknown	Lung and Bronchus	One primary only	Poorly differentiated; Grade III	Dead (attributable to this cancer dx)	Alive or dead due to cancer	Lung and Bronchus	Dead	Yes	1	0	Positive histology	55
1297860	50-54 years	Male	Married (including common law)	2013	Asian or Pacific Islander	Malignant	341	Adenocarcinoma	IA	T1a	Lobectomy	4 or more regional lymph nodes removed	7	Surgery performed	No/Unknown	None; diagnosed at autopsy	No radiation and/or cancer-directed surgery	None/Unknown	Alive	One primary only	Well differentiated; Grade I	Alive or dead of other cause	Alive or dead due to cancer	Alive	Alive	Yes	1	0	Positive histology	65
1297909	80-84 years	Male	Married (including common law)	2013	White	Malignant	341	Adenocarcinoma	IA	T1a	Wedge	None	0	Surgery performed	No/Unknown	None; diagnosed at autopsy	No radiation and/or cancer-directed surgery	None/Unknown	Alive	One primary only	Moderately differentiated; Grade II	Alive or dead of other cause	Alive or dead due to cancer	Alive	Alive	Yes	1	0	Positive histology	65
1298013	60-64 years	Female	Married (including common law)	2013	Asian or Pacific Islander	Malignant	341	Adenocarcinoma	IB	T2a	Lobectomy	1 to 3 regional lymph nodes removed	2	Surgery performed	Yes	None; diagnosed at autopsy	No radiation and/or cancer-directed surgery	None/Unknown	Alive	One primary only	Moderately differentiated; Grade II	Alive or dead of other cause	Alive or dead due to cancer	Alive	Alive	Yes	1	0	Positive histology	65
1299500	75-79 years	Male	Married (including common law)	2013	White	Malignant	341	Adenocarcinoma	IB	T2a	Lobectomy	4 or more regional lymph nodes removed	5	Surgery performed	No/Unknown	None; diagnosed at autopsy	No radiation and/or cancer-directed surgery	None/Unknown	Alive	One primary only	Moderately differentiated; Grade II	Alive or dead of other cause	Alive or dead due to cancer	Alive	Alive	Yes	1	0	Positive histology	63
1299665	70-74 years	Male	Married (including common law)	2013	White	Malignant	343	Adenocarcinoma	IA	T1b	Lobectomy	4 or more regional lymph nodes removed	15	Surgery performed	No/Unknown	None; diagnosed at autopsy	No radiation and/or cancer-directed surgery	None/Unknown	Suicide and Self-Inflicted Injury	One primary only	Poorly differentiated; Grade III	Alive or dead of other cause	Dead (attributable to causes other than this cancer dx)	Suicide and Self-Inflicted Injury	Dead	Yes	1	0	Positive histology	28
1299675	80-84 years	Male	Widowed	2013	White	Malignant	341	Adenocarcinoma	IB	T2a	Wedge	None	0	Surgery performed	No/Unknown	None; diagnosed at autopsy	Intraoperative radiation	Beam radiation	Lung and Bronchus	One primary only	Poorly differentiated; Grade III	Dead (attributable to this cancer dx)	Alive or dead due to cancer	Lung and Bronchus	Dead	Yes	1	0	Positive histology	1
1299690	70-74 years	Male	Married (including common law)	2013	Black	Malignant	341	Squamous carcinoma	IA	T1a	Lobectomy	4 or more regional lymph nodes removed	12	Surgery performed	No/Unknown	None; diagnosed at autopsy	No radiation and/or cancer-directed surgery	None/Unknown	Alive	One primary only	Moderately differentiated; Grade II	Alive or dead of other cause	Alive or dead due to cancer	Alive	Alive	Yes	1	0	Positive histology	62
1299691	60-64 years	Male	Single (never married)	2013	Black	Malignant	343	Adenocarcinoma	IB	T2a	Lobectomy	4 or more regional lymph nodes removed	4	Surgery performed	No/Unknown	None; diagnosed at autopsy	No radiation and/or cancer-directed surgery	None/Unknown	Alive	One primary only	Well differentiated; Grade I	Alive or dead of other cause	Alive or dead due to cancer	Alive	Alive	Yes	1	0	Positive histology	62
1299783	75-79 years	Female	Married (including common law)	2013	White	Malignant	341	Adenocarcinoma	IA	T1b	Lobectomy	4 or more regional lymph nodes removed	10	Surgery performed	No/Unknown	None; diagnosed at autopsy	No radiation and/or cancer-directed surgery	None/Unknown	Alive	One primary only	Moderately differentiated; Grade II	Alive or dead of other cause	Alive or dead due to cancer	Alive	Alive	Yes	1	0	Positive histology	63
1300177	70-74 years	Male	Married (including common law)	2013	Black	Malignant	341	NOS	IB	T2a	Lobectomy	4 or more regional lymph nodes removed	14	Surgery performed	Yes	None; diagnosed at autopsy	No radiation and/or cancer-directed surgery	None/Unknown	Other Cause of Death	One primary only	Poorly differentiated; Grade III	Alive or dead of other cause	Dead (attributable to causes other than this cancer dx)	Other Cause of Death	Dead	Yes	1	0	Positive histology	25
1301141	75-79 years	Male	Married (including common law)	2013	White	Malignant	343	Adenocarcinoma	IA	T1a	Segmentectomy	4 or more regional lymph nodes removed	21	Surgery performed	No/Unknown	None; diagnosed at autopsy	No radiation and/or cancer-directed surgery	None/Unknown	Alive	One primary only	Moderately differentiated; Grade II	Alive or dead of other cause	Alive or dead due to cancer	Alive	Alive	Yes	1	0	Positive histology	65
1301227	75-79 years	Female	Married (including common law)	2013	White	Malignant	341	Adenocarcinoma	IA	T1a	Segmentectomy	None	0	Surgery performed	No/Unknown	None; diagnosed at autopsy	No radiation and/or cancer-directed surgery	None/Unknown	Alive	One primary only	Well differentiated; Grade I	Alive or dead of other cause	Alive or dead due to cancer	Alive	Alive	Yes	1	0	Positive histology	65
1302310	55-59 years	Male	Married (including common law)	2013	Asian or Pacific Islander	Malignant	341	Adenocarcinoma	IA	T1a	Lobectomy	1 to 3 regional lymph nodes removed	3	Surgery performed	No/Unknown	None; diagnosed at autopsy	No radiation and/or cancer-directed surgery	None/Unknown	Alive	One primary only	Well differentiated; Grade I	Alive or dead of other cause	Alive or dead due to cancer	Alive	Alive	Yes	1	0	Positive histology	63
1302527	65-69 years	Female	Single (never married)	2013	White	Malignant	343	Squamous carcinoma	IA	T1b	Lobectomy	4 or more regional lymph nodes removed	10	Surgery performed	No/Unknown	None; diagnosed at autopsy	No radiation and/or cancer-directed surgery	None/Unknown	Alive	One primary only	Moderately differentiated; Grade II	Alive or dead of other cause	Alive or dead due to cancer	Alive	Alive	Yes	1	0	Positive histology	63
1303703	55-59 years	Female	Single (never married)	2013	Black	Malignant	341	Adenocarcinoma	IA	T1a	Lobectomy	4 or more regional lymph nodes removed	5	Surgery performed	No/Unknown	None; diagnosed at autopsy	No radiation and/or cancer-directed surgery	None/Unknown	Alive	One primary only	Well differentiated; Grade I	Alive or dead of other cause	Alive or dead due to cancer	Alive	Alive	Yes	1	0	Positive histology	66
1304489	70-74 years	Male	Separated	2013	Asian or Pacific Islander	Malignant	341	Adenocarcinoma	IB	T2a	Lobectomy	4 or more regional lymph nodes removed	4	Surgery performed	No/Unknown	None; diagnosed at autopsy	No radiation and/or cancer-directed surgery	None/Unknown	Diseases of Heart	One primary only	Moderately differentiated; Grade II	Alive or dead of other cause	Dead (attributable to causes other than this cancer dx)	Diseases of Heart	Dead	Yes	1	0	Positive histology	44
1304741	55-59 years	Female	Married (including common law)	2013	Asian or Pacific Islander	Malignant	343	Adenocarcinoma	IB	T2a	Lobectomy	1 to 3 regional lymph nodes removed	3	Surgery performed	Yes	None; diagnosed at autopsy	No radiation and/or cancer-directed surgery	None/Unknown	Alive	One primary only	Moderately differentiated; Grade II	Alive or dead of other cause	Alive or dead due to cancer	Alive	Alive	Yes	1	0	Positive histology	62
1304774	75-79 years	Female	Divorced	2013	Asian or Pacific Islander	Malignant	343	Adenocarcinoma	IA	T1a	Wedge	1 to 3 regional lymph nodes removed	2	Surgery performed	No/Unknown	None; diagnosed at autopsy	No radiation and/or cancer-directed surgery	None/Unknown	Alive	One primary only	Moderately differentiated; Grade II	Alive or dead of other cause	Alive or dead due to cancer	Alive	Alive	Yes	1	0	Positive histology	57
1305256	65-69 years	Female	Divorced	2013	White	Malignant	343	Adenocarcinoma	IB	T2a	Lobectomy	4 or more regional lymph nodes removed	16	Surgery performed	No/Unknown	None; diagnosed at autopsy	No radiation and/or cancer-directed surgery	None/Unknown	Alive	One primary only	Well differentiated; Grade I	Alive or dead of other cause	Alive or dead due to cancer	Alive	Alive	Yes	1	0	Positive histology	61
1305421	75-79 years	Male	Married (including common law)	2013	White	Malignant	343	Squamous carcinoma	IB	T2a	Lobectomy	4 or more regional lymph nodes removed	10	Surgery performed	Yes	None; diagnosed at autopsy	No radiation and/or cancer-directed surgery	None/Unknown	Alive	One primary only	Poorly differentiated; Grade III	Alive or dead of other cause	Alive or dead due to cancer	Alive	Alive	Yes	1	0	Positive histology	60
1305468	55-59 years	Male	Single (never married)	2013	Black	Malignant	343	Adenocarcinoma	IB	T2a	Lobectomy	4 or more regional lymph nodes removed	5	Surgery performed	Yes	None; diagnosed at autopsy	Radiation after surgery	Beam radiation	Non-Hodgkin Lymphoma	One primary only	Poorly differentiated; Grade III	Dead (attributable to this cancer dx)	Alive or dead due to cancer	Non-Hodgkin Lymphoma	Dead	Yes	1	0	Positive histology	16
1306113	80-84 years	Female	Divorced	2013	Black	Malignant	343	Adenocarcinoma	IB	T2a	Lobectomy	4 or more regional lymph nodes removed	20	Surgery performed	No/Unknown	None; diagnosed at autopsy	No radiation and/or cancer-directed surgery	None/Unknown	Pneumonia and Influenza	One primary only	Well differentiated; Grade I	Alive or dead of other cause	Dead (attributable to causes other than this cancer dx)	Pneumonia and Influenza	Dead	Yes	1	0	Positive histology	48
1306266	75-79 years	Male	Married (including common law)	2013	White	Malignant	342	Adenocarcinoma	IA	T1a	Lobectomy	4 or more regional lymph nodes removed	4	Surgery performed	No/Unknown	None; diagnosed at autopsy	No radiation and/or cancer-directed surgery	None/Unknown	Alive	One primary only	Well differentiated; Grade I	Alive or dead of other cause	Alive or dead due to cancer	Alive	Alive	Yes	1	0	Positive histology	60
1306696	65-69 years	Female	Married (including common law)	2013	White	Malignant	343	Adenocarcinoma	IA	T1a	Wedge	4 or more regional lymph nodes removed	16	Surgery performed	No/Unknown	None; diagnosed at autopsy	No radiation and/or cancer-directed surgery	None/Unknown	Alive	One primary only	Well differentiated; Grade I	Alive or dead of other cause	Alive or dead due to cancer	Alive	Alive	Yes	1	0	Positive histology	61
1306791	75-79 years	Female	Married (including common law)	2013	White	Malignant	343	Adenocarcinoma	IA	T1a	Lobectomy	4 or more regional lymph nodes removed	9	Surgery performed	No/Unknown	None; diagnosed at autopsy	No radiation and/or cancer-directed surgery	None/Unknown	Alive	One primary only	Moderately differentiated; Grade II	Alive or dead of other cause	Alive or dead due to cancer	Alive	Alive	Yes	1	0	Positive histology	63
1310377	65-69 years	Male	Single (never married)	2014	Black	Malignant	343	Adenocarcinoma	IB	T2a	Wedge	4 or more regional lymph nodes removed	9	Surgery performed	No/Unknown	None; diagnosed at autopsy	Radiation after surgery	Radioactive implants (includes brachytherapy) (1988+)	Cerebrovascular Diseases	One primary only	Moderately differentiated; Grade II	Alive or dead of other cause	Dead (attributable to causes other than this cancer dx)	Cerebrovascular Diseases	Dead	Yes	1	0	Positive histology	46
1310860	55-59 years	Female	Married (including common law)	2013	Asian or Pacific Islander	Malignant	341	Adenocarcinoma	IA	T1b	Lobectomy	4 or more regional lymph nodes removed	4	Surgery performed	No/Unknown	None; diagnosed at autopsy	No radiation and/or cancer-directed surgery	None/Unknown	Alive	One primary only	Well differentiated; Grade I	Alive or dead of other cause	Alive or dead due to cancer	Alive	Alive	Yes	1	0	Positive histology	26
1311327	65-69 years	Female	Married (including common law)	2014	White	Malignant	343	Adenocarcinoma	IA	T1a	Lobectomy	4 or more regional lymph nodes removed	5	Surgery performed	No/Unknown	None; diagnosed at autopsy	No radiation and/or cancer-directed surgery	None/Unknown	Alive	One primary only	Well differentiated; Grade I	Alive or dead of other cause	Alive or dead due to cancer	Alive	Alive	Yes	1	0	Positive histology	51
1312283	70-74 years	Male	Married (including common law)	2013	Asian or Pacific Islander	Malignant	341	Adenocarcinoma	IA	T1a	Lobectomy	4 or more regional lymph nodes removed	26	Surgery performed	No/Unknown	Non-primary surgical procedure performed	No radiation and/or cancer-directed surgery	None/Unknown	Alive	One primary only	Moderately differentiated; Grade II	Alive or dead of other cause	Alive or dead due to cancer	Alive	Alive	Yes	1	0	Positive histology	60
1312953	50-54 years	Female	Unknown	2014	Asian or Pacific Islander	Malignant	341	Adenocarcinoma	IB	T2a	Lobectomy	4 or more regional lymph nodes removed	7	Surgery performed	No/Unknown	None; diagnosed at autopsy	No radiation and/or cancer-directed surgery	None/Unknown	Alive	One primary only	Moderately differentiated; Grade II	Alive or dead of other cause	Alive or dead due to cancer	Alive	Alive	Yes	1	0	Positive histology	59
1313558	80-84 years	Male	Married (including common law)	2014	White	Malignant	343	Adenosquamous	IA	T1b	Lobectomy	4 or more regional lymph nodes removed	12	Surgery performed	No/Unknown	None; diagnosed at autopsy	No radiation and/or cancer-directed surgery	None/Unknown	Other Cause of Death	One primary only	Moderately differentiated; Grade II	Alive or dead of other cause	Dead (attributable to causes other than this cancer dx)	Other Cause of Death	Dead	Yes	1	0	Positive histology	37
1313794	70-74 years	Female	Married (including common law)	2014	White	Malignant	341	Adenocarcinoma	IB	T2a	Lobectomy	4 or more regional lymph nodes removed	97	Surgery performed	No/Unknown	None; diagnosed at autopsy	No radiation and/or cancer-directed surgery	None/Unknown	Alive	One primary only	Moderately differentiated; Grade II	Alive or dead of other cause	Alive or dead due to cancer	Alive	Alive	Yes	1	0	Positive histology	57
1313812	70-74 years	Male	Divorced	2014	White	Malignant	341	Adenocarcinoma	IB	T2a	Wedge	None	0	Surgery performed	No/Unknown	None; diagnosed at autopsy	No radiation and/or cancer-directed surgery	None/Unknown	Alive	One primary only	Well differentiated; Grade I	Alive or dead of other cause	Alive or dead due to cancer	Alive	Alive	Yes	1	0	Positive histology	59
1314536	70-74 years	Female	Single (never married)	2014	Black	Malignant	343	Squamous carcinoma	IB	T2a	Lobectomy	4 or more regional lymph nodes removed	7	Surgery performed	No/Unknown	None; diagnosed at autopsy	No radiation and/or cancer-directed surgery	None/Unknown	Alive	One primary only	Moderately differentiated; Grade II	Alive or dead of other cause	Alive or dead due to cancer	Alive	Alive	Yes	1	0	Positive histology	51
1314778	75-79 years	Male	Unmarried or Domestic Partner	2014	White	Malignant	341	Adenocarcinoma	IA	T1b	Lobectomy	4 or more regional lymph nodes removed	5	Surgery performed	No/Unknown	None; diagnosed at autopsy	No radiation and/or cancer-directed surgery	None/Unknown	Lung and Bronchus	One primary only	Well differentiated; Grade I	Dead (attributable to this cancer dx)	Alive or dead due to cancer	Lung and Bronchus	Dead	Yes	1	0	Positive histology	26
1315848	80-84 years	Male	Divorced	2013	Black	Malignant	341	Adenocarcinoma	IA	T1b	Lobectomy	1 to 3 regional lymph nodes removed	1	Surgery performed	No/Unknown	None; diagnosed at autopsy	No radiation and/or cancer-directed surgery	None/Unknown	Alive	One primary only	Unknown	Alive or dead of other cause	Alive or dead due to cancer	Alive	Alive	Yes	1	0	Positive histology	66
1316219	60-64 years	Male	Married (including common law)	2014	White	Malignant	341	Adenocarcinoma	IA	T1a	Lobectomy	4 or more regional lymph nodes removed	19	Surgery performed	No/Unknown	None; diagnosed at autopsy	No radiation and/or cancer-directed surgery	None/Unknown	Alive	One primary only	Moderately differentiated; Grade II	Alive or dead of other cause	Alive or dead due to cancer	Alive	Alive	Yes	1	0	Positive histology	53
1316369	65-69 years	Female	Married (including common law)	2014	White	Malignant	341	Adenocarcinoma	IA	T1a	Lobectomy	1 to 3 regional lymph nodes removed	1	Surgery performed	No/Unknown	None; diagnosed at autopsy	No radiation and/or cancer-directed surgery	None/Unknown	Lung and Bronchus	One primary only	Moderately differentiated; Grade II	Dead (attributable to this cancer dx)	Alive or dead due to cancer	Lung and Bronchus	Dead	Yes	1	0	Positive histology	0
1316688	80-84 years	Male	Unknown	2014	Asian or Pacific Islander	Malignant	343	Squamous carcinoma	IB	T2a	Lobectomy	4 or more regional lymph nodes removed	32	Surgery performed	No/Unknown	None; diagnosed at autopsy	No radiation and/or cancer-directed surgery	None/Unknown	Alive	One primary only	Moderately differentiated; Grade II	Alive or dead of other cause	Alive or dead due to cancer	Alive	Alive	Yes	1	0	Positive histology	59
1317203	60-64 years	Male	Single (never married)	2013	Black	Malignant	341	Adenocarcinoma	IA	T1a	Lobectomy	4 or more regional lymph nodes removed	10	Surgery performed	No/Unknown	None; diagnosed at autopsy	No radiation and/or cancer-directed surgery	None/Unknown	Lung and Bronchus	One primary only	Well differentiated; Grade I	Dead (attributable to this cancer dx)	Alive or dead due to cancer	Lung and Bronchus	Dead	Yes	1	0	Positive histology	34
1317697	75-79 years	Male	Married (including common law)	2014	Black	Malignant	341	Adenocarcinoma	IA	T1a	Wedge	4 or more regional lymph nodes removed	4	Surgery performed	No/Unknown	None; diagnosed at autopsy	No radiation and/or cancer-directed surgery	None/Unknown	Alive	One primary only	Well differentiated; Grade I	Alive or dead of other cause	Alive or dead due to cancer	Alive	Alive	Yes	1	0	Positive histology	58
1317877	70-74 years	Female	Married (including common law)	2014	White	Malignant	341	Adenocarcinoma	IA	T1a	Lobectomy	4 or more regional lymph nodes removed	17	Surgery performed	No/Unknown	None; diagnosed at autopsy	No radiation and/or cancer-directed surgery	None/Unknown	Alive	One primary only	Well differentiated; Grade I	Alive or dead of other cause	Alive or dead due to cancer	Alive	Alive	Yes	1	0	Positive histology	53
1317966	70-74 years	Female	Married (including common law)	2014	White	Malignant	341	Adenocarcinoma	IA	T1a	Lobectomy	4 or more regional lymph nodes removed	19	Surgery performed	No/Unknown	None; diagnosed at autopsy	No radiation and/or cancer-directed surgery	None/Unknown	Alive	One primary only	Poorly differentiated; Grade III	Alive or dead of other cause	Alive or dead due to cancer	Alive	Alive	Yes	1	0	Positive histology	58
1318810	70-74 years	Female	Widowed	2014	Asian or Pacific Islander	Malignant	341	Adenocarcinoma	IA	T1b	Lobectomy	4 or more regional lymph nodes removed	5	Surgery performed	No/Unknown	None; diagnosed at autopsy	No radiation and/or cancer-directed surgery	None/Unknown	Alive	One primary only	Well differentiated; Grade I	Alive or dead of other cause	Alive or dead due to cancer	Alive	Alive	Yes	1	0	Positive histology	53
1319193	75-79 years	Male	Single (never married)	2014	White	Malignant	341	Squamous carcinoma	IA	T1b	Wedge	4 or more regional lymph nodes removed	10	Surgery performed	No/Unknown	None; diagnosed at autopsy	No radiation and/or cancer-directed surgery	None/Unknown	Alive	One primary only	Moderately differentiated; Grade II	Alive or dead of other cause	Alive or dead due to cancer	Alive	Alive	Yes	1	0	Positive histology	57
1319557	70-74 years	Male	Divorced	2014	Black	Malignant	341	Adenocarcinoma	IA	T1b	Segmentectomy	1 to 3 regional lymph nodes removed	2	Surgery performed	No/Unknown	None; diagnosed at autopsy	No radiation and/or cancer-directed surgery	None/Unknown	Alive	One primary only	Poorly differentiated; Grade III	Alive or dead of other cause	Alive or dead due to cancer	Alive	Alive	Yes	1	0	Positive histology	58
1319723	65-69 years	Male	Divorced	2014	White	Malignant	343	Adenocarcinoma	IA	T1b	Lobectomy	4 or more regional lymph nodes removed	5	Surgery performed	No/Unknown	None; diagnosed at autopsy	No radiation and/or cancer-directed surgery	None/Unknown	Alive	One primary only	Moderately differentiated; Grade II	Alive or dead of other cause	Alive or dead due to cancer	Alive	Alive	Yes	1	0	Positive histology	57
1320303	55-59 years	Female	Divorced	2014	White	Malignant	341	Adenocarcinoma	IA	T1a	Lobectomy	1 to 3 regional lymph nodes removed	3	Surgery performed	No/Unknown	None; diagnosed at autopsy	No radiation and/or cancer-directed surgery	None/Unknown	Alive	One primary only	Well differentiated; Grade I	Alive or dead of other cause	Alive or dead due to cancer	Alive	Alive	Yes	1	0	Positive histology	57
1320713	60-64 years	Female	Widowed	2014	White	Malignant	343	Squamous carcinoma	IB	T2a	Lobectomy	4 or more regional lymph nodes removed	4	Surgery performed	No/Unknown	None; diagnosed at autopsy	No radiation and/or cancer-directed surgery	None/Unknown	Alive	One primary only	Moderately differentiated; Grade II	Alive or dead of other cause	Alive or dead due to cancer	Alive	Alive	Yes	1	0	Positive histology	56
1320964	75-79 years	Female	Married (including common law)	2014	White	Malignant	341	Adenocarcinoma	IB	T2a	Segmentectomy	1 to 3 regional lymph nodes removed	2	Surgery performed	No/Unknown	None; diagnosed at autopsy	No radiation and/or cancer-directed surgery	None/Unknown	Lung and Bronchus	One primary only	Poorly differentiated; Grade III	Dead (attributable to this cancer dx)	Alive or dead due to cancer	Lung and Bronchus	Dead	Yes	1	0	Positive histology	49
1321746	65-69 years	Male	Unmarried or Domestic Partner	2014	White	Malignant	341	Squamous carcinoma	IB	T2a	Lobectomy	4 or more regional lymph nodes removed	97	Surgery performed	Yes	None; diagnosed at autopsy	No radiation and/or cancer-directed surgery	None/Unknown	Alive	One primary only	Moderately differentiated; Grade II	Alive or dead of other cause	Alive or dead due to cancer	Alive	Alive	Yes	1	0	Positive histology	57
1321769	85+ years	Female	Widowed	2014	White	Malignant	343	Adenocarcinoma	IB	T2a	Wedge	Number of regional lymph nodes removed unknown	95	Surgery performed	No/Unknown	None; diagnosed at autopsy	No radiation and/or cancer-directed surgery	None/Unknown	Lung and Bronchus	One primary only	Poorly differentiated; Grade III	Dead (attributable to this cancer dx)	Alive or dead due to cancer	Lung and Bronchus	Dead	Yes	1	0	Positive histology	5
1321939	70-74 years	Male	Married (including common law)	2014	Asian or Pacific Islander	Malignant	341	Adenocarcinoma	IB	T2a	Lobectomy	4 or more regional lymph nodes removed	25	Surgery performed	No/Unknown	None; diagnosed at autopsy	No radiation and/or cancer-directed surgery	None/Unknown	Alive	One primary only	Well differentiated; Grade I	Alive or dead of other cause	Alive or dead due to cancer	Alive	Alive	Yes	1	0	Positive histology	57
1322478	70-74 years	Female	Married (including common law)	2014	Asian or Pacific Islander	Malignant	342	Adenocarcinoma	IB	T2a	Lobectomy	4 or more regional lymph nodes removed	6	Surgery performed	Yes	None; diagnosed at autopsy	No radiation and/or cancer-directed surgery	None/Unknown	Lung and Bronchus	One primary only	Moderately differentiated; Grade II	Dead (attributable to this cancer dx)	Alive or dead due to cancer	Lung and Bronchus	Dead	Yes	1	0	Positive histology	33
1322941	50-54 years	Female	Married (including common law)	2014	Asian or Pacific Islander	Malignant	343	Adenocarcinoma	IA	T1a	Lobectomy	4 or more regional lymph nodes removed	10	Surgery performed	No/Unknown	None; diagnosed at autopsy	No radiation and/or cancer-directed surgery	None/Unknown	Alive	One primary only	Well differentiated; Grade I	Alive or dead of other cause	Alive or dead due to cancer	Alive	Alive	Yes	1	0	Positive histology	56
1323620	55-59 years	Female	Married (including common law)	2014	White	Malignant	341	Adenocarcinoma	IA	T1b	Lobectomy	4 or more regional lymph nodes removed	8	Surgery performed	No/Unknown	None; diagnosed at autopsy	No radiation and/or cancer-directed surgery	None/Unknown	Alive	One primary only	Well differentiated; Grade I	Alive or dead of other cause	Alive or dead due to cancer	Alive	Alive	Yes	1	0	Positive histology	57
1323758	60-64 years	Female	Widowed	2014	Asian or Pacific Islander	Malignant	341	Adenocarcinoma	IB	T2a	Lobectomy	4 or more regional lymph nodes removed	5	Surgery performed	No/Unknown	None; diagnosed at autopsy	No radiation and/or cancer-directed surgery	None/Unknown	Alive	One primary only	Well differentiated; Grade I	Alive or dead of other cause	Alive or dead due to cancer	Alive	Alive	Yes	1	0	Positive histology	56
1323951	80-84 years	Female	Widowed	2014	Asian or Pacific Islander	Malignant	341	Adenocarcinoma	IB	T2a	Lobectomy	4 or more regional lymph nodes removed	10	Surgery performed	No/Unknown	None; diagnosed at autopsy	No radiation and/or cancer-directed surgery	None/Unknown	Alive	One primary only	Moderately differentiated; Grade II	Alive or dead of other cause	Alive or dead due to cancer	Alive	Alive	Yes	1	0	Positive histology	56
1324344	60-64 years	Male	Married (including common law)	2014	White	Malignant	341	Squamous carcinoma	IA	T1a	Wedge	None	0	Surgery performed	No/Unknown	None; diagnosed at autopsy	No radiation and/or cancer-directed surgery	None/Unknown	Alive	One primary only	Moderately differentiated; Grade II	Alive or dead of other cause	Alive or dead due to cancer	Alive	Alive	Yes	1	0	Positive histology	56
1324782	65-69 years	Female	Single (never married)	2014	Asian or Pacific Islander	Malignant	343	Adenocarcinoma	IB	T2a	Lobectomy	4 or more regional lymph nodes removed	14	Surgery performed	No/Unknown	None; diagnosed at autopsy	No radiation and/or cancer-directed surgery	None/Unknown	Alive	One primary only	Moderately differentiated; Grade II	Alive or dead of other cause	Alive or dead due to cancer	Alive	Alive	Yes	1	0	Positive histology	58
1325085	70-74 years	Female	Widowed	2014	White	Malignant	341	Adenocarcinoma	IB	T2a	Lobectomy	4 or more regional lymph nodes removed	9	Surgery performed	No/Unknown	None; diagnosed at autopsy	No radiation and/or cancer-directed surgery	None/Unknown	Alive	One primary only	Well differentiated; Grade I	Alive or dead of other cause	Alive or dead due to cancer	Alive	Alive	Yes	1	0	Positive histology	56
1326301	70-74 years	Female	Married (including common law)	2014	White	Malignant	343	Adenocarcinoma	IA	T1b	Lobectomy	1 to 3 regional lymph nodes removed	4	Surgery performed	No/Unknown	None; diagnosed at autopsy	No radiation and/or cancer-directed surgery	None/Unknown	Alive	One primary only	Poorly differentiated; Grade III	Alive or dead of other cause	Alive or dead due to cancer	Alive	Alive	Yes	1	0	Positive histology	52
1326339	65-69 years	Male	Divorced	2014	White	Malignant	343	Adenocarcinoma	IA	T1b	Lobectomy	1 to 3 regional lymph nodes removed	2	Surgery performed	No/Unknown	None; diagnosed at autopsy	No radiation and/or cancer-directed surgery	None/Unknown	Alive	One primary only	Well differentiated; Grade I	Alive or dead of other cause	Alive or dead due to cancer	Alive	Alive	Yes	1	0	Positive histology	49
1326392	55-59 years	Female	Married (including common law)	2014	White	Malignant	343	Adenocarcinoma	IA	T1a	Lobectomy	4 or more regional lymph nodes removed	5	Surgery performed	No/Unknown	None; diagnosed at autopsy	No radiation and/or cancer-directed surgery	None/Unknown	Alive	One primary only	Well differentiated; Grade I	Alive or dead of other cause	Alive or dead due to cancer	Alive	Alive	Yes	1	0	Positive histology	57
1326584	75-79 years	Male	Married (including common law)	2014	Asian or Pacific Islander	Malignant	343	Adenocarcinoma	IB	T2a	Lobectomy	4 or more regional lymph nodes removed	5	Surgery performed	No/Unknown	None; diagnosed at autopsy	No radiation and/or cancer-directed surgery	None/Unknown	Lung and Bronchus	One primary only	Moderately differentiated; Grade II	Dead (attributable to this cancer dx)	Alive or dead due to cancer	Lung and Bronchus	Dead	Yes	1	0	Positive histology	43
1327451	55-59 years	Female	Married (including common law)	2014	White	Malignant	343	Adenocarcinoma	IA	T1a	Lobectomy	4 or more regional lymph nodes removed	12	Surgery performed	No/Unknown	None; diagnosed at autopsy	No radiation and/or cancer-directed surgery	None/Unknown	Alive	One primary only	Well differentiated; Grade I	Alive or dead of other cause	Alive or dead due to cancer	Alive	Alive	Yes	1	0	Positive histology	55
1328152	65-69 years	Male	Married (including common law)	2014	White	Malignant	341	Adenocarcinoma	IA	T1a	Lobectomy	4 or more regional lymph nodes removed	12	Surgery performed	No/Unknown	None; diagnosed at autopsy	No radiation and/or cancer-directed surgery	None/Unknown	Alive	One primary only	Moderately differentiated; Grade II	Alive or dead of other cause	Alive or dead due to cancer	Alive	Alive	Yes	1	0	Positive histology	57
1328740	75-79 years	Female	Single (never married)	2014	White	Malignant	341	Squamous carcinoma	IB	T2a	Lobectomy	4 or more regional lymph nodes removed	4	Surgery performed	No/Unknown	None; diagnosed at autopsy	No radiation and/or cancer-directed surgery	None/Unknown	Lung and Bronchus	One primary only	Moderately differentiated; Grade II	Dead (attributable to this cancer dx)	Alive or dead due to cancer	Lung and Bronchus	Dead	Yes	1	0	Positive histology	2
1330622	55-59 years	Female	Divorced	2014	Black	Malignant	341	Adenocarcinoma	IA	T1b	Lobectomy	4 or more regional lymph nodes removed	11	Surgery performed	No/Unknown	None; diagnosed at autopsy	No radiation and/or cancer-directed surgery	None/Unknown	Alive	One primary only	Moderately differentiated; Grade II	Alive or dead of other cause	Alive or dead due to cancer	Alive	Alive	Yes	1	0	Positive histology	55
1331130	70-74 years	Female	Divorced	2014	Black	Malignant	341	Adenocarcinoma	IA	T1a	Wedge	4 or more regional lymph nodes removed	5	Surgery performed	No/Unknown	None; diagnosed at autopsy	No radiation and/or cancer-directed surgery	None/Unknown	Alive	One primary only	Well differentiated; Grade I	Alive or dead of other cause	Alive or dead due to cancer	Alive	Alive	Yes	1	0	Positive histology	52
1331344	70-74 years	Female	Married (including common law)	2014	White	Malignant	343	Adenocarcinoma	IA	T1a	Lobectomy	4 or more regional lymph nodes removed	16	Surgery performed	No/Unknown	None; diagnosed at autopsy	No radiation and/or cancer-directed surgery	None/Unknown	Alive	One primary only	Well differentiated; Grade I	Alive or dead of other cause	Alive or dead due to cancer	Alive	Alive	Yes	1	0	Positive histology	55
1331358	75-79 years	Female	Married (including common law)	2014	Asian or Pacific Islander	Malignant	343	Adenocarcinoma	IB	T2a	Wedge	None	0	Surgery performed	No/Unknown	None; diagnosed at autopsy	No radiation and/or cancer-directed surgery	None/Unknown	Alive	One primary only	Poorly differentiated; Grade III	Alive or dead of other cause	Alive or dead due to cancer	Alive	Alive	Yes	1	0	Positive histology	54
1331613	60-64 years	Female	Married (including common law)	2014	White	Malignant	341	Adenocarcinoma	IB	T2a	Lobectomy	4 or more regional lymph nodes removed	7	Surgery performed	Yes	None; diagnosed at autopsy	No radiation and/or cancer-directed surgery	None/Unknown	Alive	One primary only	Poorly differentiated; Grade III	Alive or dead of other cause	Alive or dead due to cancer	Alive	Alive	Yes	1	0	Positive histology	45
1331989	70-74 years	Female	Married (including common law)	2014	White	Malignant	341	Adenocarcinoma	IA	T1b	Lobectomy	4 or more regional lymph nodes removed	7	Surgery performed	No/Unknown	None; diagnosed at autopsy	No radiation and/or cancer-directed surgery	None/Unknown	Lung and Bronchus	One primary only	Well differentiated; Grade I	Dead (attributable to this cancer dx)	Alive or dead due to cancer	Lung and Bronchus	Dead	Yes	1	0	Positive histology	2
1332227	60-64 years	Male	Unknown	2014	Asian or Pacific Islander	Malignant	343	Adenocarcinoma	IA	T1b	Lobectomy	4 or more regional lymph nodes removed	5	Surgery performed	No/Unknown	None; diagnosed at autopsy	No radiation and/or cancer-directed surgery	None/Unknown	Alive	One primary only	Well differentiated; Grade I	Alive or dead of other cause	Alive or dead due to cancer	Alive	Alive	Yes	1	0	Positive histology	53
1332772	60-64 years	Male	Married (including common law)	2014	Asian or Pacific Islander	Malignant	341	Adenocarcinoma	IA	T1a	Lobectomy	4 or more regional lymph nodes removed	24	Surgery performed	No/Unknown	None; diagnosed at autopsy	No radiation and/or cancer-directed surgery	None/Unknown	Alive	One primary only	Well differentiated; Grade I	Alive or dead of other cause	Alive or dead due to cancer	Alive	Alive	Yes	1	0	Positive histology	52
1332942	65-69 years	Male	Widowed	2014	White	Malignant	343	Adenocarcinoma	IB	T2a	Lobectomy	4 or more regional lymph nodes removed	7	Surgery performed	No/Unknown	None; diagnosed at autopsy	No radiation and/or cancer-directed surgery	None/Unknown	Lung and Bronchus	One primary only	Poorly differentiated; Grade III	Dead (attributable to this cancer dx)	Alive or dead due to cancer	Lung and Bronchus	Dead	Yes	1	0	Positive histology	26
1333404	80-84 years	Male	Married (including common law)	2014	Asian or Pacific Islander	Malignant	343	Adenocarcinoma	IB	T2a	Lobectomy	1 to 3 regional lymph nodes removed	3	Surgery performed	No/Unknown	None; diagnosed at autopsy	No radiation and/or cancer-directed surgery	None/Unknown	Alive	One primary only	Well differentiated; Grade I	Alive or dead of other cause	Alive or dead due to cancer	Alive	Alive	Yes	1	0	Positive histology	54
1333509	75-79 years	Male	Married (including common law)	2014	Asian or Pacific Islander	Malignant	341	Squamous carcinoma	IA	T1a	Lobectomy	4 or more regional lymph nodes removed	20	Surgery performed	No/Unknown	None; diagnosed at autopsy	No radiation and/or cancer-directed surgery	None/Unknown	Other Cause of Death	One primary only	Moderately differentiated; Grade II	Alive or dead of other cause	Dead (attributable to causes other than this cancer dx)	Other Cause of Death	Dead	Yes	1	1	Positive histology	2
1333681	75-79 years	Female	Widowed	2014	White	Malignant	343	Squamous carcinoma	IB	T2a	Lobectomy	4 or more regional lymph nodes removed	20	Surgery performed	No/Unknown	None; diagnosed at autopsy	No radiation and/or cancer-directed surgery	None/Unknown	Diseases of Heart	One primary only	Moderately differentiated; Grade II	Alive or dead of other cause	Dead (attributable to causes other than this cancer dx)	Diseases of Heart	Dead	Yes	1	0	Positive histology	45
1333706	70-74 years	Female	Married (including common law)	2014	White	Malignant	343	Adenocarcinoma	IA	T1a	Wedge	1 to 3 regional lymph nodes removed	2	Surgery performed	No/Unknown	None; diagnosed at autopsy	No radiation and/or cancer-directed surgery	None/Unknown	Alive	One primary only	Well differentiated; Grade I	Alive or dead of other cause	Alive or dead due to cancer	Alive	Alive	Yes	1	0	Positive histology	52
1333853	70-74 years	Female	Married (including common law)	2014	Asian or Pacific Islander	Malignant	341	Adenocarcinoma	IA	T1b	Lobectomy	4 or more regional lymph nodes removed	9	Surgery performed	No/Unknown	None; diagnosed at autopsy	No radiation and/or cancer-directed surgery	None/Unknown	Alive	One primary only	Moderately differentiated; Grade II	Alive or dead of other cause	Alive or dead due to cancer	Alive	Alive	Yes	1	0	Positive histology	53
1333873	60-64 years	Male	Married (including common law)	2014	Black	Malignant	341	Adenocarcinoma	IA	T1a	Lobectomy	4 or more regional lymph nodes removed	12	Surgery performed	No/Unknown	None; diagnosed at autopsy	No radiation and/or cancer-directed surgery	None/Unknown	Alive	One primary only	Well differentiated; Grade I	Alive or dead of other cause	Alive or dead due to cancer	Alive	Alive	Yes	1	0	Positive histology	53
1334090	70-74 years	Male	Single (never married)	2014	White	Malignant	341	Adenocarcinoma	IA	T1b	Lobectomy	4 or more regional lymph nodes removed	8	Surgery performed	Yes	None; diagnosed at autopsy	No radiation and/or cancer-directed surgery	None/Unknown	Alive	One primary only	Moderately differentiated; Grade II	Alive or dead of other cause	Alive or dead due to cancer	Alive	Alive	Yes	1	0	Positive histology	46
1334274	55-59 years	Female	Married (including common law)	2014	White	Malignant	341	Adenocarcinoma	IB	T2a	Lobectomy	4 or more regional lymph nodes removed	25	Surgery performed	Yes	None; diagnosed at autopsy	No radiation and/or cancer-directed surgery	None/Unknown	Alive	One primary only	Moderately differentiated; Grade II	Alive or dead of other cause	Alive or dead due to cancer	Alive	Alive	Yes	1	0	Positive histology	52
1334368	60-64 years	Female	Married (including common law)	2014	White	Malignant	342	NOS	IB	T2a	Lobectomy	4 or more regional lymph nodes removed	3	Surgery performed	No/Unknown	None; diagnosed at autopsy	No radiation and/or cancer-directed surgery	None/Unknown	Alive	One primary only	Moderately differentiated; Grade II	Alive or dead of other cause	Alive or dead due to cancer	Alive	Alive	Yes	1	0	Positive histology	51
1334529	70-74 years	Female	Single (never married)	2014	White	Malignant	343	Adenocarcinoma	IB	T2a	Lobectomy	4 or more regional lymph nodes removed	6	Surgery performed	No/Unknown	None; diagnosed at autopsy	No radiation and/or cancer-directed surgery	None/Unknown	Alive	One primary only	Unknown	Alive or dead of other cause	Alive or dead due to cancer	Alive	Alive	Yes	1	0	Positive histology	52
1335147	65-69 years	Female	Divorced	2014	White	Malignant	343	Adenocarcinoma	IA	T1a	Lobectomy	1 to 3 regional lymph nodes removed	3	Surgery performed	No/Unknown	None; diagnosed at autopsy	No radiation and/or cancer-directed surgery	None/Unknown	Alive	One primary only	Well differentiated; Grade I	Alive or dead of other cause	Alive or dead due to cancer	Alive	Alive	Yes	1	0	Positive histology	53
1335502	65-69 years	Female	Married (including common law)	2014	Asian or Pacific Islander	Malignant	341	Adenocarcinoma	IB	T2a	Lobectomy	4 or more regional lymph nodes removed	10	Surgery performed	No/Unknown	None; diagnosed at autopsy	No radiation and/or cancer-directed surgery	None/Unknown	Alive	One primary only	Well differentiated; Grade I	Alive or dead of other cause	Alive or dead due to cancer	Alive	Alive	Yes	1	0	Positive histology	52
1335943	80-84 years	Female	Widowed	2014	White	Malignant	343	Adenocarcinoma	IA	T1b	Wedge	None	0	Surgery performed	No/Unknown	None; diagnosed at autopsy	No radiation and/or cancer-directed surgery	None/Unknown	Alive	One primary only	Well differentiated; Grade I	Alive or dead of other cause	Alive or dead due to cancer	Alive	Alive	Yes	1	0	Positive histology	54
1336338	55-59 years	Female	Married (including common law)	2014	Asian or Pacific Islander	Malignant	341	Adenocarcinoma	IA	T1a	Lobectomy	4 or more regional lymph nodes removed	8	Surgery performed	No/Unknown	None; diagnosed at autopsy	No radiation and/or cancer-directed surgery	None/Unknown	Alive	One primary only	Moderately differentiated; Grade II	Alive or dead of other cause	Alive or dead due to cancer	Alive	Alive	Yes	1	0	Positive histology	52
1338432	55-59 years	Female	Married (including common law)	2014	White	Malignant	343	Adenocarcinoma	IA	T1b	Lobectomy	4 or more regional lymph nodes removed	8	Surgery performed	No/Unknown	None; diagnosed at autopsy	No radiation and/or cancer-directed surgery	None/Unknown	Alive	One primary only	Well differentiated; Grade I	Alive or dead of other cause	Alive or dead due to cancer	Alive	Alive	Yes	1	0	Positive histology	51
1338504	60-64 years	Male	Married (including common law)	2014	Black	Malignant	341	Adenocarcinoma	IB	T2a	Wedge	4 or more regional lymph nodes removed	97	Surgery performed	No/Unknown	None; diagnosed at autopsy	No radiation and/or cancer-directed surgery	None/Unknown	Lung and Bronchus	One primary only	Poorly differentiated; Grade III	Dead (attributable to this cancer dx)	Alive or dead due to cancer	Lung and Bronchus	Dead	Yes	1	0	Positive histology	32
1338892	70-74 years	Female	Married (including common law)	2014	White	Malignant	343	Adenocarcinoma	IA	T1a	Wedge	4 or more regional lymph nodes removed	7	Surgery performed	No/Unknown	None; diagnosed at autopsy	No radiation and/or cancer-directed surgery	None/Unknown	Alive	One primary only	Well differentiated; Grade I	Alive or dead of other cause	Alive or dead due to cancer	Alive	Alive	Yes	1	0	Positive histology	52
1338951	65-69 years	Female	Married (including common law)	2014	White	Malignant	341	Adenocarcinoma	IA	T1a	Lobectomy	Number of regional lymph nodes removed unknown	98	Surgery performed	No/Unknown	None; diagnosed at autopsy	No radiation and/or cancer-directed surgery	None/Unknown	Alive	One primary only	Moderately differentiated; Grade II	Alive or dead of other cause	Alive or dead due to cancer	Alive	Alive	Yes	1	0	Positive histology	53
1339430	60-64 years	Male	Separated	2014	Asian or Pacific Islander	Malignant	341	Adenocarcinoma	IB	T2a	Lobectomy	None	4	Surgery performed	Yes	None; diagnosed at autopsy	No radiation and/or cancer-directed surgery	None/Unknown	Alive	One primary only	Poorly differentiated; Grade III	Alive or dead of other cause	Alive or dead due to cancer	Alive	Alive	Yes	1	0	Positive histology	52
1339626	65-69 years	Female	Widowed	2014	Black	Malignant	343	Squamous carcinoma	IA	T1a	Lobectomy	4 or more regional lymph nodes removed	8	Surgery performed	No/Unknown	None; diagnosed at autopsy	No radiation and/or cancer-directed surgery	None/Unknown	Alive	One primary only	Well differentiated; Grade I	Alive or dead of other cause	Alive or dead due to cancer	Alive	Alive	Yes	1	0	Positive histology	52
1340563	65-69 years	Male	Married (including common law)	2014	White	Malignant	341	Adenocarcinoma	IA	T1b	Lobectomy	4 or more regional lymph nodes removed	30	Surgery performed	No/Unknown	None; diagnosed at autopsy	No radiation and/or cancer-directed surgery	None/Unknown	Lung and Bronchus	One primary only	Poorly differentiated; Grade III	Dead (attributable to this cancer dx)	Alive or dead due to cancer	Lung and Bronchus	Dead	Yes	1	0	Positive histology	41
1340898	70-74 years	Female	Divorced	2014	White	Malignant	341	Large cell lung cancer	IA	T1b	Lobectomy	4 or more regional lymph nodes removed	11	Surgery performed	No/Unknown	None; diagnosed at autopsy	No radiation and/or cancer-directed surgery	None/Unknown	Alive	One primary only	Poorly differentiated; Grade III	Alive or dead of other cause	Alive or dead due to cancer	Alive	Alive	Yes	1	0	Positive histology	54
1341127	65-69 years	Male	Married (including common law)	2014	White	Malignant	341	Adenocarcinoma	IA	T1b	Lobectomy	4 or more regional lymph nodes removed	6	Surgery performed	No/Unknown	None; diagnosed at autopsy	No radiation and/or cancer-directed surgery	None/Unknown	Alive	One primary only	Unknown	Alive or dead of other cause	Alive or dead due to cancer	Alive	Alive	Yes	1	0	Positive histology	51
1341165	75-79 years	Male	Single (never married)	2014	White	Malignant	341	Adenocarcinoma	IB	T2a	Wedge	None	0	Surgery performed	No/Unknown	None; diagnosed at autopsy	No radiation and/or cancer-directed surgery	None/Unknown	Lung and Bronchus	One primary only	Poorly differentiated; Grade III	Dead (attributable to this cancer dx)	Alive or dead due to cancer	Lung and Bronchus	Dead	Yes	1	0	Positive histology	8
1341290	65-69 years	Female	Married (including common law)	2014	Asian or Pacific Islander	Malignant	341	Adenocarcinoma	IA	T1a	Lobectomy	4 or more regional lymph nodes removed	8	Surgery performed	No/Unknown	None; diagnosed at autopsy	No radiation and/or cancer-directed surgery	None/Unknown	Alive	One primary only	Moderately differentiated; Grade II	Alive or dead of other cause	Alive or dead due to cancer	Alive	Alive	Yes	1	0	Positive histology	51
1342020	50-54 years	Female	Single (never married)	2014	White	Malignant	343	Adenocarcinoma	IA	T1a	Segmentectomy	4 or more regional lymph nodes removed	5	Surgery performed	No/Unknown	None; diagnosed at autopsy	No radiation and/or cancer-directed surgery	None/Unknown	Alive	One primary only	Well differentiated; Grade I	Alive or dead of other cause	Alive or dead due to cancer	Alive	Alive	Yes	1	0	Positive histology	50
1342263	55-59 years	Female	Married (including common law)	2014	White	Malignant	341	Adenocarcinoma	IA	T1b	Wedge	4 or more regional lymph nodes removed	5	Surgery performed	No/Unknown	None; diagnosed at autopsy	No radiation and/or cancer-directed surgery	None/Unknown	Alive	One primary only	Moderately differentiated; Grade II	Alive or dead of other cause	Alive or dead due to cancer	Alive	Alive	Yes	1	0	Positive histology	45
1342819	65-69 years	Female	Married (including common law)	2014	White	Malignant	342	Adenocarcinoma	IB	T2a	Lobectomy	4 or more regional lymph nodes removed	12	Surgery performed	No/Unknown	None; diagnosed at autopsy	No radiation and/or cancer-directed surgery	None/Unknown	Alive	One primary only	Poorly differentiated; Grade III	Alive or dead of other cause	Alive or dead due to cancer	Alive	Alive	Yes	1	0	Positive histology	49
1342823	60-64 years	Male	Married (including common law)	2014	White	Malignant	341	Adenocarcinoma	IA	T1a	Lobectomy	4 or more regional lymph nodes removed	6	Surgery performed	No/Unknown	None; diagnosed at autopsy	No radiation and/or cancer-directed surgery	None/Unknown	Cerebrovascular Diseases	One primary only	Poorly differentiated; Grade III	Alive or dead of other cause	Dead (attributable to causes other than this cancer dx)	Cerebrovascular Diseases	Dead	Yes	1	0	Positive histology	15
1343047	75-79 years	Female	Widowed	2014	Black	Malignant	341	Adenocarcinoma	IA	T1a	Lobectomy	1 to 3 regional lymph nodes removed	2	Surgery performed	No/Unknown	None; diagnosed at autopsy	No radiation and/or cancer-directed surgery	None/Unknown	Lung and Bronchus	One primary only	Unknown	Dead (attributable to this cancer dx)	Alive or dead due to cancer	Lung and Bronchus	Dead	Yes	1	0	Positive histology	40
1343176	50-54 years	Female	Single (never married)	2014	Black	Malignant	342	NOS	IA	T1a	Wedge	4 or more regional lymph nodes removed	4	Surgery performed	No/Unknown	None; diagnosed at autopsy	No radiation and/or cancer-directed surgery	None/Unknown	Chronic Obstructive Pulmonary Disease and Allied Cond	One primary only	Unknown	Alive or dead of other cause	Dead (attributable to causes other than this cancer dx)	Chronic Obstructive Pulmonary Disease and Allied Cond	Dead	Yes	1	0	Positive histology	14
1343655	65-69 years	Male	Married (including common law)	2014	White	Malignant	341	Adenocarcinoma	IA	T1b	Lobectomy	4 or more regional lymph nodes removed	19	Surgery performed	No/Unknown	None; diagnosed at autopsy	No radiation and/or cancer-directed surgery	None/Unknown	Alive	One primary only	Well differentiated; Grade I	Alive or dead of other cause	Alive or dead due to cancer	Alive	Alive	Yes	1	0	Positive histology	50
1343728	80-84 years	Male	Married (including common law)	2014	Asian or Pacific Islander	Malignant	343	Squamous carcinoma	IB	T2a	Lobectomy	4 or more regional lymph nodes removed	9	Surgery performed	No/Unknown	None; diagnosed at autopsy	No radiation and/or cancer-directed surgery	None/Unknown	Alive	One primary only	Moderately differentiated; Grade II	Alive or dead of other cause	Alive or dead due to cancer	Alive	Alive	Yes	1	0	Positive histology	51
1343820	55-59 years	Male	Married (including common law)	2014	Asian or Pacific Islander	Malignant	342	Adenocarcinoma	IA	T1a	Lobectomy	4 or more regional lymph nodes removed	9	Surgery performed	No/Unknown	None; diagnosed at autopsy	No radiation and/or cancer-directed surgery	None/Unknown	Alive	One primary only	Well differentiated; Grade I	Alive or dead of other cause	Alive or dead due to cancer	Alive	Alive	Yes	1	0	Positive histology	50
1343926	80-84 years	Female	Divorced	2014	White	Malignant	341	Adenosquamous	IB	T2a	Wedge	4 or more regional lymph nodes removed	7	Surgery performed	No/Unknown	None; diagnosed at autopsy	No radiation and/or cancer-directed surgery	None/Unknown	Lung and Bronchus	One primary only	Moderately differentiated; Grade II	Dead (attributable to this cancer dx)	Alive or dead due to cancer	Lung and Bronchus	Dead	Yes	1	0	Positive histology	6
1344128	70-74 years	Female	Single (never married)	2014	White	Malignant	341	Adenocarcinoma	IA	T1a	Lobectomy	4 or more regional lymph nodes removed	6	Surgery performed	No/Unknown	None; diagnosed at autopsy	No radiation and/or cancer-directed surgery	None/Unknown	Diseases of Heart	One primary only	Poorly differentiated; Grade III	Alive or dead of other cause	Dead (attributable to causes other than this cancer dx)	Diseases of Heart	Dead	Yes	1	0	Positive histology	15
1344307	55-59 years	Female	Married (including common law)	2014	Black	Malignant	341	Adenocarcinoma	IA	T1b	Lobectomy	4 or more regional lymph nodes removed	12	Surgery performed	No/Unknown	None; diagnosed at autopsy	No radiation and/or cancer-directed surgery	None/Unknown	Alive	One primary only	Moderately differentiated; Grade II	Alive or dead of other cause	Alive or dead due to cancer	Alive	Alive	Yes	1	0	Positive histology	51
1344944	65-69 years	Male	Married (including common law)	2014	Asian or Pacific Islander	Malignant	341	Adenocarcinoma	IB	T2a	Lobectomy	4 or more regional lymph nodes removed	5	Surgery performed	No/Unknown	None; diagnosed at autopsy	No radiation and/or cancer-directed surgery	None/Unknown	Alive	One primary only	Moderately differentiated; Grade II	Alive or dead of other cause	Alive or dead due to cancer	Alive	Alive	Yes	1	0	Positive histology	50
1345473	65-69 years	Male	Single (never married)	2014	Black	Malignant	341	Large cell lung cancer	IA	T1a	Lobectomy	4 or more regional lymph nodes removed	4	Surgery performed	Yes	None; diagnosed at autopsy	No radiation and/or cancer-directed surgery	None/Unknown	Alive	One primary only	Undifferentiated; anaplastic; Grade IV	Alive or dead of other cause	Alive or dead due to cancer	Alive	Alive	Yes	1	0	Positive histology	33
1345725	80-84 years	Male	Widowed	2014	Asian or Pacific Islander	Malignant	343	Adenocarcinoma	IB	T2a	Wedge	4 or more regional lymph nodes removed	9	Surgery performed	No/Unknown	None; diagnosed at autopsy	No radiation and/or cancer-directed surgery	None/Unknown	Alive	One primary only	Well differentiated; Grade I	Alive or dead of other cause	Alive or dead due to cancer	Alive	Alive	Yes	1	0	Positive histology	50
1346322	70-74 years	Female	Widowed	2014	White	Malignant	341	Adenocarcinoma	IA	T1b	Lobectomy	4 or more regional lymph nodes removed	15	Surgery performed	No/Unknown	None; diagnosed at autopsy	No radiation and/or cancer-directed surgery	None/Unknown	Alive	One primary only	Well differentiated; Grade I	Alive or dead of other cause	Alive or dead due to cancer	Alive	Alive	Yes	1	0	Positive histology	50
1346984	60-64 years	Female	Married (including common law)	2014	Asian or Pacific Islander	Malignant	343	Adenocarcinoma	IB	T2a	Lobectomy	1 to 3 regional lymph nodes removed	2	Surgery performed	No/Unknown	None; diagnosed at autopsy	No radiation and/or cancer-directed surgery	None/Unknown	Alive	One primary only	Well differentiated; Grade I	Alive or dead of other cause	Alive or dead due to cancer	Alive	Alive	Yes	1	0	Positive histology	49
1347083	65-69 years	Female	Divorced	2014	White	Malignant	341	Adenocarcinoma	IA	T1b	Lobectomy	4 or more regional lymph nodes removed	21	Surgery performed	No/Unknown	None; diagnosed at autopsy	No radiation and/or cancer-directed surgery	None/Unknown	Alive	One primary only	Moderately differentiated; Grade II	Alive or dead of other cause	Alive or dead due to cancer	Alive	Alive	Yes	1	0	Positive histology	48
1347229	75-79 years	Female	Married (including common law)	2014	White	Malignant	341	Squamous carcinoma	IA	T1a	Wedge	1 to 3 regional lymph nodes removed	4	Surgery performed	No/Unknown	None; diagnosed at autopsy	No radiation and/or cancer-directed surgery	None/Unknown	Lung and Bronchus	One primary only	Moderately differentiated; Grade II	Dead (attributable to this cancer dx)	Alive or dead due to cancer	Lung and Bronchus	Dead	Yes	1	0	Positive histology	16
1347700	65-69 years	Female	Married (including common law)	2014	White	Malignant	343	Adenocarcinoma	IA	T1a	Lobectomy	1 to 3 regional lymph nodes removed	2	Surgery performed	No/Unknown	None; diagnosed at autopsy	No radiation and/or cancer-directed surgery	None/Unknown	Alive	One primary only	Poorly differentiated; Grade III	Alive or dead of other cause	Alive or dead due to cancer	Alive	Alive	Yes	1	0	Positive histology	50
1347897	65-69 years	Male	Married (including common law)	2014	White	Malignant	343	Adenocarcinoma	IA	T1a	Lobectomy	4 or more regional lymph nodes removed	19	Surgery performed	No/Unknown	None; diagnosed at autopsy	No radiation and/or cancer-directed surgery	None/Unknown	Alive	One primary only	Poorly differentiated; Grade III	Alive or dead of other cause	Alive or dead due to cancer	Alive	Alive	Yes	1	0	Positive histology	48
1348024	80-84 years	Female	Married (including common law)	2014	White	Malignant	341	Adenocarcinoma	IA	T1a	Wedge	4 or more regional lymph nodes removed	4	Surgery performed	No/Unknown	None; diagnosed at autopsy	No radiation and/or cancer-directed surgery	None/Unknown	Lung and Bronchus	One primary only	Moderately differentiated; Grade II	Dead (attributable to this cancer dx)	Alive or dead due to cancer	Lung and Bronchus	Dead	Yes	1	0	Positive histology	29
1348125	80-84 years	Male	Married (including common law)	2014	White	Malignant	341	Adenocarcinoma	IA	T1b	Lobectomy	4 or more regional lymph nodes removed	6	Surgery performed	No/Unknown	None; diagnosed at autopsy	No radiation and/or cancer-directed surgery	None/Unknown	Diseases of Heart	One primary only	Unknown	Alive or dead of other cause	Dead (attributable to causes other than this cancer dx)	Diseases of Heart	Dead	Yes	1	0	Positive histology	1
1348435	55-59 years	Male	Married (including common law)	2014	Asian or Pacific Islander	Malignant	343	Adenocarcinoma	IB	T2a	Lobectomy	4 or more regional lymph nodes removed	6	Surgery performed	No/Unknown	None; diagnosed at autopsy	No radiation and/or cancer-directed surgery	None/Unknown	Alive	One primary only	Moderately differentiated; Grade II	Alive or dead of other cause	Alive or dead due to cancer	Alive	Alive	Yes	1	0	Positive histology	49
1348598	60-64 years	Female	Married (including common law)	2014	White	Malignant	341	Squamous carcinoma	IB	T2a	Lobectomy	4 or more regional lymph nodes removed	21	Surgery performed	No/Unknown	None; diagnosed at autopsy	No radiation and/or cancer-directed surgery	None/Unknown	Alive	One primary only	Poorly differentiated; Grade III	Alive or dead of other cause	Alive or dead due to cancer	Alive	Alive	Yes	1	0	Positive histology	50
1348973	70-74 years	Female	Divorced	2014	White	Malignant	341	Adenocarcinoma	IB	T2a	Lobectomy	4 or more regional lymph nodes removed	13	Surgery performed	No/Unknown	None; diagnosed at autopsy	No radiation and/or cancer-directed surgery	None/Unknown	Alive	One primary only	Well differentiated; Grade I	Alive or dead of other cause	Alive or dead due to cancer	Alive	Alive	Yes	1	0	Positive histology	43
1349124	45-49 years	Female	Single (never married)	2014	White	Malignant	341	Adenocarcinoma	IA	T1a	Lobectomy	4 or more regional lymph nodes removed	7	Surgery performed	No/Unknown	None; diagnosed at autopsy	No radiation and/or cancer-directed surgery	None/Unknown	Alive	One primary only	Moderately differentiated; Grade II	Alive or dead of other cause	Alive or dead due to cancer	Alive	Alive	Yes	1	0	Positive histology	50
1349432	70-74 years	Male	Married (including common law)	2014	Asian or Pacific Islander	Malignant	341	Adenocarcinoma	IB	T2a	Lobectomy	4 or more regional lymph nodes removed	13	Surgery performed	No/Unknown	None; diagnosed at autopsy	No radiation and/or cancer-directed surgery	None/Unknown	Alive	One primary only	Moderately differentiated; Grade II	Alive or dead of other cause	Alive or dead due to cancer	Alive	Alive	Yes	1	0	Positive histology	49
1349631	65-69 years	Male	Married (including common law)	2014	White	Malignant	341	Adenocarcinoma	IA	T1a	Lobectomy	4 or more regional lymph nodes removed	6	Surgery performed	No/Unknown	None; diagnosed at autopsy	No radiation and/or cancer-directed surgery	None/Unknown	Alive	One primary only	Well differentiated; Grade I	Alive or dead of other cause	Alive or dead due to cancer	Alive	Alive	Yes	1	0	Positive histology	49
1349700	55-59 years	Female	Married (including common law)	2014	White	Malignant	343	Adenocarcinoma	IA	T1a	Lobectomy	4 or more regional lymph nodes removed	13	Surgery performed	No/Unknown	None; diagnosed at autopsy	No radiation and/or cancer-directed surgery	None/Unknown	Alive	One primary only	Moderately differentiated; Grade II	Alive or dead of other cause	Alive or dead due to cancer	Alive	Alive	Yes	1	0	Positive histology	49
1349716	75-79 years	Male	Married (including common law)	2014	White	Malignant	341	Adenocarcinoma	IA	T1b	Wedge	4 or more regional lymph nodes removed	5	Surgery performed	No/Unknown	None; diagnosed at autopsy	No radiation and/or cancer-directed surgery	None/Unknown	Alive	One primary only	Moderately differentiated; Grade II	Alive or dead of other cause	Alive or dead due to cancer	Alive	Alive	Yes	1	0	Positive histology	49
1350437	65-69 years	Male	Married (including common law)	2014	White	Malignant	342	Adenocarcinoma	IA	T1a	Wedge	None	11	Surgery performed	No/Unknown	None; diagnosed at autopsy	No radiation and/or cancer-directed surgery	None/Unknown	Alive	One primary only	Well differentiated; Grade I	Alive or dead of other cause	Alive or dead due to cancer	Alive	Alive	Yes	1	0	Positive histology	51
1350443	65-69 years	Male	Married (including common law)	2014	Asian or Pacific Islander	Malignant	343	Adenocarcinoma	IB	T2a	Wedge	None	20	Surgery performed	No/Unknown	None; diagnosed at autopsy	No radiation and/or cancer-directed surgery	None/Unknown	Lung and Bronchus	One primary only	Moderately differentiated; Grade II	Dead (attributable to this cancer dx)	Alive or dead due to cancer	Lung and Bronchus	Dead	Yes	1	0	Positive histology	42
1350587	50-54 years	Male	Married (including common law)	2015	White	Malignant	343	Adenocarcinoma	IB	T2a	Lobectomy	1 to 3 regional lymph nodes removed	14	Surgery performed	Yes	None; diagnosed at autopsy	No radiation and/or cancer-directed surgery	None/Unknown	Alive	One primary only	Moderately differentiated; Grade II	Alive or dead of other cause	Alive or dead due to cancer	Alive	Alive	Yes	1	0	Positive histology	47
1350792	65-69 years	Female	Divorced	2015	White	Malignant	341	Adenocarcinoma	IA	T1a	Wedge	None	3	Surgery performed	No/Unknown	None; diagnosed at autopsy	No radiation and/or cancer-directed surgery	None/Unknown	Alive	One primary only	Moderately differentiated; Grade II	Alive or dead of other cause	Alive or dead due to cancer	Alive	Alive	Yes	1	0	Positive histology	29
1350795	70-74 years	Female	Married (including common law)	2014	White	Malignant	341	Adenocarcinoma	IB	T2a	Lobectomy	4 or more regional lymph nodes removed	9	Surgery performed	No/Unknown	None; diagnosed at autopsy	No radiation and/or cancer-directed surgery	None/Unknown	Alive	One primary only	Moderately differentiated; Grade II	Alive or dead of other cause	Alive or dead due to cancer	Alive	Alive	Yes	1	0	Positive histology	45
1350961	50-54 years	Female	Unmarried or Domestic Partner	2014	Black	Malignant	341	Adenocarcinoma	IB	T2a	Lobectomy	None	6	Surgery performed	No/Unknown	None; diagnosed at autopsy	No radiation and/or cancer-directed surgery	None/Unknown	Lung and Bronchus	One primary only	Moderately differentiated; Grade II	Dead (attributable to this cancer dx)	Alive or dead due to cancer	Lung and Bronchus	Dead	Yes	1	0	Positive histology	36
1351405	65-69 years	Female	Unknown	2014	White	Malignant	341	Squamous carcinoma	IA	T1a	Lobectomy	4 or more regional lymph nodes removed	12	Surgery performed	No/Unknown	None; diagnosed at autopsy	No radiation and/or cancer-directed surgery	None/Unknown	Alive	One primary only	Poorly differentiated; Grade III	Alive or dead of other cause	Alive or dead due to cancer	Alive	Alive	Yes	1	0	Positive histology	49
1351545	65-69 years	Female	Divorced	2014	White	Malignant	341	Adenocarcinoma	IA	T1a	Lobectomy	4 or more regional lymph nodes removed	12	Surgery performed	No/Unknown	None; diagnosed at autopsy	No radiation and/or cancer-directed surgery	None/Unknown	Alive	One primary only	Poorly differentiated; Grade III	Alive or dead of other cause	Alive or dead due to cancer	Alive	Alive	Yes	1	0	Positive histology	48
1351612	75-79 years	Male	Married (including common law)	2014	Asian or Pacific Islander	Malignant	341	Adenocarcinoma	IA	T1b	Lobectomy	4 or more regional lymph nodes removed	6	Surgery performed	No/Unknown	None; diagnosed at autopsy	No radiation and/or cancer-directed surgery	None/Unknown	Alive	One primary only	Moderately differentiated; Grade II	Alive or dead of other cause	Alive or dead due to cancer	Alive	Alive	Yes	1	0	Positive histology	30
1351787	65-69 years	Female	Widowed	2015	Asian or Pacific Islander	Malignant	343	Adenocarcinoma	IA	T1b	Lobectomy	4 or more regional lymph nodes removed	17	Surgery performed	No/Unknown	None; diagnosed at autopsy	No radiation and/or cancer-directed surgery	None/Unknown	Alive	One primary only	Well differentiated; Grade I	Alive or dead of other cause	Alive or dead due to cancer	Alive	Alive	Yes	1	0	Positive histology	47
1351799	55-59 years	Female	Married (including common law)	2015	White	Malignant	341	Adenocarcinoma	IA	T1a	Lobectomy	1 to 3 regional lymph nodes removed	3	Surgery performed	No/Unknown	None; diagnosed at autopsy	No radiation and/or cancer-directed surgery	None/Unknown	Alive	One primary only	Moderately differentiated; Grade II	Alive or dead of other cause	Alive or dead due to cancer	Alive	Alive	Yes	1	0	Positive histology	38
1351893	75-79 years	Male	Married (including common law)	2014	White	Malignant	343	Squamous carcinoma	IA	T1a	Lobectomy	4 or more regional lymph nodes removed	5	Surgery performed	No/Unknown	None; diagnosed at autopsy	No radiation and/or cancer-directed surgery	None/Unknown	Alive	One primary only	Poorly differentiated; Grade III	Alive or dead of other cause	Alive or dead due to cancer	Alive	Alive	Yes	1	0	Positive histology	57
1351948	75-79 years	Female	Divorced	2014	White	Malignant	341	Adenocarcinoma	IB	T2a	Lobectomy	Number of regional lymph nodes removed unknown	2	Surgery performed	No/Unknown	None; diagnosed at autopsy	No radiation and/or cancer-directed surgery	None/Unknown	Lung and Bronchus	One primary only	Poorly differentiated; Grade III	Dead (attributable to this cancer dx)	Alive or dead due to cancer	Lung and Bronchus	Dead	Yes	1	0	Positive histology	31
1352841	75-79 years	Male	Married (including common law)	2014	White	Malignant	341	Adenocarcinoma	IA	T1b	Wedge	1 to 3 regional lymph nodes removed	3	Surgery performed	No/Unknown	None; diagnosed at autopsy	No radiation and/or cancer-directed surgery	None/Unknown	Alive	One primary only	Poorly differentiated; Grade III	Alive or dead of other cause	Alive or dead due to cancer	Alive	Alive	Yes	1	0	Positive histology	49
1353012	50-54 years	Male	Single (never married)	2015	White	Malignant	341	Adenocarcinoma	IB	T2a	Wedge	4 or more regional lymph nodes removed	95	Surgery performed	No/Unknown	None; diagnosed at autopsy	Radiation after surgery	Radioactive implants (includes brachytherapy) (1988+)	Chronic Liver Disease and Cirrhosis	One primary only	Poorly differentiated; Grade III	Alive or dead of other cause	Dead (attributable to causes other than this cancer dx)	Chronic Liver Disease and Cirrhosis	Dead	Yes	1	0	Positive histology	12
1353237	55-59 years	Female	Single (never married)	2015	Black	Malignant	341	Adenocarcinoma	IA	T1b	Lobectomy	4 or more regional lymph nodes removed	10	Surgery performed	No/Unknown	None; diagnosed at autopsy	No radiation and/or cancer-directed surgery	None/Unknown	Alive	One primary only	Poorly differentiated; Grade III	Alive or dead of other cause	Alive or dead due to cancer	Alive	Alive	Yes	1	0	Positive histology	47
1353256	45-49 years	Female	Married (including common law)	2015	White	Malignant	343	Adenocarcinoma	IA	T1a	Lobectomy	1 to 3 regional lymph nodes removed	2	Surgery performed	No/Unknown	None; diagnosed at autopsy	No radiation and/or cancer-directed surgery	None/Unknown	Alive	One primary only	Moderately differentiated; Grade II	Alive or dead of other cause	Alive or dead due to cancer	Alive	Alive	Yes	1	0	Positive histology	47
1353337	70-74 years	Male	Married (including common law)	2015	Black	Malignant	341	Squamous carcinoma	IA	T1b	Lobectomy	4 or more regional lymph nodes removed	23	Surgery performed	No/Unknown	None; diagnosed at autopsy	No radiation and/or cancer-directed surgery	None/Unknown	Alive	One primary only	Moderately differentiated; Grade II	Alive or dead of other cause	Alive or dead due to cancer	Alive	Alive	Yes	1	0	Positive histology	47
1353342	65-69 years	Male	Married (including common law)	2015	White	Malignant	342	Adenocarcinoma	IA	T1b	Lobectomy	4 or more regional lymph nodes removed	17	Surgery performed	No/Unknown	None; diagnosed at autopsy	No radiation and/or cancer-directed surgery	None/Unknown	Alive	One primary only	Moderately differentiated; Grade II	Alive or dead of other cause	Alive or dead due to cancer	Alive	Alive	Yes	1	0	Positive histology	47
1353445	65-69 years	Male	Married (including common law)	2015	Asian or Pacific Islander	Malignant	343	Adenocarcinoma	IA	T1a	Lobectomy	4 or more regional lymph nodes removed	6	Surgery performed	No/Unknown	None; diagnosed at autopsy	No radiation and/or cancer-directed surgery	None/Unknown	Alive	One primary only	Well differentiated; Grade I	Alive or dead of other cause	Alive or dead due to cancer	Alive	Alive	Yes	1	0	Positive histology	45
1353890	70-74 years	Male	Married (including common law)	2015	White	Malignant	341	Adenocarcinoma	IB	T2a	Lobectomy	1 to 3 regional lymph nodes removed	6	Surgery performed	No/Unknown	None; diagnosed at autopsy	No radiation and/or cancer-directed surgery	None/Unknown	Lung and Bronchus	One primary only	Poorly differentiated; Grade III	Dead (attributable to this cancer dx)	Alive or dead due to cancer	Lung and Bronchus	Dead	Yes	1	0	Positive histology	38
1354563	65-69 years	Female	Married (including common law)	2015	White	Malignant	342	Adenocarcinoma	IA	T1a	Wedge	None	0	Surgery performed	No/Unknown	None; diagnosed at autopsy	No radiation and/or cancer-directed surgery	None/Unknown	Alive	One primary only	Well differentiated; Grade I	Alive or dead of other cause	Alive or dead due to cancer	Alive	Alive	Yes	1	0	Positive histology	47
1354723	60-64 years	Male	Married (including common law)	2015	White	Malignant	341	Adenocarcinoma	IA	T1a	Lobectomy	1 to 3 regional lymph nodes removed	1	Surgery performed	No/Unknown	None; diagnosed at autopsy	No radiation and/or cancer-directed surgery	None/Unknown	Alive	One primary only	Moderately differentiated; Grade II	Alive or dead of other cause	Alive or dead due to cancer	Alive	Alive	Yes	1	0	Positive histology	47
1355083	65-69 years	Female	Divorced	2015	White	Malignant	343	Squamous carcinoma	IB	T2a	Lobectomy	4 or more regional lymph nodes removed	98	Surgery performed	No/Unknown	None; diagnosed at autopsy	No radiation and/or cancer-directed surgery	None/Unknown	Other Cause of Death	One primary only	Moderately differentiated; Grade II	Alive or dead of other cause	Dead (attributable to causes other than this cancer dx)	Other Cause of Death	Dead	Yes	1	0	Positive histology	26
1355181	70-74 years	Male	Married (including common law)	2014	White	Malignant	342	Adenocarcinoma	IA	T1a	Lobectomy	4 or more regional lymph nodes removed	6	Surgery performed	Yes	None; diagnosed at autopsy	No radiation and/or cancer-directed surgery	None/Unknown	Lung and Bronchus	One primary only	Well differentiated; Grade I	Dead (attributable to this cancer dx)	Alive or dead due to cancer	Lung and Bronchus	Dead	Yes	1	0	Positive histology	24
1355309	70-74 years	Male	Married (including common law)	2014	Asian or Pacific Islander	Malignant	341	Adenocarcinoma	IA	T1b	Lobectomy	4 or more regional lymph nodes removed	12	Surgery performed	No/Unknown	None; diagnosed at autopsy	No radiation and/or cancer-directed surgery	None/Unknown	Alive	One primary only	Moderately differentiated; Grade II	Alive or dead of other cause	Alive or dead due to cancer	Alive	Alive	Yes	1	0	Positive histology	48
1355450	75-79 years	Female	Married (including common law)	2014	Asian or Pacific Islander	Malignant	341	Adenocarcinoma	IB	T2a	Lobectomy	4 or more regional lymph nodes removed	17	Surgery performed	No/Unknown	None; diagnosed at autopsy	No radiation and/or cancer-directed surgery	None/Unknown	Alive	One primary only	Well differentiated; Grade I	Alive or dead of other cause	Alive or dead due to cancer	Alive	Alive	Yes	1	0	Positive histology	46
1356044	75-79 years	Female	Divorced	2015	White	Malignant	341	Adenocarcinoma	IB	T2a	Lobectomy	4 or more regional lymph nodes removed	9	Surgery performed	No/Unknown	None; diagnosed at autopsy	No radiation and/or cancer-directed surgery	None/Unknown	Alive	One primary only	Moderately differentiated; Grade II	Alive or dead of other cause	Alive or dead due to cancer	Alive	Alive	Yes	1	0	Positive histology	46
1356709	65-69 years	Female	Married (including common law)	2015	Asian or Pacific Islander	Malignant	343	Adenocarcinoma	IB	T2a	Lobectomy	4 or more regional lymph nodes removed	7	Surgery performed	No/Unknown	None; diagnosed at autopsy	No radiation and/or cancer-directed surgery	None/Unknown	Alive	One primary only	Moderately differentiated; Grade II	Alive or dead of other cause	Alive or dead due to cancer	Alive	Alive	Yes	1	0	Positive histology	42
1356779	85+ years	Male	Separated	2015	Asian or Pacific Islander	Malignant	341	Adenocarcinoma	IB	T2a	Lobectomy	Unknown or not applicable	0	Surgery performed	No/Unknown	None; diagnosed at autopsy	No radiation and/or cancer-directed surgery	None/Unknown	Other Cause of Death	One primary only	Poorly differentiated; Grade III	Alive or dead of other cause	Dead (attributable to causes other than this cancer dx)	Other Cause of Death	Dead	Yes	1	0	Positive histology	41
1357103	60-64 years	Female	Single (never married)	2015	White	Malignant	341	Squamous carcinoma	IB	T2a	Lobectomy	4 or more regional lymph nodes removed	16	Surgery performed	No/Unknown	None; diagnosed at autopsy	No radiation and/or cancer-directed surgery	None/Unknown	Alive	One primary only	Poorly differentiated; Grade III	Alive or dead of other cause	Alive or dead due to cancer	Alive	Alive	Yes	1	0	Positive histology	45
1357192	55-59 years	Male	Married (including common law)	2015	White	Malignant	349	Adenocarcinoma	IA	T1a	Lobectomy	4 or more regional lymph nodes removed	5	Surgery performed	No/Unknown	None; diagnosed at autopsy	No radiation and/or cancer-directed surgery	None/Unknown	Alive	One primary only	Well differentiated; Grade I	Alive or dead of other cause	Alive or dead due to cancer	Alive	Alive	Yes	1	0	Positive histology	45
1357737	70-74 years	Male	Married (including common law)	2014	White	Malignant	343	Squamous carcinoma	IA	T1b	Lobectomy	4 or more regional lymph nodes removed	12	Surgery performed	No/Unknown	None; diagnosed at autopsy	No radiation and/or cancer-directed surgery	None/Unknown	Alive	One primary only	Moderately differentiated; Grade II	Alive or dead of other cause	Alive or dead due to cancer	Alive	Alive	Yes	1	0	Positive histology	49
1357901	45-49 years	Male	Single (never married)	2015	White	Malignant	343	Adenocarcinoma	IA	T1b	Lobectomy	4 or more regional lymph nodes removed	4	Surgery performed	No/Unknown	None; diagnosed at autopsy	No radiation and/or cancer-directed surgery	None/Unknown	Alive	One primary only	Moderately differentiated; Grade II	Alive or dead of other cause	Alive or dead due to cancer	Alive	Alive	Yes	1	0	Positive histology	45
1357945	65-69 years	Male	Unknown	2015	Asian or Pacific Islander	Malignant	341	Adenocarcinoma	IB	T2a	Lobectomy	4 or more regional lymph nodes removed	11	Surgery performed	No/Unknown	None; diagnosed at autopsy	No radiation and/or cancer-directed surgery	None/Unknown	Alive	One primary only	Moderately differentiated; Grade II	Alive or dead of other cause	Alive or dead due to cancer	Alive	Alive	Yes	1	0	Positive histology	46
1358757	85+ years	Male	Married (including common law)	2015	Asian or Pacific Islander	Malignant	341	Adenocarcinoma	IB	T2a	Segmentectomy	1 to 3 regional lymph nodes removed	2	Surgery performed	No/Unknown	None; diagnosed at autopsy	No radiation and/or cancer-directed surgery	None/Unknown	Lung and Bronchus	One primary only	Poorly differentiated; Grade III	Dead (attributable to this cancer dx)	Alive or dead due to cancer	Lung and Bronchus	Dead	Yes	1	0	Positive histology	10
1358776	70-74 years	Male	Married (including common law)	2014	White	Malignant	343	Adenocarcinoma	IB	T2a	Lobectomy	4 or more regional lymph nodes removed	12	Surgery performed	No/Unknown	None; diagnosed at autopsy	No radiation and/or cancer-directed surgery	None/Unknown	Alive	One primary only	Moderately differentiated; Grade II	Alive or dead of other cause	Alive or dead due to cancer	Alive	Alive	Yes	1	0	Positive histology	50
1359124	50-54 years	Female	Unknown	2015	White	Malignant	343	Adenocarcinoma	IA	T1a	Lobectomy	4 or more regional lymph nodes removed	9	Surgery performed	No/Unknown	None; diagnosed at autopsy	No radiation and/or cancer-directed surgery	None/Unknown	Alive	One primary only	Unknown	Alive or dead of other cause	Alive or dead due to cancer	Alive	Alive	Yes	1	0	Positive histology	45
1359280	75-79 years	Female	Widowed	2015	White	Malignant	341	Adenocarcinoma	IA	T1a	Lobectomy	1 to 3 regional lymph nodes removed	3	Surgery performed	No/Unknown	None; diagnosed at autopsy	No radiation and/or cancer-directed surgery	None/Unknown	Lung and Bronchus	One primary only	Well differentiated; Grade I	Dead (attributable to this cancer dx)	Alive or dead due to cancer	Lung and Bronchus	Dead	Yes	1	0	Positive histology	12
1359832	50-54 years	Female	Married (including common law)	2015	Asian or Pacific Islander	Malignant	341	Adenocarcinoma	IA	T1a	Lobectomy	4 or more regional lymph nodes removed	6	Surgery performed	No/Unknown	None; diagnosed at autopsy	No radiation and/or cancer-directed surgery	None/Unknown	Alive	One primary only	Moderately differentiated; Grade II	Alive or dead of other cause	Alive or dead due to cancer	Alive	Alive	Yes	1	0	Positive histology	45
1359996	65-69 years	Male	Married (including common law)	2010	White	Malignant	341	Adenocarcinoma	IA	T1a	Lobectomy	4 or more regional lymph nodes removed	7	Surgery performed	No/Unknown	None; diagnosed at autopsy	No radiation and/or cancer-directed surgery	None/Unknown	Lung and Bronchus	One primary only	Unknown	Dead (attributable to this cancer dx)	Alive or dead due to cancer	Lung and Bronchus	Dead	Yes	1	0	Positive histology	61
1360925	70-74 years	Female	Married (including common law)	2015	White	Malignant	341	Adenocarcinoma	IA	T1a	Lobectomy	4 or more regional lymph nodes removed	5	Surgery performed	No/Unknown	None; diagnosed at autopsy	No radiation and/or cancer-directed surgery	None/Unknown	Alive	One primary only	Unknown	Alive or dead of other cause	Alive or dead due to cancer	Alive	Alive	Yes	1	0	Positive histology	47
1362078	60-64 years	Female	Married (including common law)	2015	White	Malignant	341	Squamous carcinoma	IA	T1b	Lobectomy	4 or more regional lymph nodes removed	5	Surgery performed	No/Unknown	None; diagnosed at autopsy	No radiation and/or cancer-directed surgery	None/Unknown	Diseases of Heart	One primary only	Moderately differentiated; Grade II	Alive or dead of other cause	Dead (attributable to causes other than this cancer dx)	Diseases of Heart	Dead	Yes	1	0	Positive histology	5
1362205	75-79 years	Female	Married (including common law)	2015	White	Malignant	341	Adenocarcinoma	IA	T1b	Wedge	4 or more regional lymph nodes removed	4	Surgery performed	No/Unknown	None; diagnosed at autopsy	No radiation and/or cancer-directed surgery	None/Unknown	Alive	One primary only	Moderately differentiated; Grade II	Alive or dead of other cause	Alive or dead due to cancer	Alive	Alive	Yes	1	0	Positive histology	44
1362303	60-64 years	Male	Divorced	2014	White	Malignant	342	Squamous carcinoma	IA	T1a	Lobectomy	4 or more regional lymph nodes removed	5	Surgery performed	No/Unknown	None; diagnosed at autopsy	No radiation and/or cancer-directed surgery	None/Unknown	Alive	One primary only	Poorly differentiated; Grade III	Alive or dead of other cause	Alive or dead due to cancer	Alive	Alive	Yes	1	0	Positive histology	45
1362517	55-59 years	Male	Single (never married)	2015	Black	Malignant	343	Adenocarcinoma	IA	T1a	Lobectomy	4 or more regional lymph nodes removed	5	Surgery performed	No/Unknown	None; diagnosed at autopsy	No radiation and/or cancer-directed surgery	None/Unknown	Alive	One primary only	Well differentiated; Grade I	Alive or dead of other cause	Alive or dead due to cancer	Alive	Alive	Yes	1	0	Positive histology	36
1362595	55-59 years	Female	Married (including common law)	2015	White	Malignant	341	Adenocarcinoma	IA	T1b	Lobectomy	1 to 3 regional lymph nodes removed	1	Surgery performed	No/Unknown	None; diagnosed at autopsy	No radiation and/or cancer-directed surgery	None/Unknown	Alive	One primary only	Well differentiated; Grade I	Alive or dead of other cause	Alive or dead due to cancer	Alive	Alive	Yes	1	0	Positive histology	43
1362698	70-74 years	Female	Widowed	2015	Asian or Pacific Islander	Malignant	341	Adenocarcinoma	IB	T2a	Lobectomy	1 to 3 regional lymph nodes removed	1	Surgery performed	No/Unknown	None; diagnosed at autopsy	No radiation and/or cancer-directed surgery	None/Unknown	Lung and Bronchus	One primary only	Moderately differentiated; Grade II	Dead (attributable to this cancer dx)	Alive or dead due to cancer	Lung and Bronchus	Dead	Yes	1	0	Positive histology	30
1363382	60-64 years	Male	Single (never married)	2015	White	Malignant	341	Adenocarcinoma	IA	T1a	Lobectomy	4 or more regional lymph nodes removed	98	Surgery performed	No/Unknown	None; diagnosed at autopsy	No radiation and/or cancer-directed surgery	None/Unknown	Lung and Bronchus	One primary only	Well differentiated; Grade I	Dead (attributable to this cancer dx)	Alive or dead due to cancer	Lung and Bronchus	Dead	Yes	1	0	Positive histology	41
1363386	70-74 years	Male	Married (including common law)	2015	Asian or Pacific Islander	Malignant	341	Squamous carcinoma	IA	T1a	Lobectomy	4 or more regional lymph nodes removed	4	Surgery performed	No/Unknown	None; diagnosed at autopsy	No radiation and/or cancer-directed surgery	None/Unknown	Alive	One primary only	Moderately differentiated; Grade II	Alive or dead of other cause	Alive or dead due to cancer	Alive	Alive	Yes	1	0	Positive histology	38
1363448	55-59 years	Female	Divorced	2015	White	Malignant	343	Adenocarcinoma	IA	T1a	Lobectomy	4 or more regional lymph nodes removed	13	Surgery performed	No/Unknown	None; diagnosed at autopsy	No radiation and/or cancer-directed surgery	None/Unknown	Alive	One primary only	Moderately differentiated; Grade II	Alive or dead of other cause	Alive or dead due to cancer	Alive	Alive	Yes	1	0	Positive histology	42
1363796	80-84 years	Female	Divorced	2015	Asian or Pacific Islander	Malignant	341	Adenocarcinoma	IA	T1a	Wedge	1 to 3 regional lymph nodes removed	2	Surgery performed	No/Unknown	None; diagnosed at autopsy	No radiation and/or cancer-directed surgery	None/Unknown	Lung and Bronchus	One primary only	Poorly differentiated; Grade III	Dead (attributable to this cancer dx)	Alive or dead due to cancer	Lung and Bronchus	Dead	Yes	1	0	Positive histology	17
1363942	40-44 years	Female	Married (including common law)	2015	Asian or Pacific Islander	Malignant	342	Adenocarcinoma	IA	T1b	Lobectomy	4 or more regional lymph nodes removed	10	Surgery performed	Yes	None; diagnosed at autopsy	Radiation after surgery	Beam radiation	Alive	One primary only	Moderately differentiated; Grade II	Alive or dead of other cause	Alive or dead due to cancer	Alive	Alive	Yes	1	0	Positive histology	44
1364056	75-79 years	Female	Unknown	2015	White	Malignant	341	Adenocarcinoma	IB	T2a	Lobectomy	4 or more regional lymph nodes removed	11	Surgery performed	No/Unknown	None; diagnosed at autopsy	No radiation and/or cancer-directed surgery	None/Unknown	Alive	One primary only	Moderately differentiated; Grade II	Alive or dead of other cause	Alive or dead due to cancer	Alive	Alive	Yes	1	0	Positive histology	44
1364168	55-59 years	Male	Married (including common law)	2015	Asian or Pacific Islander	Malignant	341	Adenocarcinoma	IA	T1b	Lobectomy	1 to 3 regional lymph nodes removed	3	Surgery performed	No/Unknown	None; diagnosed at autopsy	No radiation and/or cancer-directed surgery	None/Unknown	Alive	One primary only	Well differentiated; Grade I	Alive or dead of other cause	Alive or dead due to cancer	Alive	Alive	Yes	1	0	Positive histology	44
1364496	65-69 years	Male	Married (including common law)	2015	White	Malignant	343	Adenocarcinoma	IA	T1a	Wedge	1 to 3 regional lymph nodes removed	1	Surgery performed	No/Unknown	None; diagnosed at autopsy	No radiation and/or cancer-directed surgery	None/Unknown	Alive	One primary only	Well differentiated; Grade I	Alive or dead of other cause	Alive or dead due to cancer	Alive	Alive	Yes	1	0	Positive histology	39
1364934	45-49 years	Female	Single (never married)	2015	Asian or Pacific Islander	Malignant	341	Adenocarcinoma	IA	T1a	Lobectomy	4 or more regional lymph nodes removed	9	Surgery performed	No/Unknown	None; diagnosed at autopsy	No radiation and/or cancer-directed surgery	None/Unknown	Alive	One primary only	Moderately differentiated; Grade II	Alive or dead of other cause	Alive or dead due to cancer	Alive	Alive	Yes	1	0	Positive histology	44
1364992	50-54 years	Male	Married (including common law)	2015	White	Malignant	341	Adenocarcinoma	IA	T1a	Wedge	1 to 3 regional lymph nodes removed	3	Surgery performed	No/Unknown	None; diagnosed at autopsy	No radiation and/or cancer-directed surgery	None/Unknown	Alive	One primary only	Unknown	Alive or dead of other cause	Alive or dead due to cancer	Alive	Alive	Yes	1	0	Positive histology	46
1365866	75-79 years	Female	Married (including common law)	2015	Asian or Pacific Islander	Malignant	341	Adenocarcinoma	IA	T1b	Lobectomy	4 or more regional lymph nodes removed	15	Surgery performed	No/Unknown	None; diagnosed at autopsy	No radiation and/or cancer-directed surgery	None/Unknown	Alive	One primary only	Moderately differentiated; Grade II	Alive or dead of other cause	Alive or dead due to cancer	Alive	Alive	Yes	1	0	Positive histology	39
1366582	50-54 years	Male	Single (never married)	2015	White	Malignant	341	Adenocarcinoma	IB	T2a	Lobectomy	4 or more regional lymph nodes removed	5	Surgery performed	No/Unknown	None; diagnosed at autopsy	No radiation and/or cancer-directed surgery	None/Unknown	Alive	One primary only	Well differentiated; Grade I	Alive or dead of other cause	Alive or dead due to cancer	Alive	Alive	Yes	1	0	Positive histology	42
1366704	65-69 years	Male	Married (including common law)	2015	White	Malignant	343	Adenocarcinoma	IA	T1b	Lobectomy	4 or more regional lymph nodes removed	4	Surgery performed	No/Unknown	None; diagnosed at autopsy	No radiation and/or cancer-directed surgery	None/Unknown	Alive	One primary only	Well differentiated; Grade I	Alive or dead of other cause	Alive or dead due to cancer	Alive	Alive	Yes	1	0	Positive histology	42
1366971	60-64 years	Female	Married (including common law)	2015	White	Malignant	342	Adenocarcinoma	IA	T1a	Lobectomy	4 or more regional lymph nodes removed	4	Surgery performed	No/Unknown	None; diagnosed at autopsy	No radiation and/or cancer-directed surgery	None/Unknown	Alive	One primary only	Well differentiated; Grade I	Alive or dead of other cause	Alive or dead due to cancer	Alive	Alive	Yes	1	0	Positive histology	43
1367042	60-64 years	Female	Married (including common law)	2015	Asian or Pacific Islander	Malignant	341	Adenocarcinoma	IA	T1a	Lobectomy	4 or more regional lymph nodes removed	17	Surgery performed	No/Unknown	None; diagnosed at autopsy	No radiation and/or cancer-directed surgery	None/Unknown	Alive	One primary only	Moderately differentiated; Grade II	Alive or dead of other cause	Alive or dead due to cancer	Alive	Alive	Yes	1	0	Positive histology	36
1367121	70-74 years	Male	Married (including common law)	2015	Asian or Pacific Islander	Malignant	341	Squamous carcinoma	IB	T2a	Lobectomy	4 or more regional lymph nodes removed	8	Surgery performed	No/Unknown	None; diagnosed at autopsy	No radiation and/or cancer-directed surgery	None/Unknown	Alive	One primary only	Moderately differentiated; Grade II	Alive or dead of other cause	Alive or dead due to cancer	Alive	Alive	Yes	1	0	Positive histology	43
1367610	65-69 years	Male	Divorced	2015	White	Malignant	343	Squamous carcinoma	IB	T2a	Lobectomy	4 or more regional lymph nodes removed	25	Surgery performed	No/Unknown	None; diagnosed at autopsy	Radiation after surgery	Beam radiation	Diseases of Heart	One primary only	Moderately differentiated; Grade II	Alive or dead of other cause	Dead (attributable to causes other than this cancer dx)	Diseases of Heart	Dead	Yes	1	0	Positive histology	45
1368995	75-79 years	Female	Married (including common law)	2015	Asian or Pacific Islander	Malignant	341	Adenocarcinoma	IA	T1b	Lobectomy	4 or more regional lymph nodes removed	14	Surgery performed	No/Unknown	None; diagnosed at autopsy	No radiation and/or cancer-directed surgery	None/Unknown	Alive	One primary only	Well differentiated; Grade I	Alive or dead of other cause	Alive or dead due to cancer	Alive	Alive	Yes	1	0	Positive histology	46
1369165	65-69 years	Male	Unmarried or Domestic Partner	2015	White	Malignant	343	NOS	IB	T2a	Lobectomy	1 to 3 regional lymph nodes removed	1	Surgery performed	No/Unknown	None; diagnosed at autopsy	No radiation and/or cancer-directed surgery	None/Unknown	Lung and Bronchus	One primary only	Poorly differentiated; Grade III	Dead (attributable to this cancer dx)	Alive or dead due to cancer	Lung and Bronchus	Dead	Yes	1	0	Positive histology	0
1369192	70-74 years	Female	Married (including common law)	2015	Asian or Pacific Islander	Malignant	341	Squamous carcinoma	IB	T2a	Lobectomy	4 or more regional lymph nodes removed	8	Surgery performed	No/Unknown	None; diagnosed at autopsy	No radiation and/or cancer-directed surgery	None/Unknown	Alive	One primary only	Poorly differentiated; Grade III	Alive or dead of other cause	Alive or dead due to cancer	Alive	Alive	Yes	1	0	Positive histology	42
1369478	45-49 years	Female	Single (never married)	2015	White	Malignant	341	Adenocarcinoma	IA	T1a	Lobectomy	4 or more regional lymph nodes removed	7	Surgery performed	No/Unknown	None; diagnosed at autopsy	No radiation and/or cancer-directed surgery	None/Unknown	Other Cause of Death	One primary only	Moderately differentiated; Grade II	Alive or dead of other cause	Dead (attributable to causes other than this cancer dx)	Other Cause of Death	Dead	Yes	1	0	Positive histology	17
1369494	70-74 years	Female	Married (including common law)	2015	White	Malignant	341	Squamous carcinoma	IB	T2a	Wedge	Sentinel lymph node biopsy	98	Surgery performed	No/Unknown	None; diagnosed at autopsy	No radiation and/or cancer-directed surgery	None/Unknown	Lung and Bronchus	One primary only	Moderately differentiated; Grade II	Dead (attributable to this cancer dx)	Alive or dead due to cancer	Lung and Bronchus	Dead	Yes	1	0	Positive histology	26
1369564	55-59 years	Male	Married (including common law)	2015	White	Malignant	341	Adenocarcinoma	IA	T1b	Lobectomy	None	0	Surgery performed	No/Unknown	None; diagnosed at autopsy	No radiation and/or cancer-directed surgery	None/Unknown	Alive	One primary only	Poorly differentiated; Grade III	Alive or dead of other cause	Alive or dead due to cancer	Alive	Alive	Yes	1	0	Positive histology	41
1369814	75-79 years	Female	Widowed	2015	Black	Malignant	341	Adenocarcinoma	IA	T1a	Lobectomy	4 or more regional lymph nodes removed	6	Surgery performed	No/Unknown	None; diagnosed at autopsy	No radiation and/or cancer-directed surgery	None/Unknown	Alive	One primary only	Moderately differentiated; Grade II	Alive or dead of other cause	Alive or dead due to cancer	Alive	Alive	Yes	1	0	Positive histology	42
1370067	60-64 years	Female	Married (including common law)	2015	Asian or Pacific Islander	Malignant	341	Adenosquamous	IA	T1b	Lobectomy	4 or more regional lymph nodes removed	13	Surgery performed	No/Unknown	None; diagnosed at autopsy	No radiation and/or cancer-directed surgery	None/Unknown	Alive	One primary only	Moderately differentiated; Grade II	Alive or dead of other cause	Alive or dead due to cancer	Alive	Alive	Yes	1	0	Positive histology	33
1370961	85+ years	Female	Married (including common law)	2015	White	Malignant	343	Adenocarcinoma	IA	T1b	Lobectomy	4 or more regional lymph nodes removed	14	Surgery performed	No/Unknown	None; diagnosed at autopsy	No radiation and/or cancer-directed surgery	None/Unknown	Alive	One primary only	Moderately differentiated; Grade II	Alive or dead of other cause	Alive or dead due to cancer	Alive	Alive	Yes	1	0	Positive histology	42
1371143	60-64 years	Male	Married (including common law)	2014	Black	Malignant	341	Adenocarcinoma	IA	T1a	Wedge	4 or more regional lymph nodes removed	20	Surgery performed	No/Unknown	None; diagnosed at autopsy	No radiation and/or cancer-directed surgery	None/Unknown	In situ, benign or unknown behavior neoplasm	One primary only	Moderately differentiated; Grade II	Dead (attributable to this cancer dx)	Alive or dead due to cancer	In situ, benign or unknown behavior neoplasm	Dead	Yes	1	0	Positive histology	55
1371222	65-69 years	Female	Married (including common law)	2015	White	Malignant	341	Adenocarcinoma	IB	T2a	Lobectomy	4 or more regional lymph nodes removed	15	Surgery performed	No/Unknown	None; diagnosed at autopsy	No radiation and/or cancer-directed surgery	None/Unknown	Alive	One primary only	Well differentiated; Grade I	Alive or dead of other cause	Alive or dead due to cancer	Alive	Alive	Yes	1	0	Positive histology	42
1371597	60-64 years	Female	Married (including common law)	2015	White	Malignant	342	Adenocarcinoma	IA	T1b	Lobectomy	4 or more regional lymph nodes removed	6	Surgery performed	No/Unknown	None; diagnosed at autopsy	No radiation and/or cancer-directed surgery	None/Unknown	Alive	One primary only	Moderately differentiated; Grade II	Alive or dead of other cause	Alive or dead due to cancer	Alive	Alive	Yes	1	0	Positive histology	42
1371649	70-74 years	Male	Married (including common law)	2015	White	Malignant	343	Adenocarcinoma	IB	T2a	Wedge	1 to 3 regional lymph nodes removed	2	Surgery performed	Yes	None; diagnosed at autopsy	No radiation and/or cancer-directed surgery	None/Unknown	Alive	One primary only	Moderately differentiated; Grade II	Alive or dead of other cause	Alive or dead due to cancer	Alive	Alive	Yes	1	0	Positive histology	46
1371698	65-69 years	Female	Unknown	2015	White	Malignant	343	Adenocarcinoma	IA	T1a	Wedge	4 or more regional lymph nodes removed	16	Surgery performed	No/Unknown	None; diagnosed at autopsy	No radiation and/or cancer-directed surgery	None/Unknown	Alive	One primary only	Moderately differentiated; Grade II	Alive or dead of other cause	Alive or dead due to cancer	Alive	Alive	Yes	1	0	Positive histology	40
1371837	60-64 years	Female	Divorced	2015	White	Malignant	343	Adenocarcinoma	IB	T2a	Lobectomy	4 or more regional lymph nodes removed	5	Surgery performed	Yes	None; diagnosed at autopsy	No radiation and/or cancer-directed surgery	None/Unknown	Alive	One primary only	Poorly differentiated; Grade III	Alive or dead of other cause	Alive or dead due to cancer	Alive	Alive	Yes	1	0	Positive histology	41
1373115	60-64 years	Male	Single (never married)	2015	Black	Malignant	341	Adenocarcinoma	IB	T2a	Segmentectomy	1 to 3 regional lymph nodes removed	2	Surgery performed	No/Unknown	None; diagnosed at autopsy	No radiation and/or cancer-directed surgery	None/Unknown	Lung and Bronchus	One primary only	Poorly differentiated; Grade III	Dead (attributable to this cancer dx)	Alive or dead due to cancer	Lung and Bronchus	Dead	Yes	1	0	Positive histology	14
1373167	75-79 years	Male	Married (including common law)	2015	Asian or Pacific Islander	Malignant	341	Adenocarcinoma	IB	T2a	Lobectomy	4 or more regional lymph nodes removed	8	Surgery performed	No/Unknown	None; diagnosed at autopsy	No radiation and/or cancer-directed surgery	None/Unknown	Alive	One primary only	Moderately differentiated; Grade II	Alive or dead of other cause	Alive or dead due to cancer	Alive	Alive	Yes	1	0	Positive histology	41
1373398	70-74 years	Female	Divorced	2015	White	Malignant	343	Squamous carcinoma	IB	T2a	Lobectomy	4 or more regional lymph nodes removed	21	Surgery performed	No/Unknown	None; diagnosed at autopsy	No radiation and/or cancer-directed surgery	None/Unknown	Alive	One primary only	Moderately differentiated; Grade II	Alive or dead of other cause	Alive or dead due to cancer	Alive	Alive	Yes	1	0	Positive histology	42
1374380	65-69 years	Male	Single (never married)	2015	Asian or Pacific Islander	Malignant	341	Adenocarcinoma	IA	T1b	Lobectomy	4 or more regional lymph nodes removed	6	Surgery performed	No/Unknown	None; diagnosed at autopsy	No radiation and/or cancer-directed surgery	None/Unknown	Alive	One primary only	Moderately differentiated; Grade II	Alive or dead of other cause	Alive or dead due to cancer	Alive	Alive	Yes	1	0	Positive histology	40
1374715	70-74 years	Female	Widowed	2015	Asian or Pacific Islander	Malignant	341	Adenocarcinoma	IB	T2a	Lobectomy	4 or more regional lymph nodes removed	4	Surgery performed	No/Unknown	None; diagnosed at autopsy	No radiation and/or cancer-directed surgery	None/Unknown	Alive	One primary only	Well differentiated; Grade I	Alive or dead of other cause	Alive or dead due to cancer	Alive	Alive	Yes	1	0	Positive histology	36
1374893	70-74 years	Male	Married (including common law)	2015	White	Malignant	341	Adenocarcinoma	IA	T1b	Lobectomy	4 or more regional lymph nodes removed	10	Surgery performed	No/Unknown	None; diagnosed at autopsy	No radiation and/or cancer-directed surgery	None/Unknown	Alive	One primary only	Moderately differentiated; Grade II	Alive or dead of other cause	Alive or dead due to cancer	Alive	Alive	Yes	1	0	Positive histology	40
1375133	75-79 years	Male	Married (including common law)	2015	White	Malignant	343	Adenocarcinoma	IA	T1a	Lobectomy	4 or more regional lymph nodes removed	7	Surgery performed	No/Unknown	None; diagnosed at autopsy	No radiation and/or cancer-directed surgery	None/Unknown	Diseases of Heart	One primary only	Well differentiated; Grade I	Alive or dead of other cause	Dead (attributable to causes other than this cancer dx)	Diseases of Heart	Dead	Yes	1	0	Positive histology	7
1375160	60-64 years	Female	Single (never married)	2015	Black	Malignant	343	Squamous carcinoma	IB	T2a	Wedge	None	0	Surgery performed	No/Unknown	None; diagnosed at autopsy	No radiation and/or cancer-directed surgery	None/Unknown	Lung and Bronchus	One primary only	Moderately differentiated; Grade II	Dead (attributable to this cancer dx)	Alive or dead due to cancer	Lung and Bronchus	Dead	Yes	1	0	Positive histology	7
1375480	70-74 years	Male	Married (including common law)	2015	Asian or Pacific Islander	Malignant	341	Adenocarcinoma	IB	T2a	Lobectomy	4 or more regional lymph nodes removed	13	Surgery performed	No/Unknown	None; diagnosed at autopsy	No radiation and/or cancer-directed surgery	None/Unknown	Alive	One primary only	Poorly differentiated; Grade III	Alive or dead of other cause	Alive or dead due to cancer	Alive	Alive	Yes	1	0	Positive histology	41
1375564	75-79 years	Male	Married (including common law)	2015	Asian or Pacific Islander	Malignant	343	Squamous carcinoma	IA	T1b	Lobectomy	4 or more regional lymph nodes removed	14	Surgery performed	No/Unknown	None; diagnosed at autopsy	No radiation and/or cancer-directed surgery	None/Unknown	Alive	One primary only	Unknown	Alive or dead of other cause	Alive or dead due to cancer	Alive	Alive	Yes	1	0	Positive histology	41
1377539	50-54 years	Female	Married (including common law)	2015	White	Malignant	341	Adenocarcinoma	IA	T1a	Lobectomy	4 or more regional lymph nodes removed	5	Surgery performed	No/Unknown	None; diagnosed at autopsy	No radiation and/or cancer-directed surgery	None/Unknown	Alive	One primary only	Well differentiated; Grade I	Alive or dead of other cause	Alive or dead due to cancer	Alive	Alive	Yes	1	0	Positive histology	39
1377583	80-84 years	Male	Married (including common law)	2015	White	Malignant	343	Adenocarcinoma	IA	T1a	Lobectomy	4 or more regional lymph nodes removed	10	Surgery performed	No/Unknown	None; diagnosed at autopsy	No radiation and/or cancer-directed surgery	None/Unknown	Diseases of Heart	One primary only	Well differentiated; Grade I	Alive or dead of other cause	Dead (attributable to causes other than this cancer dx)	Diseases of Heart	Dead	Yes	1	0	Positive histology	32
1378550	65-69 years	Female	Divorced	2015	White	Malignant	341	Adenocarcinoma	IA	T1a	Lobectomy	4 or more regional lymph nodes removed	11	Surgery performed	No/Unknown	None; diagnosed at autopsy	No radiation and/or cancer-directed surgery	None/Unknown	Alive	One primary only	Well differentiated; Grade I	Alive or dead of other cause	Alive or dead due to cancer	Alive	Alive	Yes	1	0	Positive histology	38
1378866	70-74 years	Male	Married (including common law)	2015	White	Malignant	341	Squamous carcinoma	IB	T2a	Lobectomy	None	0	Surgery performed	No/Unknown	None; diagnosed at autopsy	No radiation and/or cancer-directed surgery	None/Unknown	Chronic Obstructive Pulmonary Disease and Allied Cond	One primary only	Moderately differentiated; Grade II	Alive or dead of other cause	Dead (attributable to causes other than this cancer dx)	Chronic Obstructive Pulmonary Disease and Allied Cond	Dead	Yes	1	0	Positive histology	5
1378997	75-79 years	Male	Married (including common law)	2015	Asian or Pacific Islander	Malignant	343	Squamous carcinoma	IA	T1a	Lobectomy	1 to 3 regional lymph nodes removed	3	Surgery performed	No/Unknown	None; diagnosed at autopsy	No radiation and/or cancer-directed surgery	None/Unknown	Alive	One primary only	Moderately differentiated; Grade II	Alive or dead of other cause	Alive or dead due to cancer	Alive	Alive	Yes	1	0	Positive histology	34
1379441	50-54 years	Female	Married (including common law)	2015	White	Malignant	341	Adenocarcinoma	IB	T2a	Wedge	1 to 3 regional lymph nodes removed	3	Surgery performed	No/Unknown	None; diagnosed at autopsy	Intraoperative radiation	Radioactive implants (includes brachytherapy) (1988+)	Alive	One primary only	Poorly differentiated; Grade III	Alive or dead of other cause	Alive or dead due to cancer	Alive	Alive	Yes	1	0	Positive histology	39
1381567	70-74 years	Female	Widowed	2015	Asian or Pacific Islander	Malignant	343	Adenocarcinoma	IB	T2a	Wedge	None	0	Surgery performed	No/Unknown	None; diagnosed at autopsy	No radiation and/or cancer-directed surgery	None/Unknown	Alive	One primary only	Well differentiated; Grade I	Alive or dead of other cause	Alive or dead due to cancer	Alive	Alive	Yes	1	0	Positive histology	40
1382079	60-64 years	Male	Single (never married)	2014	Asian or Pacific Islander	Malignant	343	Adenocarcinoma	IA	T1b	Lobectomy	1 to 3 regional lymph nodes removed	2	Surgery performed	Yes	None; diagnosed at autopsy	No radiation and/or cancer-directed surgery	None/Unknown	Lung and Bronchus	One primary only	Unknown	Dead (attributable to this cancer dx)	Alive or dead due to cancer	Lung and Bronchus	Dead	Yes	1	0	Positive histology	36
1382246	70-74 years	Female	Single (never married)	2015	Unknown	Malignant	341	Adenocarcinoma	IB	T2a	Lobectomy	4 or more regional lymph nodes removed	16	Surgery performed	No/Unknown	None; diagnosed at autopsy	No radiation and/or cancer-directed surgery	None/Unknown	Alive	One primary only	Well differentiated; Grade I	Alive or dead of other cause	Alive or dead due to cancer	Alive	Alive	Yes	1	0	Positive histology	40
1382673	80-84 years	Male	Married (including common law)	2015	Asian or Pacific Islander	Malignant	341	Squamous carcinoma	IA	T1b	Lobectomy	4 or more regional lymph nodes removed	25	Surgery performed	No/Unknown	None; diagnosed at autopsy	No radiation and/or cancer-directed surgery	None/Unknown	Alive	One primary only	Moderately differentiated; Grade II	Alive or dead of other cause	Alive or dead due to cancer	Alive	Alive	Yes	1	0	Positive histology	39
1383799	55-59 years	Male	Divorced	2015	White	Malignant	342	Adenocarcinoma	IB	T2a	Lobectomy	4 or more regional lymph nodes removed	10	Surgery performed	No/Unknown	None; diagnosed at autopsy	No radiation and/or cancer-directed surgery	None/Unknown	Alive	One primary only	Moderately differentiated; Grade II	Alive or dead of other cause	Alive or dead due to cancer	Alive	Alive	Yes	1	0	Positive histology	33
1384110	75-79 years	Male	Married (including common law)	2015	Asian or Pacific Islander	Malignant	343	Adenocarcinoma	IB	T2a	Lobectomy	4 or more regional lymph nodes removed	7	Surgery performed	No/Unknown	None; diagnosed at autopsy	No radiation and/or cancer-directed surgery	None/Unknown	Alive	One primary only	Moderately differentiated; Grade II	Alive or dead of other cause	Alive or dead due to cancer	Alive	Alive	Yes	1	0	Positive histology	30
1385510	55-59 years	Male	Single (never married)	2015	White	Malignant	341	Adenocarcinoma	IB	T2a	Lobectomy	4 or more regional lymph nodes removed	15	Surgery performed	No/Unknown	None; diagnosed at autopsy	No radiation and/or cancer-directed surgery	None/Unknown	Alive	One primary only	Moderately differentiated; Grade II	Alive or dead of other cause	Alive or dead due to cancer	Alive	Alive	Yes	1	0	Positive histology	33
1385987	55-59 years	Male	Single (never married)	2015	White	Malignant	341	Squamous carcinoma	IA	T1a	Lobectomy	4 or more regional lymph nodes removed	4	Surgery performed	No/Unknown	None; diagnosed at autopsy	No radiation and/or cancer-directed surgery	None/Unknown	Alive	One primary only	Moderately differentiated; Grade II	Alive or dead of other cause	Alive or dead due to cancer	Alive	Alive	Yes	1	0	Positive histology	37
1386764	65-69 years	Male	Married (including common law)	2015	White	Malignant	341	Adenocarcinoma	IB	T2a	Lobectomy	4 or more regional lymph nodes removed	10	Surgery performed	No/Unknown	None; diagnosed at autopsy	No radiation and/or cancer-directed surgery	None/Unknown	Alive	One primary only	Moderately differentiated; Grade II	Alive or dead of other cause	Alive or dead due to cancer	Alive	Alive	Yes	1	0	Positive histology	38
1386779	50-54 years	Male	Divorced	2015	Asian or Pacific Islander	Malignant	343	Adenocarcinoma	IA	T1a	Wedge	None	0	Surgery performed	No/Unknown	None; diagnosed at autopsy	No radiation and/or cancer-directed surgery	None/Unknown	Alive	One primary only	Moderately differentiated; Grade II	Alive or dead of other cause	Alive or dead due to cancer	Alive	Alive	Yes	1	0	Positive histology	38
1386933	70-74 years	Male	Married (including common law)	2015	White	Malignant	343	Squamous carcinoma	IB	T2a	Lobectomy	4 or more regional lymph nodes removed	13	Surgery performed	No/Unknown	None; diagnosed at autopsy	No radiation and/or cancer-directed surgery	None/Unknown	Alive	One primary only	Moderately differentiated; Grade II	Alive or dead of other cause	Alive or dead due to cancer	Alive	Alive	Yes	1	0	Positive histology	41
1388098	55-59 years	Male	Married (including common law)	2015	White	Malignant	341	Adenocarcinoma	IA	T1b	Lobectomy	4 or more regional lymph nodes removed	17	Surgery performed	No/Unknown	None; diagnosed at autopsy	No radiation and/or cancer-directed surgery	None/Unknown	Alive	One primary only	Moderately differentiated; Grade II	Alive or dead of other cause	Alive or dead due to cancer	Alive	Alive	Yes	1	0	Positive histology	37
1388126	50-54 years	Male	Married (including common law)	2015	White	Malignant	343	Adenocarcinoma	IA	T1b	Lobectomy	4 or more regional lymph nodes removed	12	Surgery performed	No/Unknown	None; diagnosed at autopsy	No radiation and/or cancer-directed surgery	None/Unknown	Alive	One primary only	Moderately differentiated; Grade II	Alive or dead of other cause	Alive or dead due to cancer	Alive	Alive	Yes	1	0	Positive histology	37
1388576	65-69 years	Female	Married (including common law)	2015	Asian or Pacific Islander	Malignant	343	Adenocarcinoma	IA	T1b	Lobectomy	4 or more regional lymph nodes removed	27	Surgery performed	No/Unknown	None; diagnosed at autopsy	No radiation and/or cancer-directed surgery	None/Unknown	Alive	One primary only	Moderately differentiated; Grade II	Alive or dead of other cause	Alive or dead due to cancer	Alive	Alive	Yes	1	0	Positive histology	38
1388709	60-64 years	Female	Married (including common law)	2015	White	Malignant	341	Adenocarcinoma	IA	T1b	Lobectomy	4 or more regional lymph nodes removed	5	Surgery performed	No/Unknown	None; diagnosed at autopsy	No radiation and/or cancer-directed surgery	None/Unknown	Alive	One primary only	Moderately differentiated; Grade II	Alive or dead of other cause	Alive or dead due to cancer	Alive	Alive	Yes	1	0	Positive histology	36
1388739	70-74 years	Female	Widowed	2015	White	Malignant	341	Adenocarcinoma	IA	T1a	Lobectomy	4 or more regional lymph nodes removed	7	Surgery performed	No/Unknown	None; diagnosed at autopsy	No radiation and/or cancer-directed surgery	None/Unknown	Alive	One primary only	Well differentiated; Grade I	Alive or dead of other cause	Alive or dead due to cancer	Alive	Alive	Yes	1	0	Positive histology	37
1389049	85+ years	Female	Married (including common law)	2015	White	Malignant	341	Adenocarcinoma	IA	T1a	Lobectomy	4 or more regional lymph nodes removed	10	Surgery performed	No/Unknown	None; diagnosed at autopsy	No radiation and/or cancer-directed surgery	None/Unknown	Alive	One primary only	Well differentiated; Grade I	Alive or dead of other cause	Alive or dead due to cancer	Alive	Alive	Yes	1	0	Positive histology	30
1389292	65-69 years	Male	Married (including common law)	2015	White	Malignant	341	Squamous carcinoma	IA	T1a	Wedge	4 or more regional lymph nodes removed	13	Surgery performed	No/Unknown	None; diagnosed at autopsy	No radiation and/or cancer-directed surgery	None/Unknown	Alive	One primary only	Moderately differentiated; Grade II	Alive or dead of other cause	Alive or dead due to cancer	Alive	Alive	Yes	1	0	Positive histology	42
1389466	65-69 years	Male	Single (never married)	2015	White	Malignant	341	Adenocarcinoma	IB	T2a	Lobectomy	None	21	Surgery performed	No/Unknown	None; diagnosed at autopsy	No radiation and/or cancer-directed surgery	None/Unknown	Alive	One primary only	Well differentiated; Grade I	Alive or dead of other cause	Alive or dead due to cancer	Alive	Alive	Yes	1	0	Positive histology	33
1389620	70-74 years	Male	Married (including common law)	2015	White	Malignant	341	Adenocarcinoma	IA	T1a	Lobectomy	4 or more regional lymph nodes removed	10	Surgery performed	No/Unknown	None; diagnosed at autopsy	No radiation and/or cancer-directed surgery	None/Unknown	Alive	One primary only	Moderately differentiated; Grade II	Alive or dead of other cause	Alive or dead due to cancer	Alive	Alive	Yes	1	0	Positive histology	39
1389789	70-74 years	Male	Unmarried or Domestic Partner	2015	White	Malignant	341	Adenocarcinoma	IB	T2a	Lobectomy	4 or more regional lymph nodes removed	9	Surgery performed	No/Unknown	None; diagnosed at autopsy	No radiation and/or cancer-directed surgery	None/Unknown	Alive	One primary only	Poorly differentiated; Grade III	Alive or dead of other cause	Alive or dead due to cancer	Alive	Alive	Yes	1	0	Positive histology	36
1389846	50-54 years	Female	Separated	2015	Asian or Pacific Islander	Malignant	343	Adenocarcinoma	IA	T1b	Lobectomy	4 or more regional lymph nodes removed	6	Surgery performed	No/Unknown	None; diagnosed at autopsy	No radiation and/or cancer-directed surgery	None/Unknown	Alive	One primary only	Moderately differentiated; Grade II	Alive or dead of other cause	Alive or dead due to cancer	Alive	Alive	Yes	1	0	Positive histology	36
1390421	70-74 years	Female	Married (including common law)	2015	White	Malignant	341	Adenocarcinoma	IA	T1a	Lobectomy	4 or more regional lymph nodes removed	97	Surgery performed	No/Unknown	None; diagnosed at autopsy	No radiation and/or cancer-directed surgery	None/Unknown	Alive	One primary only	Well differentiated; Grade I	Alive or dead of other cause	Alive or dead due to cancer	Alive	Alive	Yes	1	0	Positive histology	37
1391296	65-69 years	Female	Divorced	2015	White	Malignant	341	Squamous carcinoma	IA	T1a	Wedge	1 to 3 regional lymph nodes removed	3	Surgery performed	No/Unknown	None; diagnosed at autopsy	No radiation and/or cancer-directed surgery	None/Unknown	Atherosclerosis	One primary only	Poorly differentiated; Grade III	Alive or dead of other cause	Dead (attributable to causes other than this cancer dx)	Atherosclerosis	Dead	Yes	1	0	Positive histology	17
1391397	60-64 years	Male	Single (never married)	2015	White	Malignant	341	Adenocarcinoma	IA	T1a	Segmentectomy	None	0	Surgery performed	No/Unknown	None; diagnosed at autopsy	No radiation and/or cancer-directed surgery	None/Unknown	Lung and Bronchus	One primary only	Moderately differentiated; Grade II	Dead (attributable to this cancer dx)	Alive or dead due to cancer	Lung and Bronchus	Dead	Yes	1	0	Positive histology	34
1391871	70-74 years	Female	Single (never married)	2013	White	Malignant	341	Adenocarcinoma	IA	T1a	Lobectomy	None	7	Surgery performed	No/Unknown	None; diagnosed at autopsy	No radiation and/or cancer-directed surgery	None/Unknown	Alive	One primary only	Moderately differentiated; Grade II	Alive or dead of other cause	Alive or dead due to cancer	Alive	Alive	Yes	1	0	Positive histology	61
1391940	65-69 years	Female	Married (including common law)	2015	White	Malignant	341	Adenocarcinoma	IA	T1a	Wedge	None	0	Surgery performed	No/Unknown	None; diagnosed at autopsy	No radiation and/or cancer-directed surgery	None/Unknown	Alive	One primary only	Poorly differentiated; Grade III	Alive or dead of other cause	Alive or dead due to cancer	Alive	Alive	Yes	1	0	Positive histology	38
1392034	80-84 years	Female	Married (including common law)	2015	Asian or Pacific Islander	Malignant	341	Adenocarcinoma	IA	T1a	Wedge	1 to 3 regional lymph nodes removed	2	Surgery performed	No/Unknown	None; diagnosed at autopsy	No radiation and/or cancer-directed surgery	None/Unknown	Alive	One primary only	Well differentiated; Grade I	Alive or dead of other cause	Alive or dead due to cancer	Alive	Alive	Yes	1	0	Positive histology	37
1392090	60-64 years	Male	Single (never married)	2015	White	Malignant	341	Squamous carcinoma	IA	T1b	Lobectomy	4 or more regional lymph nodes removed	8	Surgery performed	No/Unknown	None; diagnosed at autopsy	No radiation and/or cancer-directed surgery	None/Unknown	Lung and Bronchus	One primary only	Moderately differentiated; Grade II	Dead (attributable to this cancer dx)	Alive or dead due to cancer	Lung and Bronchus	Dead	Yes	1	0	Positive histology	41
1392541	75-79 years	Male	Married (including common law)	2015	Asian or Pacific Islander	Malignant	341	Adenocarcinoma	IA	T1a	Lobectomy	4 or more regional lymph nodes removed	11	Surgery performed	No/Unknown	None; diagnosed at autopsy	No radiation and/or cancer-directed surgery	None/Unknown	Alive	One primary only	Moderately differentiated; Grade II	Alive or dead of other cause	Alive or dead due to cancer	Alive	Alive	Yes	1	0	Positive histology	32
1392544	75-79 years	Male	Single (never married)	2015	White	Malignant	341	Adenocarcinoma	IB	T2a	Segmentectomy	None	0	Surgery performed	No/Unknown	None; diagnosed at autopsy	No radiation and/or cancer-directed surgery	None/Unknown	Accidents and Adverse Effects	One primary only	Moderately differentiated; Grade II	Alive or dead of other cause	Dead (attributable to causes other than this cancer dx)	Accidents and Adverse Effects	Dead	Yes	1	0	Positive histology	32
1392545	65-69 years	Female	Widowed	2015	Asian or Pacific Islander	Malignant	341	Adenocarcinoma	IA	T1a	Wedge	1 to 3 regional lymph nodes removed	1	Surgery performed	No/Unknown	None; diagnosed at autopsy	No radiation and/or cancer-directed surgery	None/Unknown	Alive	One primary only	Moderately differentiated; Grade II	Alive or dead of other cause	Alive or dead due to cancer	Alive	Alive	Yes	1	0	Positive histology	26
1392832	65-69 years	Female	Widowed	2015	Asian or Pacific Islander	Malignant	343	Adenocarcinoma	IA	T1a	Lobectomy	4 or more regional lymph nodes removed	21	Surgery performed	No/Unknown	None; diagnosed at autopsy	No radiation and/or cancer-directed surgery	None/Unknown	Alive	One primary only	Moderately differentiated; Grade II	Alive or dead of other cause	Alive or dead due to cancer	Alive	Alive	Yes	1	0	Positive histology	33
1393062	75-79 years	Female	Married (including common law)	2015	White	Malignant	343	Adenocarcinoma	IB	T2a	Lobectomy	4 or more regional lymph nodes removed	24	Surgery performed	No/Unknown	None; diagnosed at autopsy	No radiation and/or cancer-directed surgery	None/Unknown	Alive	One primary only	Poorly differentiated; Grade III	Alive or dead of other cause	Alive or dead due to cancer	Alive	Alive	Yes	1	0	Positive histology	37
1393133	75-79 years	Female	Single (never married)	2015	White	Malignant	342	Squamous carcinoma	IA	T1b	Lobectomy	4 or more regional lymph nodes removed	5	Surgery performed	No/Unknown	None; diagnosed at autopsy	No radiation and/or cancer-directed surgery	None/Unknown	Diseases of Heart	One primary only	Unknown	Alive or dead of other cause	Dead (attributable to causes other than this cancer dx)	Diseases of Heart	Dead	Yes	1	0	Positive histology	38
1393215	50-54 years	Male	Married (including common law)	2015	Black	Malignant	341	Adenocarcinoma	IA	T1a	Segmentectomy	None	0	Surgery performed	No/Unknown	None; diagnosed at autopsy	No radiation and/or cancer-directed surgery	None/Unknown	Alive	One primary only	Moderately differentiated; Grade II	Alive or dead of other cause	Alive or dead due to cancer	Alive	Alive	Yes	1	0	Positive histology	36
1393640	70-74 years	Male	Married (including common law)	2015	White	Malignant	343	Adenocarcinoma	IB	T2a	Lobectomy	4 or more regional lymph nodes removed	7	Surgery performed	Yes	None; diagnosed at autopsy	No radiation and/or cancer-directed surgery	None/Unknown	Alive	One primary only	Poorly differentiated; Grade III	Alive or dead of other cause	Alive or dead due to cancer	Alive	Alive	Yes	1	0	Positive histology	38
1394238	60-64 years	Male	Married (including common law)	2015	Asian or Pacific Islander	Malignant	341	Adenocarcinoma	IB	T2a	Lobectomy	4 or more regional lymph nodes removed	18	Surgery performed	Yes	None; diagnosed at autopsy	No radiation and/or cancer-directed surgery	None/Unknown	Alive	One primary only	Poorly differentiated; Grade III	Alive or dead of other cause	Alive or dead due to cancer	Alive	Alive	Yes	1	0	Positive histology	38
1394985	75-79 years	Female	Divorced	2015	Black	Malignant	343	Adenocarcinoma	IA	T1b	Lobectomy	4 or more regional lymph nodes removed	11	Surgery performed	No/Unknown	None; diagnosed at autopsy	No radiation and/or cancer-directed surgery	None/Unknown	Other Cause of Death	One primary only	Moderately differentiated; Grade II	Alive or dead of other cause	Dead (attributable to causes other than this cancer dx)	Other Cause of Death	Dead	Yes	1	0	Positive histology	36
1395018	50-54 years	Male	Married (including common law)	2015	White	Malignant	343	Adenocarcinoma	IA	T1a	Segmentectomy	4 or more regional lymph nodes removed	9	Surgery performed	No/Unknown	None; diagnosed at autopsy	No radiation and/or cancer-directed surgery	None/Unknown	Alive	One primary only	Poorly differentiated; Grade III	Alive or dead of other cause	Alive or dead due to cancer	Alive	Alive	Yes	1	0	Positive histology	36
1395257	60-64 years	Male	Single (never married)	2015	Black	Malignant	341	Adenocarcinoma	IA	T1a	Lobectomy	4 or more regional lymph nodes removed	11	Surgery performed	No/Unknown	None; diagnosed at autopsy	No radiation and/or cancer-directed surgery	None/Unknown	Lung and Bronchus	One primary only	Well differentiated; Grade I	Dead (attributable to this cancer dx)	Alive or dead due to cancer	Lung and Bronchus	Dead	Yes	1	0	Positive histology	43
1395279	65-69 years	Male	Married (including common law)	2015	White	Malignant	343	Adenocarcinoma	IA	T1a	Lobectomy	4 or more regional lymph nodes removed	12	Surgery performed	No/Unknown	None; diagnosed at autopsy	No radiation and/or cancer-directed surgery	None/Unknown	Alive	One primary only	Unknown	Alive or dead of other cause	Alive or dead due to cancer	Alive	Alive	Yes	1	0	Positive histology	43
1395297	75-79 years	Male	Single (never married)	2015	White	Malignant	341	Adenocarcinoma	IB	T2a	Wedge	4 or more regional lymph nodes removed	17	Surgery performed	No/Unknown	None; diagnosed at autopsy	No radiation and/or cancer-directed surgery	None/Unknown	Alive	One primary only	Well differentiated; Grade I	Alive or dead of other cause	Alive or dead due to cancer	Alive	Alive	Yes	1	0	Positive histology	35
1398525	60-64 years	Female	Married (including common law)	2015	White	Malignant	343	Squamous carcinoma	IB	T2a	Lobectomy	4 or more regional lymph nodes removed	4	Surgery performed	No/Unknown	None; diagnosed at autopsy	No radiation and/or cancer-directed surgery	None/Unknown	Alive	One primary only	Poorly differentiated; Grade III	Alive or dead of other cause	Alive or dead due to cancer	Alive	Alive	Yes	1	0	Positive histology	37
1402329	80-84 years	Male	Married (including common law)	2015	White	Malignant	343	Adenocarcinoma	IA	T1a	Segmentectomy	4 or more regional lymph nodes removed	6	Surgery performed	No/Unknown	None; diagnosed at autopsy	No radiation and/or cancer-directed surgery	None/Unknown	Alive	One primary only	Moderately differentiated; Grade II	Alive or dead of other cause	Alive or dead due to cancer	Alive	Alive	Yes	1	0	Positive histology	36
1406466	75-79 years	Female	Married (including common law)	2015	White	Malignant	343	Adenocarcinoma	IA	T1a	Lobectomy	4 or more regional lymph nodes removed	25	Surgery performed	No/Unknown	None; diagnosed at autopsy	No radiation and/or cancer-directed surgery	None/Unknown	Alive	One primary only	Moderately differentiated; Grade II	Alive or dead of other cause	Alive or dead due to cancer	Alive	Alive	Yes	1	0	Positive histology	34
1420086	65-69 years	Male	Single (never married)	2015	White	Malignant	342	Adenocarcinoma	IA	T1a	Lobectomy	4 or more regional lymph nodes removed	4	Surgery performed	No/Unknown	None; diagnosed at autopsy	No radiation and/or cancer-directed surgery	None/Unknown	Alive	One primary only	Moderately differentiated; Grade II	Alive or dead of other cause	Alive or dead due to cancer	Alive	Alive	Yes	1	0	Positive histology	26
1420124	65-69 years	Male	Single (never married)	2015	Black	Malignant	342	Adenocarcinoma	IA	T1a	Lobectomy	1 to 3 regional lymph nodes removed	1	Surgery performed	No/Unknown	None; diagnosed at autopsy	No radiation and/or cancer-directed surgery	None/Unknown	Alive	One primary only	Poorly differentiated; Grade III	Alive or dead of other cause	Alive or dead due to cancer	Alive	Alive	Yes	1	0	Positive histology	36
1420184	60-64 years	Male	Unmarried or Domestic Partner	2015	White	Malignant	341	Adenocarcinoma	IA	T1a	Lobectomy	4 or more regional lymph nodes removed	11	Surgery performed	No/Unknown	None; diagnosed at autopsy	No radiation and/or cancer-directed surgery	None/Unknown	Lung and Bronchus	One primary only	Moderately differentiated; Grade II	Dead (attributable to this cancer dx)	Alive or dead due to cancer	Lung and Bronchus	Dead	Yes	1	0	Positive histology	24
1420217	40-44 years	Female	Single (never married)	2015	Black	Malignant	341	Adenocarcinoma	IA	T1a	Lobectomy	4 or more regional lymph nodes removed	4	Surgery performed	No/Unknown	None; diagnosed at autopsy	No radiation and/or cancer-directed surgery	None/Unknown	Alive	One primary only	Well differentiated; Grade I	Alive or dead of other cause	Alive or dead due to cancer	Alive	Alive	Yes	1	0	Positive histology	43
5114034	70-74 years	Male	Widowed	2010	White	Malignant	343	Adenocarcinoma	IB	T2a	Segmentectomy	4 or more regional lymph nodes removed	8	Surgery performed	No/Unknown	None; diagnosed at autopsy	No radiation and/or cancer-directed surgery	None/Unknown	Alive	One primary only	Poorly differentiated; Grade III	Alive or dead of other cause	Alive or dead due to cancer	Alive	Alive	Yes	1	0	Positive histology	104
5563051	55-59 years	Female	Single (never married)	2015	White	Malignant	341	Adenocarcinoma	IA	T1a	Wedge	4 or more regional lymph nodes removed	13	Surgery performed	No/Unknown	None; diagnosed at autopsy	No radiation and/or cancer-directed surgery	None/Unknown	Alive	One primary only	Moderately differentiated; Grade II	Alive or dead of other cause	Alive or dead due to cancer	Alive	Alive	Yes	1	0	Positive histology	38
5594479	60-64 years	Female	Married (including common law)	2012	White	Malignant	343	Adenocarcinoma	IA	T1a	Wedge	1 to 3 regional lymph nodes removed	3	Surgery performed	No/Unknown	None; diagnosed at autopsy	No radiation and/or cancer-directed surgery	None/Unknown	Alive	One primary only	Unknown	Alive or dead of other cause	Alive or dead due to cancer	Alive	Alive	Yes	1	0	Positive histology	74
5727593	80-84 years	Female	Married (including common law)	2015	White	Malignant	341	Adenocarcinoma	IB	T2a	Lobectomy	4 or more regional lymph nodes removed	5	Surgery performed	No/Unknown	None; diagnosed at autopsy	No radiation and/or cancer-directed surgery	None/Unknown	Alive	One primary only	Moderately differentiated; Grade II	Alive or dead of other cause	Alive or dead due to cancer	Alive	Alive	Yes	1	0	Positive histology	38
5873468	75-79 years	Female	Widowed	2013	White	Malignant	343	Large cell lung cancer	IA	T1a	Segmentectomy	None	0	Surgery performed	No/Unknown	None; diagnosed at autopsy	No radiation and/or cancer-directed surgery	None/Unknown	Lung and Bronchus	One primary only	Poorly differentiated; Grade III	Dead (attributable to this cancer dx)	Alive or dead due to cancer	Lung and Bronchus	Dead	Yes	1	0	Positive histology	30
5947497	75-79 years	Female	Married (including common law)	2015	White	Malignant	343	Adenocarcinoma	IB	T2a	Lobectomy	4 or more regional lymph nodes removed	18	Surgery performed	No/Unknown	None; diagnosed at autopsy	No radiation and/or cancer-directed surgery	None/Unknown	Lung and Bronchus	One primary only	Moderately differentiated; Grade II	Dead (attributable to this cancer dx)	Alive or dead due to cancer	Lung and Bronchus	Dead	Yes	1	0	Positive histology	39
6126937	55-59 years	Female	Married (including common law)	2012	White	Malignant	341	Adenosquamous	IB	T2a	Lobectomy	1 to 3 regional lymph nodes removed	1	Surgery performed	No/Unknown	None; diagnosed at autopsy	No radiation and/or cancer-directed surgery	None/Unknown	Alive	One primary only	Moderately differentiated; Grade II	Alive or dead of other cause	Alive or dead due to cancer	Alive	Alive	Yes	1	1	Positive histology	74
6160999	50-54 years	Male	Married (including common law)	2010	White	Malignant	341	Adenocarcinoma	IA	T1a	Lobectomy	4 or more regional lymph nodes removed	12	Surgery performed	No/Unknown	None; diagnosed at autopsy	No radiation and/or cancer-directed surgery	None/Unknown	Alive	One primary only	Well differentiated; Grade I	Alive or dead of other cause	Alive or dead due to cancer	Alive	Alive	Yes	1	1	Positive histology	99
6219602	70-74 years	Male	Married (including common law)	2010	White	Malignant	341	Squamous carcinoma	IA	T1a	Lobectomy	4 or more regional lymph nodes removed	3	Surgery performed	No/Unknown	Non-primary surgical procedure to other regional sites	No radiation and/or cancer-directed surgery	None/Unknown	Lung and Bronchus	One primary only	Poorly differentiated; Grade III	Dead (attributable to this cancer dx)	Alive or dead due to cancer	Lung and Bronchus	Dead	Yes	1	0	Positive histology	29
6219898	80-84 years	Female	Widowed	2010	White	Malignant	342	Adenocarcinoma	IA	T1a	Lobectomy	4 or more regional lymph nodes removed	5	Surgery performed	No/Unknown	Non-primary surgical procedure performed	No radiation and/or cancer-directed surgery	None/Unknown	Alive	One primary only	Well differentiated; Grade I	Alive or dead of other cause	Alive or dead due to cancer	Alive	Alive	Yes	1	0	Positive histology	101
6219921	40-44 years	Female	Single (never married)	2010	Black	Malignant	341	Adenocarcinoma	IA	T1a	Lobectomy	4 or more regional lymph nodes removed	13	Surgery performed	No/Unknown	None; diagnosed at autopsy	No radiation and/or cancer-directed surgery	None/Unknown	Alive	One primary only	Well differentiated; Grade I	Alive or dead of other cause	Alive or dead due to cancer	Alive	Alive	Yes	1	0	Positive histology	104
6220278	65-69 years	Male	Married (including common law)	2010	White	Malignant	341	Adenocarcinoma	IA	T1b	Lobectomy	4 or more regional lymph nodes removed	15	Surgery performed	No/Unknown	None; diagnosed at autopsy	No radiation and/or cancer-directed surgery	None/Unknown	Alive	One primary only	Well differentiated; Grade I	Alive or dead of other cause	Alive or dead due to cancer	Alive	Alive	Yes	1	0	Positive histology	101
6220288	75-79 years	Male	Widowed	2010	White	Malignant	341	Adenocarcinoma	IA	T1a	Lobectomy	4 or more regional lymph nodes removed	9	Surgery performed	No/Unknown	None; diagnosed at autopsy	No radiation and/or cancer-directed surgery	None/Unknown	Alive	One primary only	Moderately differentiated; Grade II	Alive or dead of other cause	Alive or dead due to cancer	Alive	Alive	Yes	1	0	Positive histology	102
6220321	60-64 years	Female	Divorced	2010	Black	Malignant	343	Adenocarcinoma	IA	T1b	Lobectomy	4 or more regional lymph nodes removed	29	Surgery performed	No/Unknown	None; diagnosed at autopsy	No radiation and/or cancer-directed surgery	None/Unknown	Alive	One primary only	Moderately differentiated; Grade II	Alive or dead of other cause	Alive or dead due to cancer	Alive	Alive	Yes	1	0	Positive histology	105
6220356	75-79 years	Female	Married (including common law)	2010	White	Malignant	343	Adenocarcinoma	IB	T2a	Wedge	Sentinel node biopsy and lym nd removed different times	6	Surgery performed	No/Unknown	None; diagnosed at autopsy	No radiation and/or cancer-directed surgery	None/Unknown	Lung and Bronchus	One primary only	Moderately differentiated; Grade II	Dead (attributable to this cancer dx)	Alive or dead due to cancer	Lung and Bronchus	Dead	Yes	1	0	Positive histology	31
6220372	80-84 years	Male	Married (including common law)	2010	White	Malignant	341	Adenocarcinoma	IA	T1a	Lobectomy	4 or more regional lymph nodes removed	5	Surgery performed	No/Unknown	None; diagnosed at autopsy	No radiation and/or cancer-directed surgery	None/Unknown	Lung and Bronchus	One primary only	Poorly differentiated; Grade III	Dead (attributable to this cancer dx)	Alive or dead due to cancer	Lung and Bronchus	Dead	Yes	1	0	Positive histology	37
6220389	75-79 years	Male	Married (including common law)	2010	White	Malignant	341	Squamous carcinoma	IB	T2a	Lobectomy	4 or more regional lymph nodes removed	4	Surgery performed	No/Unknown	None; diagnosed at autopsy	No radiation and/or cancer-directed surgery	None/Unknown	Chronic Obstructive Pulmonary Disease and Allied Cond	One primary only	Well differentiated; Grade I	Alive or dead of other cause	Dead (attributable to causes other than this cancer dx)	Chronic Obstructive Pulmonary Disease and Allied Cond	Dead	Yes	1	0	Positive histology	50
6221969	70-74 years	Female	Divorced	2010	White	Malignant	341	Adenocarcinoma	IA	T1b	Lobectomy	4 or more regional lymph nodes removed	5	Surgery performed	No/Unknown	None; diagnosed at autopsy	No radiation and/or cancer-directed surgery	None/Unknown	Lung and Bronchus	One primary only	Poorly differentiated; Grade III	Dead (attributable to this cancer dx)	Alive or dead due to cancer	Lung and Bronchus	Dead	Yes	1	0	Positive histology	59
6222469	70-74 years	Male	Married (including common law)	2010	White	Malignant	341	NOS	IB	T2a	Lobectomy	4 or more regional lymph nodes removed	22	Surgery performed	No/Unknown	None; diagnosed at autopsy	No radiation and/or cancer-directed surgery	None/Unknown	Lung and Bronchus	One primary only	Poorly differentiated; Grade III	Dead (attributable to this cancer dx)	Alive or dead due to cancer	Lung and Bronchus	Dead	Yes	1	0	Positive histology	83
6222498	75-79 years	Female	Married (including common law)	2010	White	Malignant	341	Squamous carcinoma	IA	T1a	Lobectomy	1 to 3 regional lymph nodes removed	3	Surgery performed	No/Unknown	None; diagnosed at autopsy	No radiation and/or cancer-directed surgery	None/Unknown	Alive	One primary only	Poorly differentiated; Grade III	Alive or dead of other cause	Alive or dead due to cancer	Alive	Alive	Yes	1	0	Positive histology	105
6222548	75-79 years	Female	Divorced	2010	White	Malignant	343	Adenocarcinoma	IB	T2a	Lobectomy	4 or more regional lymph nodes removed	10	Surgery performed	No/Unknown	None; diagnosed at autopsy	No radiation and/or cancer-directed surgery	None/Unknown	Alive	One primary only	Well differentiated; Grade I	Alive or dead of other cause	Alive or dead due to cancer	Alive	Alive	Yes	1	0	Positive histology	100
6223023	50-54 years	Male	Married (including common law)	2010	White	Malignant	341	Adenocarcinoma	IA	T1a	Lobectomy	1 to 3 regional lymph nodes removed	3	Surgery performed	No/Unknown	None; diagnosed at autopsy	Radiation after surgery	Beam radiation	Lung and Bronchus	One primary only	Moderately differentiated; Grade II	Dead (attributable to this cancer dx)	Alive or dead due to cancer	Lung and Bronchus	Dead	Yes	1	0	Positive histology	5
6223038	70-74 years	Female	Married (including common law)	2010	White	Malignant	341	Adenocarcinoma	IA	T1a	Wedge	None	0	Surgery performed	No/Unknown	None; diagnosed at autopsy	No radiation and/or cancer-directed surgery	None/Unknown	Chronic Obstructive Pulmonary Disease and Allied Cond	One primary only	Well differentiated; Grade I	Alive or dead of other cause	Dead (attributable to causes other than this cancer dx)	Chronic Obstructive Pulmonary Disease and Allied Cond	Dead	Yes	1	0	Positive histology	24
6223202	75-79 years	Female	Married (including common law)	2010	White	Malignant	341	Adenocarcinoma	IA	T1a	Wedge	None	0	Surgery performed	No/Unknown	None; diagnosed at autopsy	No radiation and/or cancer-directed surgery	None/Unknown	Alive	One primary only	Moderately differentiated; Grade II	Alive or dead of other cause	Alive or dead due to cancer	Alive	Alive	Yes	1	0	Positive histology	103
6223770	50-54 years	Female	Separated	2010	Asian or Pacific Islander	Malignant	343	Adenocarcinoma	IA	T1a	Lobectomy	4 or more regional lymph nodes removed	5	Surgery performed	No/Unknown	None; diagnosed at autopsy	No radiation and/or cancer-directed surgery	None/Unknown	Alive	One primary only	Well differentiated; Grade I	Alive or dead of other cause	Alive or dead due to cancer	Alive	Alive	Yes	1	0	Positive histology	105
6224121	55-59 years	Male	Married (including common law)	2010	White	Malignant	341	Adenocarcinoma	IA	T1a	Lobectomy	4 or more regional lymph nodes removed	4	Surgery performed	No/Unknown	None; diagnosed at autopsy	No radiation and/or cancer-directed surgery	None/Unknown	Alive	One primary only	Moderately differentiated; Grade II	Alive or dead of other cause	Alive or dead due to cancer	Alive	Alive	Yes	1	0	Positive histology	98
6225084	60-64 years	Female	Married (including common law)	2010	White	Malignant	341	Adenocarcinoma	IA	T1a	Wedge	4 or more regional lymph nodes removed	4	Surgery performed	No/Unknown	None; diagnosed at autopsy	No radiation and/or cancer-directed surgery	None/Unknown	Alive	One primary only	Moderately differentiated; Grade II	Alive or dead of other cause	Alive or dead due to cancer	Alive	Alive	Yes	1	0	Positive histology	105
6225093	55-59 years	Male	Single (never married)	2010	White	Malignant	341	Adenocarcinoma	IB	T2a	Lobectomy	1 to 3 regional lymph nodes removed	1	Surgery performed	Yes	None; diagnosed at autopsy	No radiation and/or cancer-directed surgery	None/Unknown	Alive	One primary only	Poorly differentiated; Grade III	Alive or dead of other cause	Alive or dead due to cancer	Alive	Alive	Yes	1	0	Positive histology	104
6225100	60-64 years	Male	Divorced	2010	White	Malignant	342	Adenocarcinoma	IB	T2a	Lobectomy	1 to 3 regional lymph nodes removed	2	Surgery performed	No/Unknown	None; diagnosed at autopsy	No radiation and/or cancer-directed surgery	None/Unknown	Lung and Bronchus	One primary only	Moderately differentiated; Grade II	Dead (attributable to this cancer dx)	Alive or dead due to cancer	Lung and Bronchus	Dead	Yes	1	0	Positive histology	64
6225118	50-54 years	Male	Married (including common law)	2010	White	Malignant	341	Adenocarcinoma	IA	T1a	Lobectomy	4 or more regional lymph nodes removed	4	Surgery performed	No/Unknown	None; diagnosed at autopsy	No radiation and/or cancer-directed surgery	None/Unknown	Alive	One primary only	Moderately differentiated; Grade II	Alive or dead of other cause	Alive or dead due to cancer	Alive	Alive	Yes	1	0	Positive histology	100
6225377	45-49 years	Female	Single (never married)	2010	White	Malignant	341	Adenocarcinoma	IA	T1a	Lobectomy	1 to 3 regional lymph nodes removed	3	Surgery performed	No/Unknown	None; diagnosed at autopsy	No radiation and/or cancer-directed surgery	None/Unknown	Alive	One primary only	Moderately differentiated; Grade II	Alive or dead of other cause	Alive or dead due to cancer	Alive	Alive	Yes	1	0	Positive histology	99
6225500	65-69 years	Female	Married (including common law)	2010	White	Malignant	343	Adenocarcinoma	IA	T1a	Lobectomy	1 to 3 regional lymph nodes removed	3	Surgery performed	No/Unknown	None; diagnosed at autopsy	No radiation and/or cancer-directed surgery	None/Unknown	Alive	One primary only	Well differentiated; Grade I	Alive or dead of other cause	Alive or dead due to cancer	Alive	Alive	Yes	1	0	Positive histology	107
6225517	65-69 years	Male	Married (including common law)	2010	Black	Malignant	341	Adenosquamous	IA	T1b	Lobectomy	4 or more regional lymph nodes removed	9	Surgery performed	No/Unknown	None; diagnosed at autopsy	No radiation and/or cancer-directed surgery	None/Unknown	Alive	One primary only	Moderately differentiated; Grade II	Alive or dead of other cause	Alive or dead due to cancer	Alive	Alive	Yes	1	0	Positive histology	107
6225543	55-59 years	Male	Single (never married)	2010	Black	Malignant	341	Adenocarcinoma	IB	T2a	Lobectomy	4 or more regional lymph nodes removed	12	Surgery performed	No/Unknown	None; diagnosed at autopsy	No radiation and/or cancer-directed surgery	None/Unknown	Alive	One primary only	Poorly differentiated; Grade III	Alive or dead of other cause	Alive or dead due to cancer	Alive	Alive	Yes	1	0	Positive histology	104
6225550	75-79 years	Female	Widowed	2010	White	Malignant	343	Adenocarcinoma	IB	T2a	Lobectomy	4 or more regional lymph nodes removed	19	Surgery performed	No/Unknown	None; diagnosed at autopsy	No radiation and/or cancer-directed surgery	None/Unknown	Alive	One primary only	Moderately differentiated; Grade II	Alive or dead of other cause	Alive or dead due to cancer	Alive	Alive	Yes	1	0	Positive histology	98
6225557	55-59 years	Female	Divorced	2010	White	Malignant	341	NOS	IA	T1b	Lobectomy	4 or more regional lymph nodes removed	8	Surgery performed	No/Unknown	None; diagnosed at autopsy	No radiation and/or cancer-directed surgery	None/Unknown	Diseases of Heart	One primary only	Moderately differentiated; Grade II	Alive or dead of other cause	Dead (attributable to causes other than this cancer dx)	Diseases of Heart	Dead	Yes	1	0	Positive histology	42
6225563	75-79 years	Male	Married (including common law)	2010	Asian or Pacific Islander	Malignant	343	Adenocarcinoma	IA	T1a	Lobectomy	4 or more regional lymph nodes removed	7	Surgery performed	No/Unknown	None; diagnosed at autopsy	No radiation and/or cancer-directed surgery	None/Unknown	Alive	One primary only	Well differentiated; Grade I	Alive or dead of other cause	Alive or dead due to cancer	Alive	Alive	Yes	1	0	Positive histology	101
6225649	65-69 years	Male	Married (including common law)	2010	White	Malignant	343	Adenocarcinoma	IA	T1b	Segmentectomy	4 or more regional lymph nodes removed	10	Surgery performed	Yes	None; diagnosed at autopsy	No radiation and/or cancer-directed surgery	None/Unknown	Alive	One primary only	Moderately differentiated; Grade II	Alive or dead of other cause	Alive or dead due to cancer	Alive	Alive	Yes	1	0	Positive histology	97
6225751	65-69 years	Male	Married (including common law)	2010	White	Malignant	341	Squamous carcinoma	IB	T2a	Lobectomy	4 or more regional lymph nodes removed	5	Surgery performed	No/Unknown	None; diagnosed at autopsy	No radiation and/or cancer-directed surgery	None/Unknown	Alive	One primary only	Poorly differentiated; Grade III	Alive or dead of other cause	Alive or dead due to cancer	Alive	Alive	Yes	1	0	Positive histology	107
6225971	80-84 years	Female	Widowed	2010	White	Malignant	341	Adenocarcinoma	IB	T2a	Wedge	None	0	Surgery performed	Yes	None; diagnosed at autopsy	No radiation and/or cancer-directed surgery	None/Unknown	Accidents and Adverse Effects	One primary only	Poorly differentiated; Grade III	Alive or dead of other cause	Dead (attributable to causes other than this cancer dx)	Accidents and Adverse Effects	Dead	Yes	1	0	Positive histology	28
6226026	70-74 years	Female	Married (including common law)	2010	White	Malignant	343	Adenocarcinoma	IA	T1a	Lobectomy	1 to 3 regional lymph nodes removed	3	Surgery performed	No/Unknown	None; diagnosed at autopsy	No radiation and/or cancer-directed surgery	None/Unknown	Lung and Bronchus	One primary only	Poorly differentiated; Grade III	Dead (attributable to this cancer dx)	Alive or dead due to cancer	Lung and Bronchus	Dead	Yes	1	0	Positive histology	43
6226176	75-79 years	Female	Widowed	2010	Black	Malignant	341	Adenosquamous	IB	T2a	Lobectomy	4 or more regional lymph nodes removed	5	Surgery performed	No/Unknown	None; diagnosed at autopsy	No radiation and/or cancer-directed surgery	None/Unknown	Other Cause of Death	One primary only	Poorly differentiated; Grade III	Alive or dead of other cause	Dead (attributable to causes other than this cancer dx)	Other Cause of Death	Dead	Yes	1	0	Positive histology	46
6226298	50-54 years	Male	Married (including common law)	2010	White	Malignant	343	Adenocarcinoma	IA	T1a	Wedge	None	0	Surgery performed	No/Unknown	None; diagnosed at autopsy	No radiation and/or cancer-directed surgery	None/Unknown	Accidents and Adverse Effects	One primary only	Moderately differentiated; Grade II	Alive or dead of other cause	Dead (attributable to causes other than this cancer dx)	Accidents and Adverse Effects	Dead	Yes	1	0	Positive histology	65
6226409	50-54 years	Female	Married (including common law)	2010	White	Malignant	343	Adenocarcinoma	IA	T1a	Segmentectomy	4 or more regional lymph nodes removed	11	Surgery performed	No/Unknown	None; diagnosed at autopsy	No radiation and/or cancer-directed surgery	None/Unknown	Alive	One primary only	Moderately differentiated; Grade II	Alive or dead of other cause	Alive or dead due to cancer	Alive	Alive	Yes	1	0	Positive histology	106
6226414	55-59 years	Female	Married (including common law)	2010	White	Malignant	341	Adenocarcinoma	IA	T1a	Lobectomy	4 or more regional lymph nodes removed	4	Surgery performed	No/Unknown	None; diagnosed at autopsy	No radiation and/or cancer-directed surgery	None/Unknown	Alive	One primary only	Well differentiated; Grade I	Alive or dead of other cause	Alive or dead due to cancer	Alive	Alive	Yes	1	0	Positive histology	107
6226740	45-49 years	Male	Single (never married)	2010	Black	Malignant	341	Adenocarcinoma	IA	T1a	Lobectomy	4 or more regional lymph nodes removed	12	Surgery performed	Yes	None; diagnosed at autopsy	No radiation and/or cancer-directed surgery	None/Unknown	Alive	One primary only	Poorly differentiated; Grade III	Alive or dead of other cause	Alive or dead due to cancer	Alive	Alive	Yes	1	0	Positive histology	107
6227153	75-79 years	Female	Single (never married)	2010	White	Malignant	343	Squamous carcinoma	IB	T2a	Lobectomy	4 or more regional lymph nodes removed	8	Surgery performed	No/Unknown	None; diagnosed at autopsy	No radiation and/or cancer-directed surgery	None/Unknown	Septicemia	One primary only	Poorly differentiated; Grade III	Alive or dead of other cause	Dead (attributable to causes other than this cancer dx)	Septicemia	Dead	Yes	1	0	Positive histology	100
6227432	75-79 years	Male	Married (including common law)	2010	White	Malignant	343	Adenocarcinoma	IA	T1a	Lobectomy	4 or more regional lymph nodes removed	5	Surgery performed	No/Unknown	None; diagnosed at autopsy	No radiation and/or cancer-directed surgery	None/Unknown	Other Cause of Death	One primary only	Well differentiated; Grade I	Alive or dead of other cause	Dead (attributable to causes other than this cancer dx)	Other Cause of Death	Dead	Yes	1	0	Positive histology	64
6227489	65-69 years	Female	Married (including common law)	2010	White	Malignant	341	Adenocarcinoma	IB	T2a	Lobectomy	4 or more regional lymph nodes removed	15	Surgery performed	No/Unknown	None; diagnosed at autopsy	No radiation and/or cancer-directed surgery	None/Unknown	Alive	One primary only	Moderately differentiated; Grade II	Alive or dead of other cause	Alive or dead due to cancer	Alive	Alive	Yes	1	0	Positive histology	102
6227513	70-74 years	Male	Married (including common law)	2010	White	Malignant	341	Squamous carcinoma	IA	T1a	Wedge	None	0	Surgery performed	No/Unknown	None; diagnosed at autopsy	No radiation and/or cancer-directed surgery	None/Unknown	Lung and Bronchus	One primary only	Moderately differentiated; Grade II	Dead (attributable to this cancer dx)	Alive or dead due to cancer	Lung and Bronchus	Dead	Yes	1	0	Positive histology	49
6227675	75-79 years	Male	Married (including common law)	2010	Asian or Pacific Islander	Malignant	341	Squamous carcinoma	IA	T1b	Wedge	Number of regional lymph nodes removed unknown	96	Surgery performed	No/Unknown	None; diagnosed at autopsy	No radiation and/or cancer-directed surgery	None/Unknown	Lung and Bronchus	One primary only	Poorly differentiated; Grade III	Dead (attributable to this cancer dx)	Alive or dead due to cancer	Lung and Bronchus	Dead	Yes	1	0	Positive histology	34
6227701	75-79 years	Male	Single (never married)	2010	Black	Malignant	341	Squamous carcinoma	IB	T2a	Lobectomy	4 or more regional lymph nodes removed	20	Surgery performed	No/Unknown	None; diagnosed at autopsy	No radiation and/or cancer-directed surgery	None/Unknown	Alive	One primary only	Moderately differentiated; Grade II	Alive or dead of other cause	Alive or dead due to cancer	Alive	Alive	Yes	1	0	Positive histology	102
6228259	65-69 years	Male	Married (including common law)	2010	White	Malignant	341	Squamous carcinoma	IA	T1a	Wedge	1 to 3 regional lymph nodes removed	3	Surgery performed	No/Unknown	None; diagnosed at autopsy	No radiation and/or cancer-directed surgery	None/Unknown	Lung and Bronchus	One primary only	Moderately differentiated; Grade II	Dead (attributable to this cancer dx)	Alive or dead due to cancer	Lung and Bronchus	Dead	Yes	1	0	Positive histology	2
6228279	75-79 years	Female	Married (including common law)	2010	White	Malignant	341	Squamous carcinoma	IB	T2a	Wedge	1 to 3 regional lymph nodes removed	1	Surgery performed	No/Unknown	None; diagnosed at autopsy	No radiation and/or cancer-directed surgery	None/Unknown	Alive	One primary only	Moderately differentiated; Grade II	Alive or dead of other cause	Alive or dead due to cancer	Alive	Alive	Yes	1	0	Positive histology	98
6228564	65-69 years	Female	Widowed	2010	White	Malignant	342	Adenocarcinoma	IB	T2a	Lobectomy	4 or more regional lymph nodes removed	7	Surgery performed	No/Unknown	None; diagnosed at autopsy	No radiation and/or cancer-directed surgery	None/Unknown	Lung and Bronchus	One primary only	Moderately differentiated; Grade II	Dead (attributable to this cancer dx)	Alive or dead due to cancer	Lung and Bronchus	Dead	Yes	1	0	Positive histology	2
6229088	60-64 years	Male	Single (never married)	2010	White	Malignant	343	Squamous carcinoma	IB	T2a	Lobectomy	4 or more regional lymph nodes removed	5	Surgery performed	No/Unknown	Non-primary surgical procedure performed	No radiation and/or cancer-directed surgery	None/Unknown	Lung and Bronchus	One primary only	Poorly differentiated; Grade III	Dead (attributable to this cancer dx)	Alive or dead due to cancer	Lung and Bronchus	Dead	Yes	1	0	Positive histology	34
6230182	60-64 years	Female	Married (including common law)	2010	White	Malignant	341	Adenocarcinoma	IB	T2a	Lobectomy	4 or more regional lymph nodes removed	12	Surgery performed	No/Unknown	None; diagnosed at autopsy	No radiation and/or cancer-directed surgery	None/Unknown	Lung and Bronchus	One primary only	Poorly differentiated; Grade III	Dead (attributable to this cancer dx)	Alive or dead due to cancer	Lung and Bronchus	Dead	Yes	1	0	Positive histology	17
6230794	75-79 years	Male	Married (including common law)	2010	White	Malignant	341	Adenocarcinoma	IA	T1a	Lobectomy	4 or more regional lymph nodes removed	20	Surgery performed	No/Unknown	None; diagnosed at autopsy	No radiation and/or cancer-directed surgery	None/Unknown	Alive	One primary only	Moderately differentiated; Grade II	Alive or dead of other cause	Alive or dead due to cancer	Alive	Alive	Yes	1	0	Positive histology	106
6230943	70-74 years	Male	Divorced	2010	White	Malignant	341	Squamous carcinoma	IA	T1a	Wedge	None	0	Surgery performed	No/Unknown	None; diagnosed at autopsy	No radiation and/or cancer-directed surgery	None/Unknown	Other Infectious and Parasitic Diseases including HIV	One primary only	Moderately differentiated; Grade II	Alive or dead of other cause	Dead (attributable to causes other than this cancer dx)	Other Infectious and Parasitic Diseases including HIV	Dead	Yes	1	0	Positive histology	29
6231043	65-69 years	Female	Divorced	2010	White	Malignant	341	Adenocarcinoma	IA	T1a	Wedge	4 or more regional lymph nodes removed	8	Surgery performed	No/Unknown	None; diagnosed at autopsy	No radiation and/or cancer-directed surgery	None/Unknown	State DC not available or state DC available but no COD	One primary only	Moderately differentiated; Grade II	Dead (missing/unknown COD)	Dead (missing/unknown COD)	State DC not available or state DC available but no COD	Dead	Yes	1	0	Positive histology	2
6231118	75-79 years	Female	Married (including common law)	2010	White	Malignant	343	Adenocarcinoma	IA	T1a	Wedge	Sentinel node biopsy and lym nd removed different times	4	Surgery performed	No/Unknown	None; diagnosed at autopsy	No radiation and/or cancer-directed surgery	None/Unknown	Alive	One primary only	Moderately differentiated; Grade II	Alive or dead of other cause	Alive or dead due to cancer	Alive	Alive	Yes	1	0	Positive histology	106
6233012	70-74 years	Female	Widowed	2010	White	Malignant	341	Squamous carcinoma	IA	T1a	Lobectomy	4 or more regional lymph nodes removed	16	Surgery performed	No/Unknown	Non-primary surgical procedure performed	No radiation and/or cancer-directed surgery	None/Unknown	Other Cause of Death	One primary only	Well differentiated; Grade I	Alive or dead of other cause	Dead (attributable to causes other than this cancer dx)	Other Cause of Death	Dead	Yes	1	0	Positive histology	60
6233146	55-59 years	Female	Single (never married)	2010	White	Malignant	341	Adenocarcinoma	IA	T1a	Lobectomy	4 or more regional lymph nodes removed	5	Surgery performed	No/Unknown	None; diagnosed at autopsy	No radiation and/or cancer-directed surgery	None/Unknown	Alive	One primary only	Moderately differentiated; Grade II	Alive or dead of other cause	Alive or dead due to cancer	Alive	Alive	Yes	1	0	Positive histology	96
6233745	75-79 years	Female	Married (including common law)	2010	White	Malignant	341	Adenocarcinoma	IA	T1b	Lobectomy	4 or more regional lymph nodes removed	10	Surgery performed	No/Unknown	None; diagnosed at autopsy	No radiation and/or cancer-directed surgery	None/Unknown	Alive	One primary only	Moderately differentiated; Grade II	Alive or dead of other cause	Alive or dead due to cancer	Alive	Alive	Yes	1	0	Positive histology	99
6234154	65-69 years	Male	Married (including common law)	2010	White	Malignant	341	Adenocarcinoma	IB	T2a	Lobectomy	4 or more regional lymph nodes removed	8	Surgery performed	Yes	None; diagnosed at autopsy	No radiation and/or cancer-directed surgery	None/Unknown	Lung and Bronchus	One primary only	Moderately differentiated; Grade II	Dead (attributable to this cancer dx)	Alive or dead due to cancer	Lung and Bronchus	Dead	Yes	1	0	Positive histology	6
6234355	65-69 years	Female	Divorced	2010	White	Malignant	341	Adenocarcinoma	IB	T2a	Wedge	Number of regional lymph nodes removed unknown	2	Surgery performed	Yes	None; diagnosed at autopsy	No radiation and/or cancer-directed surgery	None/Unknown	Alive	One primary only	Moderately differentiated; Grade II	Alive or dead of other cause	Alive or dead due to cancer	Alive	Alive	Yes	1	0	Positive histology	98
6234358	70-74 years	Female	Married (including common law)	2010	White	Malignant	341	Squamous carcinoma	IB	T2a	Lobectomy	4 or more regional lymph nodes removed	6	Surgery performed	No/Unknown	None; diagnosed at autopsy	No radiation and/or cancer-directed surgery	None/Unknown	Chronic Obstructive Pulmonary Disease and Allied Cond	One primary only	Poorly differentiated; Grade III	Alive or dead of other cause	Dead (attributable to causes other than this cancer dx)	Chronic Obstructive Pulmonary Disease and Allied Cond	Dead	Yes	1	0	Positive histology	60
6234367	55-59 years	Male	Married (including common law)	2010	White	Malignant	341	Adenocarcinoma	IA	T1a	Wedge	4 or more regional lymph nodes removed	7	Surgery performed	No/Unknown	None; diagnosed at autopsy	No radiation and/or cancer-directed surgery	None/Unknown	Alive	One primary only	Well differentiated; Grade I	Alive or dead of other cause	Alive or dead due to cancer	Alive	Alive	Yes	1	0	Positive histology	107
6234371	60-64 years	Male	Single (never married)	2010	White	Malignant	341	Adenosquamous	IA	T1a	Lobectomy	4 or more regional lymph nodes removed	6	Surgery performed	No/Unknown	Non-primary surgical procedure performed	No radiation and/or cancer-directed surgery	None/Unknown	Alive	One primary only	Poorly differentiated; Grade III	Alive or dead of other cause	Alive or dead due to cancer	Alive	Alive	Yes	1	0	Positive histology	104
6234377	60-64 years	Female	Divorced	2010	White	Malignant	341	Squamous carcinoma	IA	T1a	Wedge	4 or more regional lymph nodes removed	6	Surgery performed	No/Unknown	None; diagnosed at autopsy	No radiation and/or cancer-directed surgery	None/Unknown	Lung and Bronchus	One primary only	Moderately differentiated; Grade II	Dead (attributable to this cancer dx)	Alive or dead due to cancer	Lung and Bronchus	Dead	Yes	1	0	Positive histology	0
6234421	45-49 years	Female	Married (including common law)	2010	American Indian/Alaska Native	Malignant	343	NOS	IA	T1a	Wedge	1 to 3 regional lymph nodes removed	3	Surgery performed	No/Unknown	None; diagnosed at autopsy	No radiation and/or cancer-directed surgery	None/Unknown	Alive	One primary only	Moderately differentiated; Grade II	Alive or dead of other cause	Alive or dead due to cancer	Alive	Alive	Yes	1	0	Positive histology	99
6234453	65-69 years	Female	Divorced	2010	White	Malignant	341	Squamous carcinoma	IA	T1b	Wedge	1 to 3 regional lymph nodes removed	2	Surgery performed	No/Unknown	None; diagnosed at autopsy	No radiation and/or cancer-directed surgery	None/Unknown	Alive	One primary only	Poorly differentiated; Grade III	Alive or dead of other cause	Alive or dead due to cancer	Alive	Alive	Yes	1	0	Positive histology	104
6234519	80-84 years	Male	Married (including common law)	2010	White	Malignant	343	Squamous carcinoma	IA	T1b	Wedge	None	0	Surgery performed	No/Unknown	None; diagnosed at autopsy	No radiation and/or cancer-directed surgery	None/Unknown	Other Cause of Death	One primary only	Moderately differentiated; Grade II	Alive or dead of other cause	Dead (attributable to causes other than this cancer dx)	Other Cause of Death	Dead	Yes	1	0	Positive histology	3
6234524	65-69 years	Male	Married (including common law)	2010	White	Malignant	341	Squamous carcinoma	IA	T1a	Wedge	Number of regional lymph nodes removed unknown	98	Surgery performed	No/Unknown	None; diagnosed at autopsy	No radiation and/or cancer-directed surgery	None/Unknown	Alive	One primary only	Poorly differentiated; Grade III	Alive or dead of other cause	Alive or dead due to cancer	Alive	Alive	Yes	1	0	Positive histology	103
6235440	85+ years	Male	Divorced	2010	White	Malignant	341	Adenosquamous	IA	T1a	Wedge	None	0	Surgery performed	No/Unknown	None; diagnosed at autopsy	No radiation and/or cancer-directed surgery	None/Unknown	Chronic Obstructive Pulmonary Disease and Allied Cond	One primary only	Moderately differentiated; Grade II	Alive or dead of other cause	Dead (attributable to causes other than this cancer dx)	Chronic Obstructive Pulmonary Disease and Allied Cond	Dead	Yes	1	0	Positive histology	25
6235452	70-74 years	Female	Married (including common law)	2010	White	Malignant	343	Adenocarcinoma	IB	T2a	Lobectomy	4 or more regional lymph nodes removed	10	Surgery performed	No/Unknown	None; diagnosed at autopsy	No radiation and/or cancer-directed surgery	None/Unknown	Cerebrovascular Diseases	One primary only	Well differentiated; Grade I	Alive or dead of other cause	Dead (attributable to causes other than this cancer dx)	Cerebrovascular Diseases	Dead	Yes	1	0	Positive histology	29
6236317	85+ years	Male	Widowed	2010	White	Malignant	341	Adenocarcinoma	IA	T1a	Wedge	4 or more regional lymph nodes removed	27	Surgery performed	No/Unknown	None; diagnosed at autopsy	No radiation and/or cancer-directed surgery	None/Unknown	Nephritis, Nephrotic Syndrome and Nephrosis	One primary only	Poorly differentiated; Grade III	Alive or dead of other cause	Dead (attributable to causes other than this cancer dx)	Nephritis, Nephrotic Syndrome and Nephrosis	Dead	Yes	1	0	Positive histology	59
6236406	70-74 years	Female	Single (never married)	2010	White	Malignant	343	Squamous carcinoma	IA	T1b	Segmentectomy	4 or more regional lymph nodes removed	98	Surgery performed	No/Unknown	None; diagnosed at autopsy	No radiation and/or cancer-directed surgery	None/Unknown	Lung and Bronchus	One primary only	Poorly differentiated; Grade III	Dead (attributable to this cancer dx)	Alive or dead due to cancer	Lung and Bronchus	Dead	Yes	1	0	Positive histology	7
6236450	80-84 years	Male	Single (never married)	2010	White	Malignant	341	Adenocarcinoma	IA	T1b	Lobectomy	4 or more regional lymph nodes removed	3	Surgery performed	No/Unknown	None; diagnosed at autopsy	No radiation and/or cancer-directed surgery	None/Unknown	Alzheimers (ICD-9 and 10 only)	One primary only	Poorly differentiated; Grade III	Alive or dead of other cause	Dead (attributable to causes other than this cancer dx)	Alzheimers (ICD-9 and 10 only)	Dead	Yes	1	0	Positive histology	90
6236497	65-69 years	Female	Divorced	2010	White	Malignant	343	Adenocarcinoma	IB	T2a	Lobectomy	4 or more regional lymph nodes removed	13	Surgery performed	No/Unknown	None; diagnosed at autopsy	No radiation and/or cancer-directed surgery	None/Unknown	Alive	One primary only	Moderately differentiated; Grade II	Alive or dead of other cause	Alive or dead due to cancer	Alive	Alive	Yes	1	0	Positive histology	106
6236704	65-69 years	Male	Married (including common law)	2010	White	Malignant	343	Squamous carcinoma	IB	T2a	Lobectomy	4 or more regional lymph nodes removed	18	Surgery performed	No/Unknown	None; diagnosed at autopsy	No radiation and/or cancer-directed surgery	None/Unknown	Lung and Bronchus	One primary only	Moderately differentiated; Grade II	Dead (attributable to this cancer dx)	Alive or dead due to cancer	Lung and Bronchus	Dead	Yes	1	0	Positive histology	32
6236745	55-59 years	Male	Married (including common law)	2010	White	Malignant	341	Adenocarcinoma	IA	T1a	Wedge	1 to 3 regional lymph nodes removed	1	Surgery performed	No/Unknown	None; diagnosed at autopsy	No radiation and/or cancer-directed surgery	None/Unknown	Alive	One primary only	Poorly differentiated; Grade III	Alive or dead of other cause	Alive or dead due to cancer	Alive	Alive	Yes	1	0	Positive histology	100
6237190	65-69 years	Female	Married (including common law)	2010	White	Malignant	343	Adenocarcinoma	IA	T1a	Lobectomy	1 to 3 regional lymph nodes removed	3	Surgery performed	No/Unknown	None; diagnosed at autopsy	No radiation and/or cancer-directed surgery	None/Unknown	Alive	One primary only	Moderately differentiated; Grade II	Alive or dead of other cause	Alive or dead due to cancer	Alive	Alive	Yes	1	0	Positive histology	103
6237525	80-84 years	Male	Married (including common law)	2010	White	Malignant	341	Adenocarcinoma	IA	T1b	Wedge	None	0	Surgery performed	No/Unknown	None; diagnosed at autopsy	No radiation and/or cancer-directed surgery	None/Unknown	Lung and Bronchus	One primary only	Unknown	Dead (attributable to this cancer dx)	Alive or dead due to cancer	Lung and Bronchus	Dead	Yes	1	0	Positive histology	70
6238225	65-69 years	Male	Married (including common law)	2010	White	Malignant	341	Adenocarcinoma	IA	T1b	Segmentectomy	4 or more regional lymph nodes removed	98	Surgery performed	No/Unknown	None; diagnosed at autopsy	No radiation and/or cancer-directed surgery	None/Unknown	Lung and Bronchus	One primary only	Moderately differentiated; Grade II	Dead (attributable to this cancer dx)	Alive or dead due to cancer	Lung and Bronchus	Dead	Yes	1	0	Positive histology	56
6238254	70-74 years	Female	Widowed	2010	White	Malignant	341	Adenocarcinoma	IB	T2a	Lobectomy	4 or more regional lymph nodes removed	7	Surgery performed	No/Unknown	None; diagnosed at autopsy	No radiation and/or cancer-directed surgery	None/Unknown	Other Infectious and Parasitic Diseases including HIV	One primary only	Moderately differentiated; Grade II	Alive or dead of other cause	Dead (attributable to causes other than this cancer dx)	Other Infectious and Parasitic Diseases including HIV	Dead	Yes	1	0	Positive histology	57
6238482	80-84 years	Male	Widowed	2010	White	Malignant	343	Adenocarcinoma	IA	T1b	Lobectomy	4 or more regional lymph nodes removed	9	Surgery performed	No/Unknown	None; diagnosed at autopsy	No radiation and/or cancer-directed surgery	None/Unknown	Diseases of Heart	One primary only	Well differentiated; Grade I	Alive or dead of other cause	Dead (attributable to causes other than this cancer dx)	Diseases of Heart	Dead	Yes	1	0	Positive histology	34
6238616	70-74 years	Female	Divorced	2010	Black	Malignant	342	Adenocarcinoma	IA	T1a	Lobectomy	1 to 3 regional lymph nodes removed	3	Surgery performed	No/Unknown	None; diagnosed at autopsy	No radiation and/or cancer-directed surgery	None/Unknown	Alive	One primary only	Moderately differentiated; Grade II	Alive or dead of other cause	Alive or dead due to cancer	Alive	Alive	Yes	1	0	Positive histology	96
6238965	60-64 years	Male	Married (including common law)	2010	White	Malignant	341	Adenocarcinoma	IA	T1a	Wedge	None	0	Surgery performed	No/Unknown	None; diagnosed at autopsy	No radiation and/or cancer-directed surgery	None/Unknown	Chronic Liver Disease and Cirrhosis	One primary only	Well differentiated; Grade I	Alive or dead of other cause	Dead (attributable to causes other than this cancer dx)	Chronic Liver Disease and Cirrhosis	Dead	Yes	1	0	Positive histology	16
6239373	65-69 years	Male	Divorced	2010	White	Malignant	341	Squamous carcinoma	IB	T2a	Wedge	4 or more regional lymph nodes removed	7	Surgery performed	No/Unknown	None; diagnosed at autopsy	No radiation and/or cancer-directed surgery	None/Unknown	Alive	One primary only	Moderately differentiated; Grade II	Alive or dead of other cause	Alive or dead due to cancer	Alive	Alive	Yes	1	0	Positive histology	100
6239380	85+ years	Female	Widowed	2010	White	Malignant	341	Adenocarcinoma	IA	T1a	Lobectomy	4 or more regional lymph nodes removed	13	Surgery performed	No/Unknown	None; diagnosed at autopsy	No radiation and/or cancer-directed surgery	None/Unknown	In situ, benign or unknown behavior neoplasm	One primary only	Well differentiated; Grade I	Dead (attributable to this cancer dx)	Alive or dead due to cancer	In situ, benign or unknown behavior neoplasm	Dead	Yes	1	0	Positive histology	26
6239484	75-79 years	Female	Widowed	2010	White	Malignant	342	Adenocarcinoma	IA	T1a	Lobectomy	4 or more regional lymph nodes removed	18	Surgery performed	No/Unknown	None; diagnosed at autopsy	No radiation and/or cancer-directed surgery	None/Unknown	Alive	One primary only	Moderately differentiated; Grade II	Alive or dead of other cause	Alive or dead due to cancer	Alive	Alive	Yes	1	0	Positive histology	105
6240196	60-64 years	Male	Widowed	2010	White	Malignant	343	Squamous carcinoma	IA	T1b	Lobectomy	4 or more regional lymph nodes removed	10	Surgery performed	No/Unknown	None; diagnosed at autopsy	No radiation and/or cancer-directed surgery	None/Unknown	Alive	One primary only	Moderately differentiated; Grade II	Alive or dead of other cause	Alive or dead due to cancer	Alive	Alive	Yes	1	0	Positive histology	106
6240200	50-54 years	Female	Single (never married)	2010	Black	Malignant	341	Large cell lung cancer	IB	T2a	Lobectomy	4 or more regional lymph nodes removed	10	Surgery performed	No/Unknown	None; diagnosed at autopsy	No radiation and/or cancer-directed surgery	None/Unknown	Alive	One primary only	Poorly differentiated; Grade III	Alive or dead of other cause	Alive or dead due to cancer	Alive	Alive	Yes	1	0	Positive histology	105
6240241	75-79 years	Female	Divorced	2010	White	Malignant	341	Squamous carcinoma	IA	T1a	Lobectomy	4 or more regional lymph nodes removed	12	Surgery performed	No/Unknown	None; diagnosed at autopsy	No radiation and/or cancer-directed surgery	None/Unknown	Alive	One primary only	Poorly differentiated; Grade III	Alive or dead of other cause	Alive or dead due to cancer	Alive	Alive	Yes	1	0	Positive histology	103
6240726	55-59 years	Female	Married (including common law)	2010	White	Malignant	341	Adenocarcinoma	IB	T2a	Lobectomy	4 or more regional lymph nodes removed	11	Surgery performed	Yes	Non-primary surgical procedure to distant lymph node(s)	No radiation and/or cancer-directed surgery	None/Unknown	Alive	One primary only	Poorly differentiated; Grade III	Alive or dead of other cause	Alive or dead due to cancer	Alive	Alive	Yes	1	0	Positive histology	96
6241441	60-64 years	Female	Married (including common law)	2010	White	Malignant	343	Adenocarcinoma	IB	T2a	Segmentectomy	4 or more regional lymph nodes removed	7	Surgery performed	No/Unknown	None; diagnosed at autopsy	No radiation and/or cancer-directed surgery	None/Unknown	Alive	One primary only	Poorly differentiated; Grade III	Alive or dead of other cause	Alive or dead due to cancer	Alive	Alive	Yes	1	0	Positive histology	96
6241621	80-84 years	Female	Widowed	2010	White	Malignant	341	Adenocarcinoma	IB	T2a	Lobectomy	4 or more regional lymph nodes removed	4	Surgery performed	No/Unknown	None; diagnosed at autopsy	No radiation and/or cancer-directed surgery	None/Unknown	Lung and Bronchus	One primary only	Moderately differentiated; Grade II	Dead (attributable to this cancer dx)	Alive or dead due to cancer	Lung and Bronchus	Dead	Yes	1	0	Positive histology	59
6241641	60-64 years	Male	Married (including common law)	2010	White	Malignant	341	Squamous carcinoma	IA	T1a	Lobectomy	4 or more regional lymph nodes removed	4	Surgery performed	No/Unknown	None; diagnosed at autopsy	No radiation and/or cancer-directed surgery	None/Unknown	Alive	One primary only	Moderately differentiated; Grade II	Alive or dead of other cause	Alive or dead due to cancer	Alive	Alive	Yes	1	0	Positive histology	100
6241754	65-69 years	Male	Widowed	2010	White	Malignant	341	Adenocarcinoma	IA	T1a	Lobectomy	4 or more regional lymph nodes removed	8	Surgery performed	No/Unknown	None; diagnosed at autopsy	No radiation and/or cancer-directed surgery	None/Unknown	Alive	One primary only	Moderately differentiated; Grade II	Alive or dead of other cause	Alive or dead due to cancer	Alive	Alive	Yes	1	0	Positive histology	96
6241767	70-74 years	Male	Married (including common law)	2010	White	Malignant	342	Adenocarcinoma	IB	T2a	Lobectomy	4 or more regional lymph nodes removed	7	Surgery performed	No/Unknown	Non-primary surgical procedure performed	No radiation and/or cancer-directed surgery	None/Unknown	Lung and Bronchus	One primary only	Poorly differentiated; Grade III	Dead (attributable to this cancer dx)	Alive or dead due to cancer	Lung and Bronchus	Dead	Yes	1	0	Positive histology	61
6241829	75-79 years	Male	Widowed	2010	White	Malignant	343	Squamous carcinoma	IB	T2a	Lobectomy	4 or more regional lymph nodes removed	7	Surgery performed	No/Unknown	None; diagnosed at autopsy	No radiation and/or cancer-directed surgery	None/Unknown	Diseases of Heart	One primary only	Moderately differentiated; Grade II	Alive or dead of other cause	Dead (attributable to causes other than this cancer dx)	Diseases of Heart	Dead	Yes	1	0	Positive histology	24
6241904	45-49 years	Female	Divorced	2010	White	Malignant	341	Adenocarcinoma	IB	T2a	Lobectomy	4 or more regional lymph nodes removed	0	Surgery performed	No/Unknown	None; diagnosed at autopsy	No radiation and/or cancer-directed surgery	None/Unknown	Alive	One primary only	Poorly differentiated; Grade III	Alive or dead of other cause	Alive or dead due to cancer	Alive	Alive	Yes	1	0	Positive histology	102
6243208	70-74 years	Female	Single (never married)	2010	White	Malignant	343	Adenocarcinoma	IA	T1b	Lobectomy	1 to 3 regional lymph nodes removed	4	Surgery performed	No/Unknown	None; diagnosed at autopsy	No radiation and/or cancer-directed surgery	None/Unknown	Alive	One primary only	Poorly differentiated; Grade III	Alive or dead of other cause	Alive or dead due to cancer	Alive	Alive	Yes	1	0	Positive histology	104
6243758	75-79 years	Male	Widowed	2010	White	Malignant	341	Squamous carcinoma	IB	T2a	Lobectomy	4 or more regional lymph nodes removed	14	Surgery performed	No/Unknown	None; diagnosed at autopsy	No radiation and/or cancer-directed surgery	None/Unknown	Alive	One primary only	Poorly differentiated; Grade III	Alive or dead of other cause	Alive or dead due to cancer	Alive	Alive	Yes	1	0	Positive histology	102
6243894	65-69 years	Male	Married (including common law)	2010	White	Malignant	341	Adenocarcinoma	IA	T1a	Wedge	None	0	Surgery performed	No/Unknown	None; diagnosed at autopsy	No radiation and/or cancer-directed surgery	None/Unknown	Alive	One primary only	Poorly differentiated; Grade III	Alive or dead of other cause	Alive or dead due to cancer	Alive	Alive	Yes	1	0	Positive histology	101
6244345	70-74 years	Female	Divorced	2010	White	Malignant	341	Squamous carcinoma	IB	T2a	Lobectomy	4 or more regional lymph nodes removed	21	Surgery performed	No/Unknown	None; diagnosed at autopsy	No radiation and/or cancer-directed surgery	None/Unknown	Diseases of Heart	One primary only	Moderately differentiated; Grade II	Alive or dead of other cause	Dead (attributable to causes other than this cancer dx)	Diseases of Heart	Dead	Yes	1	0	Positive histology	87
6244440	70-74 years	Female	Married (including common law)	2010	White	Malignant	341	Squamous carcinoma	IB	T2a	Lobectomy	4 or more regional lymph nodes removed	9	Surgery performed	No/Unknown	None; diagnosed at autopsy	No radiation and/or cancer-directed surgery	None/Unknown	Alive	One primary only	Moderately differentiated; Grade II	Alive or dead of other cause	Alive or dead due to cancer	Alive	Alive	Yes	1	0	Positive histology	100
6244909	55-59 years	Male	Married (including common law)	2010	White	Malignant	341	Adenocarcinoma	IB	T2a	Lobectomy	4 or more regional lymph nodes removed	5	Surgery performed	No/Unknown	None; diagnosed at autopsy	No radiation and/or cancer-directed surgery	None/Unknown	Alive	One primary only	Moderately differentiated; Grade II	Alive or dead of other cause	Alive or dead due to cancer	Alive	Alive	Yes	1	0	Positive histology	101
6245287	65-69 years	Male	Single (never married)	2010	White	Malignant	341	Adenocarcinoma	IB	T2a	Lobectomy	4 or more regional lymph nodes removed	14	Surgery performed	No/Unknown	Non-primary surgical procedure performed	No radiation and/or cancer-directed surgery	None/Unknown	Alive	One primary only	Moderately differentiated; Grade II	Alive or dead of other cause	Alive or dead due to cancer	Alive	Alive	Yes	1	0	Positive histology	103
6246040	75-79 years	Female	Divorced	2010	White	Malignant	343	Adenocarcinoma	IA	T1a	Lobectomy	4 or more regional lymph nodes removed	9	Surgery performed	No/Unknown	None; diagnosed at autopsy	No radiation and/or cancer-directed surgery	None/Unknown	Other Cause of Death	One primary only	Moderately differentiated; Grade II	Alive or dead of other cause	Dead (attributable to causes other than this cancer dx)	Other Cause of Death	Dead	Yes	1	0	Positive histology	83
6246396	65-69 years	Female	Divorced	2010	White	Malignant	341	Large cell lung cancer	IB	T2a	Lobectomy	4 or more regional lymph nodes removed	0	Surgery performed	No/Unknown	None; diagnosed at autopsy	No radiation and/or cancer-directed surgery	None/Unknown	Alive	One primary only	Undifferentiated; anaplastic; Grade IV	Alive or dead of other cause	Alive or dead due to cancer	Alive	Alive	Yes	1	0	Positive histology	105
6246424	80-84 years	Male	Widowed	2010	White	Malignant	343	Adenosquamous	IB	T2a	Lobectomy	4 or more regional lymph nodes removed	10	Surgery performed	No/Unknown	Non-primary surgical procedure performed	No radiation and/or cancer-directed surgery	None/Unknown	Chronic Obstructive Pulmonary Disease and Allied Cond	One primary only	Poorly differentiated; Grade III	Alive or dead of other cause	Dead (attributable to causes other than this cancer dx)	Chronic Obstructive Pulmonary Disease and Allied Cond	Dead	Yes	1	0	Positive histology	6
6246511	70-74 years	Male	Married (including common law)	2010	White	Malignant	343	NOS	IA	T1b	Lobectomy	4 or more regional lymph nodes removed	4	Surgery performed	No/Unknown	None; diagnosed at autopsy	No radiation and/or cancer-directed surgery	None/Unknown	Alive	One primary only	Well differentiated; Grade I	Alive or dead of other cause	Alive or dead due to cancer	Alive	Alive	Yes	1	0	Positive histology	106
6247161	70-74 years	Female	Married (including common law)	2010	White	Malignant	343	Adenocarcinoma	IA	T1a	Lobectomy	4 or more regional lymph nodes removed	32	Surgery performed	No/Unknown	None; diagnosed at autopsy	No radiation and/or cancer-directed surgery	None/Unknown	Alive	One primary only	Poorly differentiated; Grade III	Alive or dead of other cause	Alive or dead due to cancer	Alive	Alive	Yes	1	0	Positive histology	96
6247214	40-44 years	Male	Single (never married)	2010	White	Malignant	341	Adenocarcinoma	IB	T2a	Lobectomy	4 or more regional lymph nodes removed	9	Surgery performed	No/Unknown	None; diagnosed at autopsy	No radiation and/or cancer-directed surgery	None/Unknown	Alive	One primary only	Moderately differentiated; Grade II	Alive or dead of other cause	Alive or dead due to cancer	Alive	Alive	Yes	1	0	Positive histology	102
6249360	65-69 years	Male	Married (including common law)	2010	White	Malignant	341	Adenocarcinoma	IA	T1a	Lobectomy	4 or more regional lymph nodes removed	15	Surgery performed	No/Unknown	None; diagnosed at autopsy	No radiation and/or cancer-directed surgery	None/Unknown	Alive	One primary only	Well differentiated; Grade I	Alive or dead of other cause	Alive or dead due to cancer	Alive	Alive	Yes	1	0	Positive histology	98
6249479	50-54 years	Female	Married (including common law)	2010	White	Malignant	342	Adenocarcinoma	IA	T1a	Lobectomy	4 or more regional lymph nodes removed	11	Surgery performed	No/Unknown	None; diagnosed at autopsy	No radiation and/or cancer-directed surgery	None/Unknown	Alive	One primary only	Moderately differentiated; Grade II	Alive or dead of other cause	Alive or dead due to cancer	Alive	Alive	Yes	1	0	Positive histology	102
6249518	70-74 years	Male	Married (including common law)	2010	White	Malignant	341	Squamous carcinoma	IA	T1a	Lobectomy	4 or more regional lymph nodes removed	16	Surgery performed	No/Unknown	None; diagnosed at autopsy	No radiation and/or cancer-directed surgery	None/Unknown	Alive	One primary only	Poorly differentiated; Grade III	Alive or dead of other cause	Alive or dead due to cancer	Alive	Alive	Yes	1	0	Positive histology	98
6249569	60-64 years	Female	Unknown	2010	White	Malignant	343	Adenocarcinoma	IA	T1b	Lobectomy	4 or more regional lymph nodes removed	12	Surgery performed	No/Unknown	None; diagnosed at autopsy	No radiation and/or cancer-directed surgery	None/Unknown	Alive	One primary only	Moderately differentiated; Grade II	Alive or dead of other cause	Alive or dead due to cancer	Alive	Alive	Yes	1	0	Positive histology	97
6249652	65-69 years	Female	Married (including common law)	2010	White	Malignant	341	Adenocarcinoma	IA	T1a	Lobectomy	4 or more regional lymph nodes removed	22	Surgery performed	No/Unknown	None; diagnosed at autopsy	No radiation and/or cancer-directed surgery	None/Unknown	Alive	One primary only	Moderately differentiated; Grade II	Alive or dead of other cause	Alive or dead due to cancer	Alive	Alive	Yes	1	0	Positive histology	102
6249705	80-84 years	Male	Widowed	2010	White	Malignant	343	Adenocarcinoma	IB	T2a	Lobectomy	4 or more regional lymph nodes removed	11	Surgery performed	No/Unknown	None; diagnosed at autopsy	No radiation and/or cancer-directed surgery	None/Unknown	Lung and Bronchus	One primary only	Moderately differentiated; Grade II	Dead (attributable to this cancer dx)	Alive or dead due to cancer	Lung and Bronchus	Dead	Yes	1	0	Positive histology	19
6249752	60-64 years	Female	Married (including common law)	2010	White	Malignant	341	Adenocarcinoma	IA	T1a	Segmentectomy	1 to 3 regional lymph nodes removed	5	Surgery performed	No/Unknown	None; diagnosed at autopsy	No radiation and/or cancer-directed surgery	None/Unknown	Alive	One primary only	Unknown	Alive or dead of other cause	Alive or dead due to cancer	Alive	Alive	Yes	1	0	Positive histology	102
6250689	70-74 years	Male	Divorced	2010	White	Malignant	341	Squamous carcinoma	IA	T1b	Lobectomy	4 or more regional lymph nodes removed	17	Surgery performed	No/Unknown	None; diagnosed at autopsy	No radiation and/or cancer-directed surgery	None/Unknown	Chronic Obstructive Pulmonary Disease and Allied Cond	One primary only	Moderately differentiated; Grade II	Alive or dead of other cause	Dead (attributable to causes other than this cancer dx)	Chronic Obstructive Pulmonary Disease and Allied Cond	Dead	Yes	1	0	Positive histology	31
6250891	50-54 years	Female	Single (never married)	2010	White	Malignant	341	Adenocarcinoma	IA	T1a	Lobectomy	4 or more regional lymph nodes removed	12	Surgery performed	No/Unknown	Non-primary surgical procedure performed	No radiation and/or cancer-directed surgery	None/Unknown	Alive	One primary only	Moderately differentiated; Grade II	Alive or dead of other cause	Alive or dead due to cancer	Alive	Alive	Yes	1	0	Positive histology	105
6251240	50-54 years	Female	Married (including common law)	2010	White	Malignant	341	Adenocarcinoma	IA	T1a	Wedge	4 or more regional lymph nodes removed	7	Surgery performed	No/Unknown	None; diagnosed at autopsy	No radiation and/or cancer-directed surgery	None/Unknown	Alive	One primary only	Moderately differentiated; Grade II	Alive or dead of other cause	Alive or dead due to cancer	Alive	Alive	Yes	1	0	Positive histology	100
6251481	65-69 years	Female	Divorced	2010	White	Malignant	341	Squamous carcinoma	IA	T1a	Wedge	1 to 3 regional lymph nodes removed	6	Surgery performed	No/Unknown	Non-primary surgical procedure to other regional sites	No radiation and/or cancer-directed surgery	None/Unknown	Lung and Bronchus	One primary only	Poorly differentiated; Grade III	Dead (attributable to this cancer dx)	Alive or dead due to cancer	Lung and Bronchus	Dead	Yes	1	0	Positive histology	80
6251639	65-69 years	Female	Married (including common law)	2010	White	Malignant	341	Adenocarcinoma	IA	T1a	Lobectomy	1 to 3 regional lymph nodes removed	3	Surgery performed	No/Unknown	None; diagnosed at autopsy	No radiation and/or cancer-directed surgery	None/Unknown	Alive	One primary only	Unknown	Alive or dead of other cause	Alive or dead due to cancer	Alive	Alive	Yes	1	0	Positive histology	105
6252126	50-54 years	Female	Married (including common law)	2010	White	Malignant	343	Adenocarcinoma	IB	T2a	Lobectomy	4 or more regional lymph nodes removed	20	Surgery performed	Yes	Non-primary surgical procedure to other regional sites	No radiation and/or cancer-directed surgery	None/Unknown	Alive	One primary only	Well differentiated; Grade I	Alive or dead of other cause	Alive or dead due to cancer	Alive	Alive	Yes	1	0	Positive histology	57
6252237	65-69 years	Male	Single (never married)	2010	Black	Malignant	341	Squamous carcinoma	IB	T2a	Lobectomy	Sentinel node biopsy and lym nd removed different times	29	Surgery performed	No/Unknown	None; diagnosed at autopsy	No radiation and/or cancer-directed surgery	None/Unknown	Other Infectious and Parasitic Diseases including HIV	One primary only	Moderately differentiated; Grade II	Alive or dead of other cause	Dead (attributable to causes other than this cancer dx)	Other Infectious and Parasitic Diseases including HIV	Dead	Yes	1	0	Positive histology	17
6253056	60-64 years	Female	Married (including common law)	2010	White	Malignant	341	Adenocarcinoma	IB	T2a	Lobectomy	4 or more regional lymph nodes removed	19	Surgery performed	No/Unknown	None; diagnosed at autopsy	No radiation and/or cancer-directed surgery	None/Unknown	Alive	One primary only	Poorly differentiated; Grade III	Alive or dead of other cause	Alive or dead due to cancer	Alive	Alive	Yes	1	0	Positive histology	107
6253311	50-54 years	Female	Married (including common law)	2010	White	Malignant	341	Adenocarcinoma	IA	T1a	Lobectomy	4 or more regional lymph nodes removed	8	Surgery performed	No/Unknown	None; diagnosed at autopsy	No radiation and/or cancer-directed surgery	None/Unknown	Alive	One primary only	Moderately differentiated; Grade II	Alive or dead of other cause	Alive or dead due to cancer	Alive	Alive	Yes	1	0	Positive histology	106
6253462	80-84 years	Female	Widowed	2010	White	Malignant	341	Adenocarcinoma	IB	T2a	Lobectomy	4 or more regional lymph nodes removed	4	Surgery performed	No/Unknown	None; diagnosed at autopsy	No radiation and/or cancer-directed surgery	None/Unknown	Accidents and Adverse Effects	One primary only	Moderately differentiated; Grade II	Alive or dead of other cause	Dead (attributable to causes other than this cancer dx)	Accidents and Adverse Effects	Dead	Yes	1	0	Positive histology	37
6253538	75-79 years	Female	Married (including common law)	2010	White	Malignant	343	Adenocarcinoma	IA	T1a	Lobectomy	4 or more regional lymph nodes removed	14	Surgery performed	No/Unknown	None; diagnosed at autopsy	No radiation and/or cancer-directed surgery	None/Unknown	Alive	One primary only	Unknown	Alive or dead of other cause	Alive or dead due to cancer	Alive	Alive	Yes	1	0	Positive histology	107
6253887	70-74 years	Male	Single (never married)	2010	White	Malignant	341	Adenocarcinoma	IA	T1a	Lobectomy	4 or more regional lymph nodes removed	7	Surgery performed	No/Unknown	None; diagnosed at autopsy	No radiation and/or cancer-directed surgery	None/Unknown	Alive	One primary only	Moderately differentiated; Grade II	Alive or dead of other cause	Alive or dead due to cancer	Alive	Alive	Yes	1	0	Positive histology	96
6254055	65-69 years	Female	Married (including common law)	2010	White	Malignant	341	Adenocarcinoma	IB	T2a	Wedge	4 or more regional lymph nodes removed	9	Surgery performed	No/Unknown	None; diagnosed at autopsy	No radiation and/or cancer-directed surgery	None/Unknown	Alive	One primary only	Moderately differentiated; Grade II	Alive or dead of other cause	Alive or dead due to cancer	Alive	Alive	Yes	1	0	Positive histology	62
6254234	60-64 years	Female	Married (including common law)	2010	White	Malignant	341	Squamous carcinoma	IB	T2a	Lobectomy	4 or more regional lymph nodes removed	17	Surgery performed	No/Unknown	Non-primary surgical procedure to other regional sites	No radiation and/or cancer-directed surgery	None/Unknown	Alive	One primary only	Poorly differentiated; Grade III	Alive or dead of other cause	Alive or dead due to cancer	Alive	Alive	Yes	1	0	Positive histology	106
6254374	60-64 years	Female	Single (never married)	2010	White	Malignant	341	Adenocarcinoma	IB	T2a	Lobectomy	4 or more regional lymph nodes removed	4	Surgery performed	No/Unknown	None; diagnosed at autopsy	No radiation and/or cancer-directed surgery	None/Unknown	Alive	One primary only	Moderately differentiated; Grade II	Alive or dead of other cause	Alive or dead due to cancer	Alive	Alive	Yes	1	0	Positive histology	105
6254476	65-69 years	Female	Married (including common law)	2010	White	Malignant	343	Adenocarcinoma	IA	T1b	Lobectomy	4 or more regional lymph nodes removed	6	Surgery performed	No/Unknown	None; diagnosed at autopsy	No radiation and/or cancer-directed surgery	None/Unknown	Alive	One primary only	Well differentiated; Grade I	Alive or dead of other cause	Alive or dead due to cancer	Alive	Alive	Yes	1	0	Positive histology	105
6255384	65-69 years	Female	Divorced	2010	White	Malignant	341	Adenocarcinoma	IA	T1b	Lobectomy	1 to 3 regional lymph nodes removed	2	Surgery performed	No/Unknown	None; diagnosed at autopsy	No radiation and/or cancer-directed surgery	None/Unknown	Alive	One primary only	Moderately differentiated; Grade II	Alive or dead of other cause	Alive or dead due to cancer	Alive	Alive	Yes	1	0	Positive histology	80
6255410	75-79 years	Female	Married (including common law)	2010	White	Malignant	343	Squamous carcinoma	IA	T1b	Lobectomy	4 or more regional lymph nodes removed	9	Surgery performed	No/Unknown	None; diagnosed at autopsy	No radiation and/or cancer-directed surgery	None/Unknown	Other Infectious and Parasitic Diseases including HIV	One primary only	Poorly differentiated; Grade III	Alive or dead of other cause	Dead (attributable to causes other than this cancer dx)	Other Infectious and Parasitic Diseases including HIV	Dead	Yes	1	0	Positive histology	60
6255509	65-69 years	Female	Married (including common law)	2010	White	Malignant	341	Adenocarcinoma	IA	T1a	Lobectomy	4 or more regional lymph nodes removed	5	Surgery performed	No/Unknown	None; diagnosed at autopsy	No radiation and/or cancer-directed surgery	None/Unknown	Alive	One primary only	Moderately differentiated; Grade II	Alive or dead of other cause	Alive or dead due to cancer	Alive	Alive	Yes	1	0	Positive histology	97
6255632	85+ years	Male	Married (including common law)	2010	White	Malignant	341	Adenocarcinoma	IA	T1a	Lobectomy	4 or more regional lymph nodes removed	12	Surgery performed	No/Unknown	None; diagnosed at autopsy	No radiation and/or cancer-directed surgery	None/Unknown	Lung and Bronchus	One primary only	Well differentiated; Grade I	Dead (attributable to this cancer dx)	Alive or dead due to cancer	Lung and Bronchus	Dead	Yes	1	0	Positive histology	1
6256557	40-44 years	Female	Married (including common law)	2010	White	Malignant	341	Adenocarcinoma	IA	T1a	Wedge	None	0	Surgery performed	No/Unknown	None; diagnosed at autopsy	No radiation and/or cancer-directed surgery	None/Unknown	Alive	One primary only	Moderately differentiated; Grade II	Alive or dead of other cause	Alive or dead due to cancer	Alive	Alive	Yes	1	0	Positive histology	104
6256952	55-59 years	Female	Married (including common law)	2010	White	Malignant	341	Adenocarcinoma	IA	T1a	Lobectomy	4 or more regional lymph nodes removed	11	Surgery performed	No/Unknown	None; diagnosed at autopsy	No radiation and/or cancer-directed surgery	None/Unknown	Lung and Bronchus	One primary only	Poorly differentiated; Grade III	Dead (attributable to this cancer dx)	Alive or dead due to cancer	Lung and Bronchus	Dead	Yes	1	0	Positive histology	75
6257319	75-79 years	Male	Married (including common law)	2011	White	Malignant	343	Squamous carcinoma	IA	T1a	Lobectomy	None	0	Surgery performed	No/Unknown	None; diagnosed at autopsy	No radiation and/or cancer-directed surgery	None/Unknown	Alive	One primary only	Moderately differentiated; Grade II	Alive or dead of other cause	Alive or dead due to cancer	Alive	Alive	Yes	1	0	Positive histology	91
6257343	45-49 years	Female	Divorced	2011	White	Malignant	341	Adenocarcinoma	IA	T1a	Lobectomy	1 to 3 regional lymph nodes removed	2	Surgery performed	No/Unknown	None; diagnosed at autopsy	No radiation and/or cancer-directed surgery	None/Unknown	Alive	One primary only	Moderately differentiated; Grade II	Alive or dead of other cause	Alive or dead due to cancer	Alive	Alive	Yes	1	0	Positive histology	64
6257646	70-74 years	Male	Divorced	2011	White	Malignant	341	Adenocarcinoma	IA	T1a	Lobectomy	4 or more regional lymph nodes removed	9	Surgery performed	No/Unknown	None; diagnosed at autopsy	No radiation and/or cancer-directed surgery	None/Unknown	Other Cause of Death	One primary only	Moderately differentiated; Grade II	Alive or dead of other cause	Dead (attributable to causes other than this cancer dx)	Other Cause of Death	Dead	Yes	1	0	Positive histology	39
6257774	60-64 years	Male	Married (including common law)	2011	White	Malignant	341	Adenocarcinoma	IA	T1b	Lobectomy	4 or more regional lymph nodes removed	6	Surgery performed	No/Unknown	None; diagnosed at autopsy	No radiation and/or cancer-directed surgery	None/Unknown	Alive	One primary only	Well differentiated; Grade I	Alive or dead of other cause	Alive or dead due to cancer	Alive	Alive	Yes	1	0	Positive histology	87
6258208	65-69 years	Female	Married (including common law)	2011	White	Malignant	341	Adenocarcinoma	IB	T2a	Lobectomy	4 or more regional lymph nodes removed	18	Surgery performed	No/Unknown	None; diagnosed at autopsy	No radiation and/or cancer-directed surgery	None/Unknown	Alive	One primary only	Poorly differentiated; Grade III	Alive or dead of other cause	Alive or dead due to cancer	Alive	Alive	Yes	1	0	Positive histology	95
6258273	60-64 years	Male	Widowed	2011	White	Malignant	341	Adenocarcinoma	IA	T1a	Lobectomy	4 or more regional lymph nodes removed	5	Surgery performed	No/Unknown	None; diagnosed at autopsy	No radiation and/or cancer-directed surgery	None/Unknown	Lung and Bronchus	One primary only	Well differentiated; Grade I	Dead (attributable to this cancer dx)	Alive or dead due to cancer	Lung and Bronchus	Dead	Yes	1	0	Positive histology	49
6258377	60-64 years	Male	Single (never married)	2011	White	Malignant	342	Adenocarcinoma	IA	T1a	Lobectomy	1 to 3 regional lymph nodes removed	2	Surgery performed	No/Unknown	None; diagnosed at autopsy	No radiation and/or cancer-directed surgery	None/Unknown	Alive	One primary only	Poorly differentiated; Grade III	Alive or dead of other cause	Alive or dead due to cancer	Alive	Alive	Yes	1	0	Positive histology	86
6258626	60-64 years	Male	Divorced	2011	American Indian/Alaska Native	Malignant	341	Adenocarcinoma	IA	T1a	Lobectomy	4 or more regional lymph nodes removed	5	Surgery performed	No/Unknown	None; diagnosed at autopsy	No radiation and/or cancer-directed surgery	None/Unknown	Symptoms, Signs and Ill-Defined Conditions	One primary only	Moderately differentiated; Grade II	Alive or dead of other cause	Dead (attributable to causes other than this cancer dx)	Symptoms, Signs and Ill-Defined Conditions	Dead	Yes	1	0	Positive histology	44
6258656	80-84 years	Male	Widowed	2011	White	Malignant	341	Adenocarcinoma	IA	T1a	Wedge	4 or more regional lymph nodes removed	10	Surgery performed	No/Unknown	None; diagnosed at autopsy	No radiation and/or cancer-directed surgery	None/Unknown	Lung and Bronchus	One primary only	Well differentiated; Grade I	Dead (attributable to this cancer dx)	Alive or dead due to cancer	Lung and Bronchus	Dead	Yes	1	0	Positive histology	28
6258751	60-64 years	Male	Married (including common law)	2011	Black	Malignant	343	Adenocarcinoma	IB	T2a	Lobectomy	1 to 3 regional lymph nodes removed	1	Surgery performed	No/Unknown	None; diagnosed at autopsy	No radiation and/or cancer-directed surgery	None/Unknown	Alive	One primary only	Moderately differentiated; Grade II	Alive or dead of other cause	Alive or dead due to cancer	Alive	Alive	Yes	1	0	Positive histology	95
6258756	60-64 years	Male	Single (never married)	2011	White	Malignant	342	Squamous carcinoma	IA	T1a	Lobectomy	4 or more regional lymph nodes removed	5	Surgery performed	No/Unknown	None; diagnosed at autopsy	No radiation and/or cancer-directed surgery	None/Unknown	Lung and Bronchus	One primary only	Moderately differentiated; Grade II	Dead (attributable to this cancer dx)	Alive or dead due to cancer	Lung and Bronchus	Dead	Yes	1	0	Positive histology	75
6258800	60-64 years	Female	Married (including common law)	2011	White	Malignant	341	Adenocarcinoma	IA	T1a	Lobectomy	4 or more regional lymph nodes removed	6	Surgery performed	No/Unknown	None; diagnosed at autopsy	No radiation and/or cancer-directed surgery	None/Unknown	Alive	One primary only	Moderately differentiated; Grade II	Alive or dead of other cause	Alive or dead due to cancer	Alive	Alive	Yes	1	0	Positive histology	92
6258904	70-74 years	Male	Divorced	2011	White	Malignant	343	Adenocarcinoma	IA	T1a	Wedge	None	0	Surgery performed	No/Unknown	None; diagnosed at autopsy	No radiation and/or cancer-directed surgery	None/Unknown	Alive	One primary only	Moderately differentiated; Grade II	Alive or dead of other cause	Alive or dead due to cancer	Alive	Alive	Yes	1	0	Positive histology	94
6259171	60-64 years	Female	Divorced	2011	White	Malignant	341	Adenocarcinoma	IA	T1a	Lobectomy	4 or more regional lymph nodes removed	9	Surgery performed	No/Unknown	None; diagnosed at autopsy	No radiation and/or cancer-directed surgery	None/Unknown	Lung and Bronchus	One primary only	Moderately differentiated; Grade II	Dead (attributable to this cancer dx)	Alive or dead due to cancer	Lung and Bronchus	Dead	Yes	1	0	Positive histology	2
6259174	60-64 years	Male	Single (never married)	2011	White	Malignant	343	Adenocarcinoma	IA	T1a	Lobectomy	4 or more regional lymph nodes removed	9	Surgery performed	No/Unknown	None; diagnosed at autopsy	No radiation and/or cancer-directed surgery	None/Unknown	Alive	One primary only	Moderately differentiated; Grade II	Alive or dead of other cause	Alive or dead due to cancer	Alive	Alive	Yes	1	0	Positive histology	90
6259221	65-69 years	Male	Married (including common law)	2011	White	Malignant	341	Adenocarcinoma	IA	T1a	Lobectomy	4 or more regional lymph nodes removed	9	Surgery performed	No/Unknown	None; diagnosed at autopsy	No radiation and/or cancer-directed surgery	None/Unknown	Alive	One primary only	Unknown	Alive or dead of other cause	Alive or dead due to cancer	Alive	Alive	Yes	1	0	Positive histology	95
6259384	55-59 years	Male	Divorced	2011	Unknown	Malignant	341	Large cell lung cancer	IA	T1a	Lobectomy	4 or more regional lymph nodes removed	7	Surgery performed	No/Unknown	None; diagnosed at autopsy	No radiation and/or cancer-directed surgery	None/Unknown	Alive	One primary only	Poorly differentiated; Grade III	Alive or dead of other cause	Alive or dead due to cancer	Alive	Alive	Yes	1	0	Positive histology	92
6260197	75-79 years	Male	Married (including common law)	2011	White	Malignant	341	Squamous carcinoma	IB	T2a	Lobectomy	4 or more regional lymph nodes removed	0	Surgery performed	Yes	None; diagnosed at autopsy	Radiation after surgery	Beam radiation	Lung and Bronchus	One primary only	Moderately differentiated; Grade II	Dead (attributable to this cancer dx)	Alive or dead due to cancer	Lung and Bronchus	Dead	Yes	1	0	Positive histology	36
6260334	65-69 years	Female	Widowed	2010	White	Malignant	341	Adenocarcinoma	IA	T1b	Lobectomy	4 or more regional lymph nodes removed	10	Surgery performed	No/Unknown	None; diagnosed at autopsy	No radiation and/or cancer-directed surgery	None/Unknown	Other Cause of Death	One primary only	Moderately differentiated; Grade II	Alive or dead of other cause	Dead (attributable to causes other than this cancer dx)	Other Cause of Death	Dead	Yes	1	0	Positive histology	80
6260526	65-69 years	Female	Widowed	2010	White	Malignant	341	Squamous carcinoma	IA	T1b	Lobectomy	4 or more regional lymph nodes removed	20	Surgery performed	No/Unknown	None; diagnosed at autopsy	No radiation and/or cancer-directed surgery	None/Unknown	Lung and Bronchus	One primary only	Moderately differentiated; Grade II	Dead (attributable to this cancer dx)	Alive or dead due to cancer	Lung and Bronchus	Dead	Yes	1	0	Positive histology	45
6261151	55-59 years	Female	Single (never married)	2011	White	Malignant	341	Adenocarcinoma	IA	T1b	Lobectomy	4 or more regional lymph nodes removed	13	Surgery performed	No/Unknown	None; diagnosed at autopsy	No radiation and/or cancer-directed surgery	None/Unknown	Lung and Bronchus	One primary only	Well differentiated; Grade I	Dead (attributable to this cancer dx)	Alive or dead due to cancer	Lung and Bronchus	Dead	Yes	1	0	Positive histology	9
6261189	75-79 years	Male	Married (including common law)	2011	White	Malignant	341	Adenocarcinoma	IA	T1a	Lobectomy	1 to 3 regional lymph nodes removed	3	Surgery performed	No/Unknown	None; diagnosed at autopsy	No radiation and/or cancer-directed surgery	None/Unknown	Alive	One primary only	Well differentiated; Grade I	Alive or dead of other cause	Alive or dead due to cancer	Alive	Alive	Yes	1	0	Positive histology	91
6261268	75-79 years	Female	Married (including common law)	2011	White	Malignant	343	Adenocarcinoma	IB	T2a	Lobectomy	4 or more regional lymph nodes removed	5	Surgery performed	No/Unknown	None; diagnosed at autopsy	No radiation and/or cancer-directed surgery	None/Unknown	Diseases of Heart	One primary only	Poorly differentiated; Grade III	Alive or dead of other cause	Dead (attributable to causes other than this cancer dx)	Diseases of Heart	Dead	Yes	1	0	Positive histology	54
6261452	70-74 years	Female	Widowed	2010	White	Malignant	341	Squamous carcinoma	IB	T2a	Lobectomy	4 or more regional lymph nodes removed	8	Surgery performed	No/Unknown	None; diagnosed at autopsy	No radiation and/or cancer-directed surgery	None/Unknown	Other Cause of Death	One primary only	Poorly differentiated; Grade III	Alive or dead of other cause	Dead (attributable to causes other than this cancer dx)	Other Cause of Death	Dead	Yes	1	0	Positive histology	2
6261487	60-64 years	Female	Married (including common law)	2011	White	Malignant	341	Adenocarcinoma	IA	T1b	Lobectomy	4 or more regional lymph nodes removed	19	Surgery performed	No/Unknown	None; diagnosed at autopsy	No radiation and/or cancer-directed surgery	None/Unknown	Alive	One primary only	Moderately differentiated; Grade II	Alive or dead of other cause	Alive or dead due to cancer	Alive	Alive	Yes	1	0	Positive histology	90
6261561	65-69 years	Female	Married (including common law)	2011	White	Malignant	341	Squamous carcinoma	IA	T1a	Lobectomy	4 or more regional lymph nodes removed	7	Surgery performed	No/Unknown	None; diagnosed at autopsy	No radiation and/or cancer-directed surgery	None/Unknown	Alive	One primary only	Undifferentiated; anaplastic; Grade IV	Alive or dead of other cause	Alive or dead due to cancer	Alive	Alive	Yes	1	0	Positive histology	86
6261622	70-74 years	Male	Widowed	2011	White	Malignant	343	Squamous carcinoma	IA	T1b	Lobectomy	4 or more regional lymph nodes removed	98	Surgery performed	No/Unknown	None; diagnosed at autopsy	No radiation and/or cancer-directed surgery	None/Unknown	Alive	One primary only	Poorly differentiated; Grade III	Alive or dead of other cause	Alive or dead due to cancer	Alive	Alive	Yes	1	0	Positive histology	94
6262245	75-79 years	Male	Married (including common law)	2011	White	Malignant	341	Adenocarcinoma	IB	T2a	Lobectomy	4 or more regional lymph nodes removed	12	Surgery performed	No/Unknown	None; diagnosed at autopsy	No radiation and/or cancer-directed surgery	None/Unknown	Septicemia	One primary only	Moderately differentiated; Grade II	Alive or dead of other cause	Dead (attributable to causes other than this cancer dx)	Septicemia	Dead	Yes	1	0	Positive histology	50
6263567	85+ years	Male	Married (including common law)	2011	White	Malignant	342	Adenocarcinoma	IB	T2a	Lobectomy	1 to 3 regional lymph nodes removed	1	Surgery performed	No/Unknown	None; diagnosed at autopsy	No radiation and/or cancer-directed surgery	None/Unknown	Alive	One primary only	Poorly differentiated; Grade III	Alive or dead of other cause	Alive or dead due to cancer	Alive	Alive	Yes	1	0	Positive histology	95
6263573	60-64 years	Male	Divorced	2011	White	Malignant	341	Adenocarcinoma	IA	T1a	Lobectomy	4 or more regional lymph nodes removed	4	Surgery performed	Yes	None; diagnosed at autopsy	Radiation before and after surgery	Beam radiation	Alive	One primary only	Poorly differentiated; Grade III	Alive or dead of other cause	Alive or dead due to cancer	Alive	Alive	Yes	1	0	Positive histology	91
6263633	70-74 years	Male	Married (including common law)	2011	White	Malignant	341	Adenocarcinoma	IA	T1a	Segmentectomy	Number of regional lymph nodes removed unknown	98	Surgery performed	No/Unknown	None; diagnosed at autopsy	No radiation and/or cancer-directed surgery	None/Unknown	Other Cause of Death	One primary only	Poorly differentiated; Grade III	Alive or dead of other cause	Dead (attributable to causes other than this cancer dx)	Other Cause of Death	Dead	Yes	1	0	Positive histology	72
6263682	75-79 years	Male	Widowed	2011	White	Malignant	343	Adenocarcinoma	IA	T1b	Lobectomy	4 or more regional lymph nodes removed	17	Surgery performed	No/Unknown	None; diagnosed at autopsy	No radiation and/or cancer-directed surgery	None/Unknown	Alive	One primary only	Moderately differentiated; Grade II	Alive or dead of other cause	Alive or dead due to cancer	Alive	Alive	Yes	1	0	Positive histology	88
6263764	70-74 years	Female	Married (including common law)	2011	White	Malignant	343	Adenocarcinoma	IA	T1b	Segmentectomy	4 or more regional lymph nodes removed	7	Surgery performed	No/Unknown	None; diagnosed at autopsy	No radiation and/or cancer-directed surgery	None/Unknown	Lung and Bronchus	One primary only	Moderately differentiated; Grade II	Dead (attributable to this cancer dx)	Alive or dead due to cancer	Lung and Bronchus	Dead	Yes	1	0	Positive histology	63
6263771	70-74 years	Female	Married (including common law)	2011	White	Malignant	341	Adenocarcinoma	IA	T1a	Lobectomy	4 or more regional lymph nodes removed	11	Surgery performed	No/Unknown	None; diagnosed at autopsy	No radiation and/or cancer-directed surgery	None/Unknown	Alive	One primary only	Moderately differentiated; Grade II	Alive or dead of other cause	Alive or dead due to cancer	Alive	Alive	Yes	1	0	Positive histology	89
6264021	65-69 years	Female	Married (including common law)	2011	White	Malignant	343	Adenocarcinoma	IA	T1b	Segmentectomy	Number of regional lymph nodes removed unknown	6	Surgery performed	No/Unknown	None; diagnosed at autopsy	No radiation and/or cancer-directed surgery	None/Unknown	Alive	One primary only	Well differentiated; Grade I	Alive or dead of other cause	Alive or dead due to cancer	Alive	Alive	Yes	1	0	Positive histology	94
6264309	45-49 years	Male	Single (never married)	2011	Black	Malignant	341	Adenocarcinoma	IA	T1a	Segmentectomy	4 or more regional lymph nodes removed	10	Surgery performed	No/Unknown	None; diagnosed at autopsy	No radiation and/or cancer-directed surgery	None/Unknown	Alive	One primary only	Unknown	Alive or dead of other cause	Alive or dead due to cancer	Alive	Alive	Yes	1	0	Positive histology	92
6264805	65-69 years	Female	Divorced	2011	White	Malignant	341	Adenocarcinoma	IB	T2a	Lobectomy	4 or more regional lymph nodes removed	15	Surgery performed	No/Unknown	None; diagnosed at autopsy	No radiation and/or cancer-directed surgery	None/Unknown	Lung and Bronchus	One primary only	Moderately differentiated; Grade II	Dead (attributable to this cancer dx)	Alive or dead due to cancer	Lung and Bronchus	Dead	Yes	1	0	Positive histology	53
6264948	50-54 years	Male	Single (never married)	2011	White	Malignant	341	Adenocarcinoma	IA	T1b	Lobectomy	4 or more regional lymph nodes removed	22	Surgery performed	No/Unknown	None; diagnosed at autopsy	No radiation and/or cancer-directed surgery	None/Unknown	Lung and Bronchus	One primary only	Moderately differentiated; Grade II	Dead (attributable to this cancer dx)	Alive or dead due to cancer	Lung and Bronchus	Dead	Yes	1	0	Positive histology	54
6264999	70-74 years	Male	Married (including common law)	2011	White	Malignant	341	Adenocarcinoma	IA	T1a	Lobectomy	4 or more regional lymph nodes removed	7	Surgery performed	No/Unknown	None; diagnosed at autopsy	No radiation and/or cancer-directed surgery	None/Unknown	Alive	One primary only	Well differentiated; Grade I	Alive or dead of other cause	Alive or dead due to cancer	Alive	Alive	Yes	1	0	Positive histology	89
6265618	80-84 years	Male	Married (including common law)	2011	White	Malignant	341	Adenocarcinoma	IB	T2a	Lobectomy	4 or more regional lymph nodes removed	12	Surgery performed	No/Unknown	None; diagnosed at autopsy	No radiation and/or cancer-directed surgery	None/Unknown	Alive	One primary only	Well differentiated; Grade I	Alive or dead of other cause	Alive or dead due to cancer	Alive	Alive	Yes	1	0	Positive histology	90
6265705	65-69 years	Male	Married (including common law)	2011	White	Malignant	341	NOS	IA	T1b	Lobectomy	4 or more regional lymph nodes removed	14	Surgery performed	No/Unknown	None; diagnosed at autopsy	No radiation and/or cancer-directed surgery	None/Unknown	Chronic Obstructive Pulmonary Disease and Allied Cond	One primary only	Poorly differentiated; Grade III	Alive or dead of other cause	Dead (attributable to causes other than this cancer dx)	Chronic Obstructive Pulmonary Disease and Allied Cond	Dead	Yes	1	0	Positive histology	84
6266477	80-84 years	Male	Single (never married)	2011	White	Malignant	343	Squamous carcinoma	IA	T1a	Segmentectomy	1 to 3 regional lymph nodes removed	1	Surgery performed	No/Unknown	None; diagnosed at autopsy	No radiation and/or cancer-directed surgery	None/Unknown	Diseases of Heart	One primary only	Moderately differentiated; Grade II	Alive or dead of other cause	Dead (attributable to causes other than this cancer dx)	Diseases of Heart	Dead	Yes	1	0	Positive histology	25
6266510	70-74 years	Female	Divorced	2011	White	Malignant	342	Adenocarcinoma	IB	T2a	Lobectomy	1 to 3 regional lymph nodes removed	3	Surgery performed	No/Unknown	None; diagnosed at autopsy	No radiation and/or cancer-directed surgery	None/Unknown	Alive	One primary only	Unknown	Alive or dead of other cause	Alive or dead due to cancer	Alive	Alive	Yes	1	0	Positive histology	89
6266731	65-69 years	Male	Widowed	2011	White	Malignant	343	Adenocarcinoma	IA	T1b	Lobectomy	4 or more regional lymph nodes removed	8	Surgery performed	No/Unknown	None; diagnosed at autopsy	No radiation and/or cancer-directed surgery	None/Unknown	Alive	One primary only	Well differentiated; Grade I	Alive or dead of other cause	Alive or dead due to cancer	Alive	Alive	Yes	1	0	Positive histology	92
6266848	75-79 years	Female	Married (including common law)	2011	White	Malignant	343	Adenocarcinoma	IA	T1a	Lobectomy	4 or more regional lymph nodes removed	13	Surgery performed	No/Unknown	None; diagnosed at autopsy	No radiation and/or cancer-directed surgery	None/Unknown	Other Cause of Death	One primary only	Moderately differentiated; Grade II	Alive or dead of other cause	Dead (attributable to causes other than this cancer dx)	Other Cause of Death	Dead	Yes	1	0	Positive histology	11
6266888	55-59 years	Male	Married (including common law)	2011	Asian or Pacific Islander	Malignant	342	Adenocarcinoma	IA	T1a	Lobectomy	4 or more regional lymph nodes removed	11	Surgery performed	No/Unknown	None; diagnosed at autopsy	No radiation and/or cancer-directed surgery	None/Unknown	Alive	One primary only	Moderately differentiated; Grade II	Alive or dead of other cause	Alive or dead due to cancer	Alive	Alive	Yes	1	0	Positive histology	93
6267240	60-64 years	Female	Widowed	2011	White	Malignant	343	Adenocarcinoma	IB	T2a	Lobectomy	4 or more regional lymph nodes removed	12	Surgery performed	No/Unknown	None; diagnosed at autopsy	No radiation and/or cancer-directed surgery	None/Unknown	Alive	One primary only	Poorly differentiated; Grade III	Alive or dead of other cause	Alive or dead due to cancer	Alive	Alive	Yes	1	0	Positive histology	91
6267419	65-69 years	Female	Widowed	2011	White	Malignant	343	Adenocarcinoma	IA	T1a	Lobectomy	4 or more regional lymph nodes removed	13	Surgery performed	No/Unknown	None; diagnosed at autopsy	No radiation and/or cancer-directed surgery	None/Unknown	Alive	One primary only	Moderately differentiated; Grade II	Alive or dead of other cause	Alive or dead due to cancer	Alive	Alive	Yes	1	0	Positive histology	95
6267439	50-54 years	Male	Single (never married)	2011	White	Malignant	341	Adenocarcinoma	IB	T2a	Lobectomy	4 or more regional lymph nodes removed	18	Surgery performed	No/Unknown	None; diagnosed at autopsy	No radiation and/or cancer-directed surgery	None/Unknown	Alive	One primary only	Poorly differentiated; Grade III	Alive or dead of other cause	Alive or dead due to cancer	Alive	Alive	Yes	1	0	Positive histology	95
6267502	80-84 years	Female	Divorced	2011	White	Malignant	341	Adenocarcinoma	IA	T1b	Lobectomy	None	0	Surgery performed	No/Unknown	None; diagnosed at autopsy	No radiation and/or cancer-directed surgery	None/Unknown	Lung and Bronchus	One primary only	Well differentiated; Grade I	Dead (attributable to this cancer dx)	Alive or dead due to cancer	Lung and Bronchus	Dead	Yes	1	0	Positive histology	70
6268162	60-64 years	Female	Married (including common law)	2011	White	Malignant	341	Squamous carcinoma	IB	T2a	Lobectomy	1 to 3 regional lymph nodes removed	3	Surgery performed	No/Unknown	None; diagnosed at autopsy	No radiation and/or cancer-directed surgery	None/Unknown	Alive	One primary only	Poorly differentiated; Grade III	Alive or dead of other cause	Alive or dead due to cancer	Alive	Alive	Yes	1	0	Positive histology	93
6268345	65-69 years	Female	Divorced	2011	White	Malignant	343	Squamous carcinoma	IA	T1a	Lobectomy	Sentinel node biopsy and lym nd removed different times	6	Surgery performed	No/Unknown	None; diagnosed at autopsy	No radiation and/or cancer-directed surgery	None/Unknown	Alive	One primary only	Moderately differentiated; Grade II	Alive or dead of other cause	Alive or dead due to cancer	Alive	Alive	Yes	1	0	Positive histology	88
6268561	85+ years	Female	Unknown	2011	White	Malignant	341	Squamous carcinoma	IB	T2a	Wedge	1 to 3 regional lymph nodes removed	4	Surgery performed	No/Unknown	None; diagnosed at autopsy	No radiation and/or cancer-directed surgery	None/Unknown	Diseases of Heart	One primary only	Poorly differentiated; Grade III	Alive or dead of other cause	Dead (attributable to causes other than this cancer dx)	Diseases of Heart	Dead	Yes	1	0	Positive histology	24
6268608	70-74 years	Male	Married (including common law)	2011	White	Malignant	341	Adenocarcinoma	IA	T1a	Lobectomy	1 to 3 regional lymph nodes removed	2	Surgery performed	No/Unknown	None; diagnosed at autopsy	No radiation and/or cancer-directed surgery	None/Unknown	Lung and Bronchus	One primary only	Well differentiated; Grade I	Dead (attributable to this cancer dx)	Alive or dead due to cancer	Lung and Bronchus	Dead	Yes	1	0	Positive histology	67
6268615	75-79 years	Female	Widowed	2011	White	Malignant	341	Adenocarcinoma	IA	T1a	Wedge	4 or more regional lymph nodes removed	5	Surgery performed	No/Unknown	None; diagnosed at autopsy	No radiation and/or cancer-directed surgery	None/Unknown	Chronic Obstructive Pulmonary Disease and Allied Cond	One primary only	Moderately differentiated; Grade II	Alive or dead of other cause	Dead (attributable to causes other than this cancer dx)	Chronic Obstructive Pulmonary Disease and Allied Cond	Dead	Yes	1	0	Positive histology	63
6268617	60-64 years	Male	Single (never married)	2011	White	Malignant	341	Squamous carcinoma	IA	T1a	Wedge	Biopsy or aspiration of regional lymph node, NOS	3	Surgery performed	No/Unknown	None; diagnosed at autopsy	No radiation and/or cancer-directed surgery	None/Unknown	Alive	One primary only	Moderately differentiated; Grade II	Alive or dead of other cause	Alive or dead due to cancer	Alive	Alive	Yes	1	0	Positive histology	87
6268625	70-74 years	Female	Divorced	2011	White	Malignant	341	Adenocarcinoma	IA	T1a	Lobectomy	4 or more regional lymph nodes removed	6	Surgery performed	No/Unknown	None; diagnosed at autopsy	No radiation and/or cancer-directed surgery	None/Unknown	Alive	One primary only	Well differentiated; Grade I	Alive or dead of other cause	Alive or dead due to cancer	Alive	Alive	Yes	1	0	Positive histology	89
6268836	75-79 years	Female	Widowed	2011	White	Malignant	343	Squamous carcinoma	IA	T1b	Lobectomy	Number of regional lymph nodes removed unknown	1	Surgery performed	No/Unknown	None; diagnosed at autopsy	No radiation and/or cancer-directed surgery	None/Unknown	Lung and Bronchus	One primary only	Well differentiated; Grade I	Dead (attributable to this cancer dx)	Alive or dead due to cancer	Lung and Bronchus	Dead	Yes	1	0	Positive histology	0
6269156	65-69 years	Male	Divorced	2011	White	Malignant	341	Squamous carcinoma	IB	T2a	Lobectomy	4 or more regional lymph nodes removed	4	Surgery performed	No/Unknown	None; diagnosed at autopsy	No radiation and/or cancer-directed surgery	None/Unknown	Diseases of Heart	One primary only	Moderately differentiated; Grade II	Alive or dead of other cause	Dead (attributable to causes other than this cancer dx)	Diseases of Heart	Dead	Yes	1	0	Positive histology	19
6269686	65-69 years	Male	Single (never married)	2011	White	Malignant	342	Adenocarcinoma	IA	T1b	Wedge	4 or more regional lymph nodes removed	5	Surgery performed	No/Unknown	None; diagnosed at autopsy	No radiation and/or cancer-directed surgery	None/Unknown	Alive	One primary only	Moderately differentiated; Grade II	Alive or dead of other cause	Alive or dead due to cancer	Alive	Alive	Yes	1	0	Positive histology	95
6269861	75-79 years	Female	Married (including common law)	2011	White	Malignant	343	Adenocarcinoma	IA	T1a	Lobectomy	4 or more regional lymph nodes removed	11	Surgery performed	No/Unknown	None; diagnosed at autopsy	No radiation and/or cancer-directed surgery	None/Unknown	Alive	One primary only	Unknown	Alive or dead of other cause	Alive or dead due to cancer	Alive	Alive	Yes	1	0	Positive histology	87
6270578	70-74 years	Male	Married (including common law)	2010	White	Malignant	341	Large cell lung cancer	IA	T1a	Wedge	None	0	Surgery performed	No/Unknown	None; diagnosed at autopsy	No radiation and/or cancer-directed surgery	None/Unknown	Chronic Obstructive Pulmonary Disease and Allied Cond	One primary only	Undifferentiated; anaplastic; Grade IV	Alive or dead of other cause	Dead (attributable to causes other than this cancer dx)	Chronic Obstructive Pulmonary Disease and Allied Cond	Dead	Yes	1	0	Positive histology	67
6271336	65-69 years	Female	Widowed	2011	White	Malignant	341	Adenocarcinoma	IB	T2a	Lobectomy	1 to 3 regional lymph nodes removed	4	Surgery performed	No/Unknown	None; diagnosed at autopsy	No radiation and/or cancer-directed surgery	None/Unknown	Other Cause of Death	One primary only	Moderately differentiated; Grade II	Alive or dead of other cause	Dead (attributable to causes other than this cancer dx)	Other Cause of Death	Dead	Yes	1	0	Positive histology	87
6271602	65-69 years	Male	Divorced	2011	White	Malignant	341	Squamous carcinoma	IA	T1a	Lobectomy	None	0	Surgery performed	No/Unknown	None; diagnosed at autopsy	No radiation and/or cancer-directed surgery	None/Unknown	Alive	One primary only	Poorly differentiated; Grade III	Alive or dead of other cause	Alive or dead due to cancer	Alive	Alive	Yes	1	0	Positive histology	90
6272251	60-64 years	Female	Married (including common law)	2011	Black	Malignant	341	Adenocarcinoma	IA	T1b	Lobectomy	4 or more regional lymph nodes removed	4	Surgery performed	No/Unknown	None; diagnosed at autopsy	No radiation and/or cancer-directed surgery	None/Unknown	Alive	One primary only	Well differentiated; Grade I	Alive or dead of other cause	Alive or dead due to cancer	Alive	Alive	Yes	1	0	Positive histology	92
6272365	70-74 years	Female	Married (including common law)	2011	White	Malignant	341	Adenocarcinoma	IA	T1a	Wedge	4 or more regional lymph nodes removed	8	Surgery performed	No/Unknown	None; diagnosed at autopsy	No radiation and/or cancer-directed surgery	None/Unknown	Alive	One primary only	Well differentiated; Grade I	Alive or dead of other cause	Alive or dead due to cancer	Alive	Alive	Yes	1	0	Positive histology	94
6272667	80-84 years	Female	Widowed	2011	White	Malignant	341	Squamous carcinoma	IA	T1a	Wedge	1 to 3 regional lymph nodes removed	3	Surgery performed	No/Unknown	None; diagnosed at autopsy	No radiation and/or cancer-directed surgery	None/Unknown	Lung and Bronchus	One primary only	Well differentiated; Grade I	Dead (attributable to this cancer dx)	Alive or dead due to cancer	Lung and Bronchus	Dead	Yes	1	0	Positive histology	35
6272690	80-84 years	Male	Married (including common law)	2011	White	Malignant	341	Squamous carcinoma	IA	T1a	Wedge	None	0	Surgery performed	No/Unknown	None; diagnosed at autopsy	No radiation and/or cancer-directed surgery	None/Unknown	Lung and Bronchus	One primary only	Moderately differentiated; Grade II	Dead (attributable to this cancer dx)	Alive or dead due to cancer	Lung and Bronchus	Dead	Yes	1	0	Positive histology	6
6272704	60-64 years	Female	Married (including common law)	2011	Black	Malignant	343	Adenocarcinoma	IA	T1a	Lobectomy	None	0	Surgery performed	No/Unknown	None; diagnosed at autopsy	No radiation and/or cancer-directed surgery	None/Unknown	Alive	One primary only	Well differentiated; Grade I	Alive or dead of other cause	Alive or dead due to cancer	Alive	Alive	Yes	1	0	Positive histology	94
[truncated: 15,545 more rows]
