# Supplementary material for: The nomogram for the prediction of overall survival after surgery in patients in early‐stage NSCLC based on SEER database and external validation cohort
Source: Cancer Med. 2023 Dec 26;13(1):e6751. doi: 10.1002/cam4.6751 (PMC10807635; doi:10.1002/cam4.6751)
Supplement: Supplementary file 1 — Data S1: [file CAM4-13-e6751-s001.zip › Raw data N=60946.xlsx]

## Sheet: Sheet1
Patient ID	Age recode with <1 year olds	Sex	Marital status at diagnosis	Year of diagnosis	Race recode (W, B, AI, API)	Behavior code ICD-O-3	Primary Site	Histologic Type ICD-O-3	Derived AJCC Stage Group, 7th ed (2010-2015)	Derived AJCC T, 7th ed (2010-2015)	RX Summ--Surg Prim Site (1998+)	RX Summ--Scope Reg LN Sur (2003+)	Regional nodes examined (1988+)	Reason no cancer-directed surgery	Chemotherapy recode (yes, no/unk)	RX Summ--Surg Oth Reg/Dis (2003+)	RX Summ--Surg/Rad Seq	Radiation recode	COD to site recode	Sequence number	Grade (thru 2017)	SEER cause-specific death classification	SEER other cause of death classification	COD to site rec KM	Vital status recode (study cutoff used)	First malignant primary indicator	Total number of in situ/malignant tumors for patient	Total number of benign/borderline tumors for patient	Diagnostic Confirmation	Survival months
60737789	80-84 years	Male	Married (including common law)	2010	White	Malignant	340	8000	IA	T1b	0	None	0	Not recommended	No/Unknown	None; diagnosed at autopsy	No radiation and/or cancer-directed surgery	None/Unknown	Lung and Bronchus	One primary only	Unknown	Dead (attributable to this cancer dx)	Alive or dead due to cancer	Lung and Bronchus	Dead	Yes	1	0	Clinical diagnosis only	5
44691236	75-79 years	Male	Married (including common law)	2010	White	Malignant	340	8000	IB	T2a	0	None	0	Not recommended	No/Unknown	None; diagnosed at autopsy	No radiation and/or cancer-directed surgery	None/Unknown	Chronic Obstructive Pulmonary Disease and Allied Cond	One primary only	Unknown	Alive or dead of other cause	Dead (attributable to causes other than this cancer dx)	Chronic Obstructive Pulmonary Disease and Allied Cond	Dead	Yes	1	0	Radiography without microscopic confirm	20
57678809	75-79 years	Male	Married (including common law)	2010	White	Malignant	340	8010	IB	T2a	0	None	0	Not recommended	No/Unknown	None; diagnosed at autopsy	No radiation and/or cancer-directed surgery	None/Unknown	Lung and Bronchus	One primary only	Unknown	Dead (attributable to this cancer dx)	Alive or dead due to cancer	Lung and Bronchus	Dead	Yes	1	0	Clinical diagnosis only	1
11209732	65-69 years	Male	Divorced	2010	White	Malignant	340	8010	IA	T1b	0	None	0	Not recommended	No/Unknown	None; diagnosed at autopsy	No radiation and/or cancer-directed surgery	Beam radiation	Other Infectious and Parasitic Diseases including HIV	2nd of 2 or more primaries	Unknown	Alive or dead of other cause	Dead (attributable to causes other than this cancer dx)	Other Infectious and Parasitic Diseases including HIV	Dead	No	2	0	Radiography without microscopic confirm	19
57663480	70-74 years	Male	Married (including common law)	2010	White	Malignant	340	8041	IB	T2a	0	1 to 3 regional lymph nodes removed	0	Not recommended	Yes	None; diagnosed at autopsy	Radiation prior to surgery	Radiation, NOS method or source not specified	Lung and Bronchus	One primary only	Unknown	Dead (attributable to this cancer dx)	Alive or dead due to cancer	Lung and Bronchus	Dead	Yes	1	0	Positive histology	13
60745669	75-79 years	Male	Married (including common law)	2010	White	Malignant	340	8046	IB	T2a	0	None	2	Not recommended	Yes	None; diagnosed at autopsy	No radiation and/or cancer-directed surgery	None/Unknown	Lung and Bronchus	One primary only	Poorly differentiated; Grade III	Dead (attributable to this cancer dx)	Alive or dead due to cancer	Lung and Bronchus	Dead	Yes	1	0	Positive histology	4
44303555	60-64 years	Male	Married (including common law)	2010	White	Malignant	340	8046	IB	T2a	0	None	0	Not recommended	Yes	None; diagnosed at autopsy	No radiation and/or cancer-directed surgery	Beam radiation	Lung and Bronchus	2nd of 2 or more primaries	Poorly differentiated; Grade III	Dead (attributable to this cancer dx)	Alive or dead due to cancer	Lung and Bronchus	Dead	No	2	0	Positive histology	17
23979069	65-69 years	Male	Married (including common law)	2010	White	Malignant	340	8046	IA	T1b	0	None	0	Not recommended, contraindicated due to other cond; autopsy only (1973-2002)	Yes	None; diagnosed at autopsy	No radiation and/or cancer-directed surgery	Beam radiation	Lung and Bronchus	One primary only	Poorly differentiated; Grade III	Dead (attributable to this cancer dx)	Alive or dead due to cancer	Lung and Bronchus	Dead	Yes	1	0	Positive exfoliative cytology, no positive histology	98
30270314	70-74 years	Male	Married (including common law)	2010	White	Malignant	340	8046	IA	T1a	0	None	0	Not recommended	No/Unknown	None; diagnosed at autopsy	No radiation and/or cancer-directed surgery	Beam radiation	Larynx	3rd of 3 or more primaries	Unknown	Dead (attributable to this cancer dx)	Alive or dead due to cancer	Larynx	Dead	No	3	0	Positive exfoliative cytology, no positive histology	82
21512374	80-84 years	Male	Married (including common law)	2010	White	Malignant	340	8046	IA	T1a	0	None	0	Not recommended, contraindicated due to other cond; autopsy only (1973-2002)	No/Unknown	None; diagnosed at autopsy	No radiation and/or cancer-directed surgery	None/Unknown	Lung and Bronchus	One primary only	Unknown	Dead (attributable to this cancer dx)	Alive or dead due to cancer	Lung and Bronchus	Dead	Yes	1	0	Positive exfoliative cytology, no positive histology	1
44930360	50-54 years	Male	Unknown	2010	White	Malignant	340	8046	IB	T2a	0	Unknown or not applicable	0	Recommended but not performed, unknown reason	No/Unknown	None; diagnosed at autopsy	No radiation and/or cancer-directed surgery	Beam radiation	Lung and Bronchus	One primary only	Unknown	Dead (attributable to this cancer dx)	Alive or dead due to cancer	Lung and Bronchus	Dead	Yes	1	0	Positive exfoliative cytology, no positive histology	30
57663538	60-64 years	Male	Married (including common law)	2010	White	Malignant	340	8046	IB	T2a	56	1 to 3 regional lymph nodes removed	2	Surgery performed	Yes	None; diagnosed at autopsy	No radiation and/or cancer-directed surgery	None/Unknown	Lung and Bronchus	One primary only	Unknown	Dead (attributable to this cancer dx)	Alive or dead due to cancer	Lung and Bronchus	Dead	Yes	1	0	Positive histology	61
30361386	85+ years	Male	Widowed	2010	White	Malignant	340	8070	IB	T2a	0	None	0	Not recommended	No/Unknown	None; diagnosed at autopsy	No radiation and/or cancer-directed surgery	Beam radiation	Lung and Bronchus	One primary only	Moderately differentiated; Grade II	Dead (attributable to this cancer dx)	Alive or dead due to cancer	Lung and Bronchus	Dead	Yes	1	0	Positive histology	6
44666103	75-79 years	Male	Married (including common law)	2010	White	Malignant	340	8070	IB	T2a	0	None	0	Not recommended	Yes	None; diagnosed at autopsy	No radiation and/or cancer-directed surgery	Beam radiation	Lung and Bronchus	3rd of 3 or more primaries	Moderately differentiated; Grade II	Dead (attributable to this cancer dx)	Alive or dead due to cancer	Lung and Bronchus	Dead	No	3	0	Positive histology	13
21464587	65-69 years	Male	Married (including common law)	2010	White	Malignant	340	8070	IB	T2a	0	None	0	Not recommended	Yes	None; diagnosed at autopsy	No radiation and/or cancer-directed surgery	Beam radiation	Lung and Bronchus	2nd of 2 or more primaries	Moderately differentiated; Grade II	Dead (attributable to this cancer dx)	Alive or dead due to cancer	Lung and Bronchus	Dead	No	2	0	Positive histology	50
10790748	85+ years	Male	Widowed	2010	White	Malignant	340	8070	IB	T2a	0	Biopsy or aspiration of regional lymph node, NOS	1	Recommended but not performed, unknown reason	No/Unknown	None; diagnosed at autopsy	Radiation after surgery	Beam radiation	Lung and Bronchus	2nd of 2 or more primaries	Moderately differentiated; Grade II	Dead (attributable to this cancer dx)	Alive or dead due to cancer	Lung and Bronchus	Dead	No	2	0	Positive histology	77
11273130	75-79 years	Male	Widowed	2010	White	Malignant	340	8070	IB	T2a	25	4 or more regional lymph nodes removed	7	Surgery performed	No/Unknown	None; diagnosed at autopsy	No radiation and/or cancer-directed surgery	None/Unknown	Lung and Bronchus	1st of 2 or more primaries	Moderately differentiated; Grade II	Dead (attributable to this cancer dx)	Alive or dead due to cancer	Lung and Bronchus	Dead	Yes	2	0	Positive histology	59
44850896	70-74 years	Male	Married (including common law)	2010	White	Malignant	340	8070	IB	T2a	33	Biopsy or aspiration of regional lymph node, NOS	16	Surgery performed	No/Unknown	None; diagnosed at autopsy	No radiation and/or cancer-directed surgery	None/Unknown	Other Cause of Death	One primary only	Moderately differentiated; Grade II	Alive or dead of other cause	Dead (attributable to causes other than this cancer dx)	Other Cause of Death	Dead	Yes	1	0	Positive histology	9
32888240	70-74 years	Male	Married (including common law)	2010	White	Malignant	340	8070	IA	T1a	56	4 or more regional lymph nodes removed	16	Surgery performed	No/Unknown	None; diagnosed at autopsy	No radiation and/or cancer-directed surgery	None/Unknown	Diseases of Heart	One primary only	Moderately differentiated; Grade II	Alive or dead of other cause	Dead (attributable to causes other than this cancer dx)	Diseases of Heart	Dead	Yes	1	0	Positive histology	75
44696083	40-44 years	Male	Divorced	2010	White	Malignant	340	8070	IB	T2a	0	None	0	Not recommended	No/Unknown	None; diagnosed at autopsy	No radiation and/or cancer-directed surgery	None/Unknown	Lung and Bronchus	One primary only	Poorly differentiated; Grade III	Dead (attributable to this cancer dx)	Alive or dead due to cancer	Lung and Bronchus	Dead	Yes	1	0	Positive histology	22
57652520	55-59 years	Male	Divorced	2010	White	Malignant	340	8070	IB	T2a	0	None	0	Not recommended	Yes	None; diagnosed at autopsy	No radiation and/or cancer-directed surgery	Beam radiation	Alive	One primary only	Poorly differentiated; Grade III	Alive or dead of other cause	Alive or dead due to cancer	Alive	Alive	Yes	1	0	Positive histology	5
44708152	80-84 years	Male	Married (including common law)	2010	White	Malignant	340	8070	IB	T2a	0	None	0	Not recommended	Yes	None; diagnosed at autopsy	No radiation and/or cancer-directed surgery	Beam radiation	Urinary Bladder	1st of 2 or more primaries	Poorly differentiated; Grade III	Alive or dead of other cause	Dead (attributable to causes other than this cancer dx)	Urinary Bladder	Dead	Yes	2	0	Positive histology	53
74922533	75-79 years	Male	Married (including common law)	2010	White	Malignant	340	8070	IB	T2a	0	None	0	Not recommended	Yes	None; diagnosed at autopsy	No radiation and/or cancer-directed surgery	Beam radiation	Chronic Obstructive Pulmonary Disease and Allied Cond	3rd of 3 or more primaries	Poorly differentiated; Grade III	Alive or dead of other cause	Dead (attributable to causes other than this cancer dx)	Chronic Obstructive Pulmonary Disease and Allied Cond	Dead	No	3	0	Positive histology	4
75398568	65-69 years	Male	Married (including common law)	2010	White	Malignant	340	8070	IA	T1a	0	None	0	Not recommended, contraindicated due to other cond; autopsy only (1973-2002)	No/Unknown	None; diagnosed at autopsy	No radiation and/or cancer-directed surgery	Beam radiation	Congenital Anomalies	One primary only	Poorly differentiated; Grade III	Alive or dead of other cause	Dead (attributable to causes other than this cancer dx)	Congenital Anomalies	Dead	Yes	1	0	Positive histology	56
44791169	50-54 years	Male	Single (never married)	2010	White	Malignant	340	8070	IB	T2a	30	4 or more regional lymph nodes removed	5	Surgery performed	No/Unknown	None; diagnosed at autopsy	No radiation and/or cancer-directed surgery	None/Unknown	Lung and Bronchus	One primary only	Poorly differentiated; Grade III	Dead (attributable to this cancer dx)	Alive or dead due to cancer	Lung and Bronchus	Dead	Yes	1	0	Positive histology	27
44696140	55-59 years	Male	Divorced	2010	White	Malignant	340	8070	IB	T2a	0	None	0	Not recommended	No/Unknown	None; diagnosed at autopsy	No radiation and/or cancer-directed surgery	None/Unknown	Lung and Bronchus	One primary only	Unknown	Dead (attributable to this cancer dx)	Alive or dead due to cancer	Lung and Bronchus	Dead	Yes	1	0	Clinical diagnosis only	0
30362784	55-59 years	Male	Married (including common law)	2010	White	Malignant	340	8070	IB	T2a	0	None	0	Not recommended	Yes	None; diagnosed at autopsy	No radiation and/or cancer-directed surgery	Beam radiation	Chronic Obstructive Pulmonary Disease and Allied Cond	One primary only	Unknown	Alive or dead of other cause	Dead (attributable to causes other than this cancer dx)	Chronic Obstructive Pulmonary Disease and Allied Cond	Dead	Yes	1	0	Positive histology	68
44694942	60-64 years	Male	Single (never married)	2010	White	Malignant	340	8070	IB	T2a	0	None	0	Not recommended, contraindicated due to other cond; autopsy only (1973-2002)	No/Unknown	None; diagnosed at autopsy	No radiation and/or cancer-directed surgery	Beam radiation	Lung and Bronchus	One primary only	Unknown	Dead (attributable to this cancer dx)	Alive or dead due to cancer	Lung and Bronchus	Dead	Yes	1	0	Positive histology	32
21507099	80-84 years	Male	Married (including common law)	2010	White	Malignant	340	8070	IB	T2a	0	None	0	Recommended but not performed, unknown reason	No/Unknown	None; diagnosed at autopsy	No radiation and/or cancer-directed surgery	None/Unknown	Lung and Bronchus	One primary only	Unknown	Dead (attributable to this cancer dx)	Alive or dead due to cancer	Lung and Bronchus	Dead	Yes	1	0	Positive histology	0
6241799	60-64 years	Male	Married (including common law)	2010	White	Malignant	340	8070	IB	T2a	55	4 or more regional lymph nodes removed	0	Surgery performed	Yes	None; diagnosed at autopsy	No radiation and/or cancer-directed surgery	None/Unknown	Alive	One primary only	Unknown	Alive or dead of other cause	Alive or dead due to cancer	Alive	Alive	Yes	1	0	Positive exfoliative cytology, no positive histology	102
44713332	85+ years	Male	Widowed	2010	White	Malignant	340	8071	IB	T2a	0	None	0	Not recommended	No/Unknown	None; diagnosed at autopsy	No radiation and/or cancer-directed surgery	None/Unknown	Lung and Bronchus	2nd of 2 or more primaries	Unknown	Dead (attributable to this cancer dx)	Alive or dead due to cancer	Lung and Bronchus	Dead	No	2	0	Positive exfoliative cytology, no positive histology	2
74810235	65-69 years	Male	Divorced	2010	White	Malignant	340	8140	IA	T1a	21	None	0	Surgery performed	No/Unknown	None; diagnosed at autopsy	No radiation and/or cancer-directed surgery	None/Unknown	Lung and Bronchus	3rd of 3 or more primaries	Moderately differentiated; Grade II	Dead (attributable to this cancer dx)	Alive or dead due to cancer	Lung and Bronchus	Dead	No	3	0	Positive histology	24
44701770	65-69 years	Male	Divorced	2010	White	Malignant	340	8140	IB	T2a	0	None	0	Not recommended	No/Unknown	None; diagnosed at autopsy	No radiation and/or cancer-directed surgery	None/Unknown	Lung and Bronchus	One primary only	Poorly differentiated; Grade III	Dead (attributable to this cancer dx)	Alive or dead due to cancer	Lung and Bronchus	Dead	Yes	1	0	Positive exfoliative cytology, no positive histology	96
42723265	65-69 years	Male	Single (never married)	2010	White	Malignant	340	8140	IA	T1a	0	None	0	Not recommended	No/Unknown	None; diagnosed at autopsy	No radiation and/or cancer-directed surgery	Beam radiation	Lung and Bronchus	2nd of 2 or more primaries	Unknown	Dead (attributable to this cancer dx)	Alive or dead due to cancer	Lung and Bronchus	Dead	No	2	0	Positive histology	9
35920345	75-79 years	Male	Married (including common law)	2010	White	Malignant	340	8200	IA	T1b	45	4 or more regional lymph nodes removed	4	Surgery performed	No/Unknown	None; diagnosed at autopsy	No radiation and/or cancer-directed surgery	None/Unknown	Alive	One primary only	Unknown	Alive or dead of other cause	Alive or dead due to cancer	Alive	Alive	Yes	1	0	Positive histology	106
23960800	25-29 years	Male	Single (never married)	2010	White	Malignant	340	8240	IB	T2a	20	None	0	Surgery performed	No/Unknown	None; diagnosed at autopsy	No radiation and/or cancer-directed surgery	None/Unknown	Alive	One primary only	Well differentiated; Grade I	Alive or dead of other cause	Alive or dead due to cancer	Alive	Alive	Yes	1	0	Positive histology	105
57675656	45-49 years	Male	Married (including common law)	2010	White	Malignant	340	8240	IA	T1a	30	None	0	Surgery performed	No/Unknown	None; diagnosed at autopsy	No radiation and/or cancer-directed surgery	None/Unknown	Alive	One primary only	Well differentiated; Grade I	Alive or dead of other cause	Alive or dead due to cancer	Alive	Alive	Yes	1	0	Positive histology	97
21509377	50-54 years	Male	Unknown	2010	White	Malignant	340	8240	IB	T2a	33	4 or more regional lymph nodes removed	18	Surgery performed	No/Unknown	None; diagnosed at autopsy	No radiation and/or cancer-directed surgery	None/Unknown	Alive	1st of 2 or more primaries	Unknown	Alive or dead of other cause	Alive or dead due to cancer	Alive	Alive	Yes	3	0	Positive histology	103
28359259	25-29 years	Male	Married (including common law)	2010	White	Malignant	340	8246	IB	T2a	33	4 or more regional lymph nodes removed	6	Surgery performed	No/Unknown	None; diagnosed at autopsy	No radiation and/or cancer-directed surgery	None/Unknown	Alive	One primary only	Well differentiated; Grade I	Alive or dead of other cause	Alive or dead due to cancer	Alive	Alive	Yes	1	0	Positive histology	106
23841121	70-74 years	Male	Married (including common law)	2010	White	Malignant	340	8246	IA	T1a	23	None	0	Surgery performed	Yes	None; diagnosed at autopsy	No radiation and/or cancer-directed surgery	None/Unknown	Lung and Bronchus	3rd of 3 or more primaries	Undifferentiated; anaplastic; Grade IV	Dead (attributable to this cancer dx)	Alive or dead due to cancer	Lung and Bronchus	Dead	No	3	0	Positive histology	1
21510117	60-64 years	Male	Single (never married)	2010	White	Malignant	340	8250	IB	T2a	0	None	0	Recommended but not performed, patient refused	No/Unknown	None; diagnosed at autopsy	No radiation and/or cancer-directed surgery	None/Unknown	Lung and Bronchus	One primary only	Unknown	Dead (attributable to this cancer dx)	Alive or dead due to cancer	Lung and Bronchus	Dead	Yes	1	0	Positive histology	3
45399910	01-04 years	Male	Single (never married)	2010	White	Malignant	340	8430	IB	T2a	30	4 or more regional lymph nodes removed	4	Surgery performed	No/Unknown	None; diagnosed at autopsy	No radiation and/or cancer-directed surgery	None/Unknown	Alive	One primary only	Well differentiated; Grade I	Alive or dead of other cause	Alive or dead due to cancer	Alive	Alive	Yes	1	0	Positive histology	107
1154057	75-79 years	Male	Married (including common law)	2010	White	Malignant	340	8480	IB	T2a	30	4 or more regional lymph nodes removed	9	Surgery performed	No/Unknown	None; diagnosed at autopsy	No radiation and/or cancer-directed surgery	None/Unknown	Alive	One primary only	Well differentiated; Grade I	Alive or dead of other cause	Alive or dead due to cancer	Alive	Alive	Yes	1	0	Positive histology	49
1173500	50-54 years	Male	Divorced	2010	White	Malignant	341	8000	IA	T1a	0	None	0	Not recommended	No/Unknown	None; diagnosed at autopsy	No radiation and/or cancer-directed surgery	None/Unknown	Alive	One primary only	Unknown	Alive or dead of other cause	Alive or dead due to cancer	Alive	Alive	Yes	1	0	Radiography without microscopic confirm	92
44733061	50-54 years	Male	Divorced	2010	White	Malignant	341	8000	IA	T1a	0	None	0	Not recommended	No/Unknown	None; diagnosed at autopsy	No radiation and/or cancer-directed surgery	None/Unknown	Alive	One primary only	Unknown	Alive or dead of other cause	Alive or dead due to cancer	Alive	Alive	Yes	1	0	Radiography without microscopic confirm	104
45612347	65-69 years	Male	Divorced	2010	White	Malignant	341	8000	IA	T1a	0	None	0	Not recommended	No/Unknown	None; diagnosed at autopsy	No radiation and/or cancer-directed surgery	None/Unknown	Alive	1st of 2 or more primaries	Unknown	Alive or dead of other cause	Alive or dead due to cancer	Alive	Alive	Yes	2	0	Clinical diagnosis only	105
41530285	60-64 years	Male	Married (including common law)	2010	White	Malignant	341	8000	IA	T1a	0	None	0	Not recommended	No/Unknown	None; diagnosed at autopsy	No radiation and/or cancer-directed surgery	None/Unknown	Alive	One primary only	Unknown	Alive or dead of other cause	Alive or dead due to cancer	Alive	Alive	Yes	1	0	Radiography without microscopic confirm	106
60308909	75-79 years	Male	Widowed	2010	White	Malignant	341	8000	IA	T1b	0	None	0	Not recommended	No/Unknown	None; diagnosed at autopsy	No radiation and/or cancer-directed surgery	None/Unknown	Alive	2nd of 2 or more primaries	Unknown	Alive or dead of other cause	Alive or dead due to cancer	Alive	Alive	No	2	0	Radiography without microscopic confirm	107
66473079	75-79 years	Male	Widowed	2010	White	Malignant	341	8000	IA	T1a	0	None	0	Not recommended	No/Unknown	None; diagnosed at autopsy	No radiation and/or cancer-directed surgery	None/Unknown	Stomach	2nd of 2 or more primaries	Unknown	Alive or dead of other cause	Dead (attributable to causes other than this cancer dx)	Stomach	Dead	No	2	0	Radiography without microscopic confirm	9
60762407	65-69 years	Male	Widowed	2010	White	Malignant	341	8000	IA	T1b	0	None	0	Not recommended	No/Unknown	None; diagnosed at autopsy	No radiation and/or cancer-directed surgery	None/Unknown	Colon excluding Rectum	1st of 2 or more primaries	Unknown	Alive or dead of other cause	Dead (attributable to causes other than this cancer dx)	Colon excluding Rectum	Dead	Yes	2	0	Radiography without microscopic confirm	17
23976602	70-74 years	Male	Unknown	2010	White	Malignant	341	8000	IA	T1b	0	None	0	Not recommended	No/Unknown	None; diagnosed at autopsy	No radiation and/or cancer-directed surgery	None/Unknown	Lung and Bronchus	One primary only	Unknown	Dead (attributable to this cancer dx)	Alive or dead due to cancer	Lung and Bronchus	Dead	Yes	1	0	Radiography without microscopic confirm	0
45192173	75-79 years	Male	Divorced	2010	White	Malignant	341	8000	IA	T1a	0	None	0	Not recommended	No/Unknown	None; diagnosed at autopsy	No radiation and/or cancer-directed surgery	None/Unknown	Lung and Bronchus	One primary only	Unknown	Dead (attributable to this cancer dx)	Alive or dead due to cancer	Lung and Bronchus	Dead	Yes	1	0	Clinical diagnosis only	3
60822411	85+ years	Male	Widowed	2010	White	Malignant	341	8000	IB	T2a	0	None	0	Not recommended	No/Unknown	None; diagnosed at autopsy	No radiation and/or cancer-directed surgery	None/Unknown	Lung and Bronchus	One primary only	Unknown	Dead (attributable to this cancer dx)	Alive or dead due to cancer	Lung and Bronchus	Dead	Yes	1	0	Radiography without microscopic confirm	4
17328942	85+ years	Male	Widowed	2010	White	Malignant	341	8000	IA	T1b	0	None	0	Not recommended	No/Unknown	None; diagnosed at autopsy	No radiation and/or cancer-directed surgery	None/Unknown	Lung and Bronchus	2nd of 2 or more primaries	Unknown	Dead (attributable to this cancer dx)	Alive or dead due to cancer	Lung and Bronchus	Dead	No	2	0	Radiography without microscopic confirm	5
44992862	85+ years	Male	Married (including common law)	2010	White	Malignant	341	8000	IA	T1b	0	None	0	Not recommended	No/Unknown	None; diagnosed at autopsy	No radiation and/or cancer-directed surgery	None/Unknown	Lung and Bronchus	One primary only	Unknown	Dead (attributable to this cancer dx)	Alive or dead due to cancer	Lung and Bronchus	Dead	Yes	1	0	Clinical diagnosis only	6
23946051	80-84 years	Male	Married (including common law)	2010	White	Malignant	341	8000	IB	T2a	0	None	0	Not recommended	No/Unknown	None; diagnosed at autopsy	No radiation and/or cancer-directed surgery	None/Unknown	Lung and Bronchus	2nd of 2 or more primaries	Unknown	Dead (attributable to this cancer dx)	Alive or dead due to cancer	Lung and Bronchus	Dead	No	2	0	Radiography without microscopic confirm	7
57694290	70-74 years	Male	Divorced	2010	White	Malignant	341	8000	IA	T1b	0	None	0	Not recommended	No/Unknown	None; diagnosed at autopsy	No radiation and/or cancer-directed surgery	None/Unknown	Lung and Bronchus	One primary only	Unknown	Dead (attributable to this cancer dx)	Alive or dead due to cancer	Lung and Bronchus	Dead	Yes	1	0	Radiography without microscopic confirm	8
60750101	80-84 years	Male	Married (including common law)	2010	White	Malignant	341	8000	IA	T1a	0	None	0	Not recommended	No/Unknown	None; diagnosed at autopsy	No radiation and/or cancer-directed surgery	None/Unknown	Lung and Bronchus	1st of 2 or more primaries	Unknown	Dead (attributable to this cancer dx)	Alive or dead due to cancer	Lung and Bronchus	Dead	Yes	2	0	Radiography without microscopic confirm	10
23972081	80-84 years	Male	Widowed	2010	White	Malignant	341	8000	IA	T1a	0	None	0	Not recommended	No/Unknown	None; diagnosed at autopsy	No radiation and/or cancer-directed surgery	None/Unknown	Lung and Bronchus	1st of 2 or more primaries	Unknown	Dead (attributable to this cancer dx)	Alive or dead due to cancer	Lung and Bronchus	Dead	Yes	2	0	Radiography without microscopic confirm	16
57415504	75-79 years	Male	Divorced	2010	White	Malignant	341	8000	IA	T1a	0	None	0	Not recommended	No/Unknown	None; diagnosed at autopsy	No radiation and/or cancer-directed surgery	None/Unknown	Lung and Bronchus	One primary only	Unknown	Dead (attributable to this cancer dx)	Alive or dead due to cancer	Lung and Bronchus	Dead	Yes	1	0	Radiography without microscopic confirm	29
60726560	75-79 years	Male	Widowed	2010	White	Malignant	341	8000	IB	T2a	0	None	0	Not recommended	No/Unknown	None; diagnosed at autopsy	No radiation and/or cancer-directed surgery	None/Unknown	Lung and Bronchus	One primary only	Unknown	Dead (attributable to this cancer dx)	Alive or dead due to cancer	Lung and Bronchus	Dead	Yes	1	0	Clinical diagnosis only	30
57738044	60-64 years	Male	Divorced	2010	White	Malignant	341	8000	IA	T1b	0	None	0	Not recommended	No/Unknown	None; diagnosed at autopsy	No radiation and/or cancer-directed surgery	None/Unknown	Prostate	2nd of 2 or more primaries	Unknown	Alive or dead of other cause	Dead (attributable to causes other than this cancer dx)	Prostate	Dead	No	3	0	Radiography without microscopic confirm	3
65100541	65-69 years	Male	Married (including common law)	2010	White	Malignant	341	8000	IA	T1a	0	None	0	Not recommended	No/Unknown	None; diagnosed at autopsy	No radiation and/or cancer-directed surgery	None/Unknown	Prostate	2nd of 2 or more primaries	Unknown	Alive or dead of other cause	Dead (attributable to causes other than this cancer dx)	Prostate	Dead	No	2	0	Positive microscopic confirm, method not specified	47
11167275	70-74 years	Male	Widowed	2010	White	Malignant	341	8000	IA	T1a	0	None	0	Not recommended	No/Unknown	None; diagnosed at autopsy	No radiation and/or cancer-directed surgery	None/Unknown	In situ, benign or unknown behavior neoplasm	2nd of 2 or more primaries	Unknown	Alive or dead of other cause	Dead (attributable to causes other than this cancer dx)	In situ, benign or unknown behavior neoplasm	Dead	No	2	0	Radiography without microscopic confirm	10
60896746	55-59 years	Male	Married (including common law)	2010	White	Malignant	341	8000	IA	T1a	0	None	0	Not recommended	No/Unknown	None; diagnosed at autopsy	No radiation and/or cancer-directed surgery	None/Unknown	Diabetes Mellitus	1st of 2 or more primaries	Unknown	Alive or dead of other cause	Dead (attributable to causes other than this cancer dx)	Diabetes Mellitus	Dead	Yes	2	0	Radiography without microscopic confirm	25
11324510	80-84 years	Male	Married (including common law)	2010	White	Malignant	341	8000	IA	T1a	0	None	0	Not recommended	No/Unknown	None; diagnosed at autopsy	No radiation and/or cancer-directed surgery	None/Unknown	Diseases of Heart	One primary only	Unknown	Alive or dead of other cause	Dead (attributable to causes other than this cancer dx)	Diseases of Heart	Dead	Yes	1	0	Radiography without microscopic confirm	1
45158666	80-84 years	Male	Married (including common law)	2010	White	Malignant	341	8000	IA	T1b	0	None	0	Not recommended	No/Unknown	None; diagnosed at autopsy	No radiation and/or cancer-directed surgery	None/Unknown	Diseases of Heart	One primary only	Unknown	Alive or dead of other cause	Dead (attributable to causes other than this cancer dx)	Diseases of Heart	Dead	Yes	1	0	Radiography without microscopic confirm	1
75365451	75-79 years	Male	Widowed	2010	White	Malignant	341	8000	IA	T1a	0	None	0	Not recommended	No/Unknown	None; diagnosed at autopsy	No radiation and/or cancer-directed surgery	None/Unknown	Diseases of Heart	One primary only	Unknown	Alive or dead of other cause	Dead (attributable to causes other than this cancer dx)	Diseases of Heart	Dead	Yes	1	0	Radiography without microscopic confirm	1
5335087	85+ years	Male	Widowed	2010	White	Malignant	341	8000	IA	T1b	0	None	0	Not recommended	No/Unknown	None; diagnosed at autopsy	No radiation and/or cancer-directed surgery	None/Unknown	Diseases of Heart	2nd of 2 or more primaries	Unknown	Alive or dead of other cause	Dead (attributable to causes other than this cancer dx)	Diseases of Heart	Dead	No	2	0	Radiography without microscopic confirm	19
42747421	65-69 years	Male	Married (including common law)	2010	White	Malignant	341	8000	IA	T1b	0	None	0	Not recommended	No/Unknown	None; diagnosed at autopsy	No radiation and/or cancer-directed surgery	None/Unknown	Other Diseases of Arteries, Arterioles, Capillaries	3rd of 3 or more primaries	Unknown	Alive or dead of other cause	Dead (attributable to causes other than this cancer dx)	Other Diseases of Arteries, Arterioles, Capillaries	Dead	No	3	0	Clinical diagnosis only	3
66387224	85+ years	Male	Single (never married)	2010	White	Malignant	341	8000	IA	T1a	0	None	0	Not recommended	No/Unknown	None; diagnosed at autopsy	No radiation and/or cancer-directed surgery	None/Unknown	Chronic Obstructive Pulmonary Disease and Allied Cond	One primary only	Unknown	Alive or dead of other cause	Dead (attributable to causes other than this cancer dx)	Chronic Obstructive Pulmonary Disease and Allied Cond	Dead	Yes	1	0	Radiography without microscopic confirm	2
30396164	80-84 years	Male	Widowed	2010	White	Malignant	341	8000	IB	T2a	0	None	0	Not recommended	No/Unknown	None; diagnosed at autopsy	No radiation and/or cancer-directed surgery	None/Unknown	Chronic Obstructive Pulmonary Disease and Allied Cond	One primary only	Unknown	Alive or dead of other cause	Dead (attributable to causes other than this cancer dx)	Chronic Obstructive Pulmonary Disease and Allied Cond	Dead	Yes	1	0	Radiography without microscopic confirm	12
44708364	55-59 years	Male	Single (never married)	2010	White	Malignant	341	8000	IA	T1a	0	None	0	Not recommended	No/Unknown	None; diagnosed at autopsy	No radiation and/or cancer-directed surgery	None/Unknown	Chronic Obstructive Pulmonary Disease and Allied Cond	One primary only	Unknown	Alive or dead of other cause	Dead (attributable to causes other than this cancer dx)	Chronic Obstructive Pulmonary Disease and Allied Cond	Dead	Yes	1	0	Radiography without microscopic confirm	33
45158671	85+ years	Male	Divorced	2010	White	Malignant	341	8000	IB	T2a	0	None	0	Not recommended	No/Unknown	None; diagnosed at autopsy	No radiation and/or cancer-directed surgery	None/Unknown	Chronic Liver Disease and Cirrhosis	One primary only	Unknown	Alive or dead of other cause	Dead (attributable to causes other than this cancer dx)	Chronic Liver Disease and Cirrhosis	Dead	Yes	1	0	Radiography without microscopic confirm	68
30047011	85+ years	Male	Married (including common law)	2010	White	Malignant	341	8000	IB	T2a	0	None	0	Not recommended	No/Unknown	None; diagnosed at autopsy	No radiation and/or cancer-directed surgery	None/Unknown	Other Cause of Death	3rd of 3 or more primaries	Unknown	Alive or dead of other cause	Dead (attributable to causes other than this cancer dx)	Other Cause of Death	Dead	No	3	0	Radiography without microscopic confirm	1
57369754	85+ years	Male	Widowed	2010	White	Malignant	341	8000	IA	T1a	0	None	0	Not recommended	No/Unknown	None; diagnosed at autopsy	No radiation and/or cancer-directed surgery	None/Unknown	Other Cause of Death	2nd of 2 or more primaries	Unknown	Alive or dead of other cause	Dead (attributable to causes other than this cancer dx)	Other Cause of Death	Dead	No	2	0	Radiography without microscopic confirm	4
1176301	85+ years	Male	Married (including common law)	2010	White	Malignant	341	8000	IA	T1b	0	None	0	Not recommended	No/Unknown	None; diagnosed at autopsy	No radiation and/or cancer-directed surgery	None/Unknown	Other Cause of Death	One primary only	Unknown	Alive or dead of other cause	Dead (attributable to causes other than this cancer dx)	Other Cause of Death	Dead	Yes	1	1	Radiography without microscopic confirm	6
65516909	70-74 years	Male	Married (including common law)	2010	White	Malignant	341	8000	IA	T1b	0	None	0	Not recommended	No/Unknown	None; diagnosed at autopsy	No radiation and/or cancer-directed surgery	None/Unknown	Other Cause of Death	2nd of 2 or more primaries	Unknown	Alive or dead of other cause	Dead (attributable to causes other than this cancer dx)	Other Cause of Death	Dead	No	3	0	Clinical diagnosis only	37
44842025	75-79 years	Male	Married (including common law)	2010	White	Malignant	341	8000	IA	T1b	0	None	0	Not recommended	No/Unknown	None; diagnosed at autopsy	No radiation and/or cancer-directed surgery	Beam radiation	Alive	One primary only	Unknown	Alive or dead of other cause	Alive or dead due to cancer	Alive	Alive	Yes	1	0	Positive exfoliative cytology, no positive histology	97
60755129	70-74 years	Male	Married (including common law)	2010	White	Malignant	341	8000	IA	T1b	0	None	0	Not recommended	No/Unknown	None; diagnosed at autopsy	No radiation and/or cancer-directed surgery	Beam radiation	Alive	One primary only	Unknown	Alive or dead of other cause	Alive or dead due to cancer	Alive	Alive	Yes	1	0	Radiography without microscopic confirm	97
60721859	60-64 years	Male	Married (including common law)	2010	White	Malignant	341	8000	IB	T2a	0	None	0	Not recommended	No/Unknown	None; diagnosed at autopsy	No radiation and/or cancer-directed surgery	Beam radiation	Pancreas	1st of 2 or more primaries	Unknown	Alive or dead of other cause	Dead (attributable to causes other than this cancer dx)	Pancreas	Dead	Yes	3	0	Radiography without microscopic confirm	80
17771217	80-84 years	Male	Married (including common law)	2010	White	Malignant	341	8000	IA	T1a	0	None	0	Not recommended	No/Unknown	None; diagnosed at autopsy	No radiation and/or cancer-directed surgery	Beam radiation	Lung and Bronchus	2nd of 2 or more primaries	Unknown	Dead (attributable to this cancer dx)	Alive or dead due to cancer	Lung and Bronchus	Dead	No	2	0	Radiography without microscopic confirm	2
23593571	85+ years	Male	Married (including common law)	2010	White	Malignant	341	8000	IA	T1b	0	None	0	Not recommended	No/Unknown	None; diagnosed at autopsy	No radiation and/or cancer-directed surgery	Beam radiation	Lung and Bronchus	2nd of 2 or more primaries	Unknown	Dead (attributable to this cancer dx)	Alive or dead due to cancer	Lung and Bronchus	Dead	No	2	0	Radiography without microscopic confirm	5
57379730	60-64 years	Male	Married (including common law)	2010	White	Malignant	341	8000	IA	T1a	0	None	0	Not recommended	No/Unknown	None; diagnosed at autopsy	No radiation and/or cancer-directed surgery	Beam radiation	Lung and Bronchus	3rd of 3 or more primaries	Unknown	Dead (attributable to this cancer dx)	Alive or dead due to cancer	Lung and Bronchus	Dead	No	3	0	Radiography without microscopic confirm	22
60116309	80-84 years	Male	Unknown	2010	White	Malignant	341	8000	IB	T2a	0	None	0	Not recommended	No/Unknown	None; diagnosed at autopsy	No radiation and/or cancer-directed surgery	Beam radiation	Lung and Bronchus	3rd of 3 or more primaries	Unknown	Dead (attributable to this cancer dx)	Alive or dead due to cancer	Lung and Bronchus	Dead	No	3	0	Radiography without microscopic confirm	22
44330819	75-79 years	Male	Married (including common law)	2010	White	Malignant	341	8000	IA	T1a	0	None	0	Not recommended	No/Unknown	None; diagnosed at autopsy	No radiation and/or cancer-directed surgery	Beam radiation	Lung and Bronchus	3rd of 3 or more primaries	Unknown	Dead (attributable to this cancer dx)	Alive or dead due to cancer	Lung and Bronchus	Dead	No	3	0	Radiography without microscopic confirm	24
30372666	80-84 years	Male	Married (including common law)	2010	White	Malignant	341	8000	IA	T1a	0	None	0	Not recommended	No/Unknown	None; diagnosed at autopsy	No radiation and/or cancer-directed surgery	Beam radiation	Lung and Bronchus	One primary only	Unknown	Dead (attributable to this cancer dx)	Alive or dead due to cancer	Lung and Bronchus	Dead	Yes	1	0	Radiography without microscopic confirm	38
60755133	70-74 years	Male	Married (including common law)	2010	White	Malignant	341	8000	IA	T1a	0	None	0	Not recommended	No/Unknown	None; diagnosed at autopsy	No radiation and/or cancer-directed surgery	Beam radiation	Lung and Bronchus	One primary only	Unknown	Dead (attributable to this cancer dx)	Alive or dead due to cancer	Lung and Bronchus	Dead	Yes	1	0	Radiography without microscopic confirm	43
41526054	80-84 years	Male	Widowed	2010	White	Malignant	341	8000	IA	T1a	0	None	0	Not recommended	No/Unknown	None; diagnosed at autopsy	No radiation and/or cancer-directed surgery	Beam radiation	Lung and Bronchus	3rd of 3 or more primaries	Unknown	Dead (attributable to this cancer dx)	Alive or dead due to cancer	Lung and Bronchus	Dead	No	3	0	Radiography without microscopic confirm	52
75300498	65-69 years	Male	Widowed	2010	White	Malignant	341	8000	IA	T1a	0	None	0	Not recommended	No/Unknown	None; diagnosed at autopsy	No radiation and/or cancer-directed surgery	Beam radiation	Lung and Bronchus	2nd of 2 or more primaries	Unknown	Dead (attributable to this cancer dx)	Alive or dead due to cancer	Lung and Bronchus	Dead	No	2	0	Radiography without microscopic confirm	64
60258977	75-79 years	Male	Married (including common law)	2010	White	Malignant	341	8000	IB	T2a	0	None	0	Not recommended	No/Unknown	None; diagnosed at autopsy	No radiation and/or cancer-directed surgery	Beam radiation	Prostate	3rd of 3 or more primaries	Unknown	Alive or dead of other cause	Dead (attributable to causes other than this cancer dx)	Prostate	Dead	No	3	0	Radiography without microscopic confirm	22
57513629	75-79 years	Male	Married (including common law)	2010	White	Malignant	341	8000	IA	T1a	0	None	0	Not recommended	No/Unknown	None; diagnosed at autopsy	No radiation and/or cancer-directed surgery	Beam radiation	Miscellaneous Malignant Cancer	4th of 4 or more primaries	Unknown	Dead (attributable to this cancer dx)	Alive or dead due to cancer	Miscellaneous Malignant Cancer	Dead	No	4	0	Clinical diagnosis only	16
43323384	85+ years	Male	Widowed	2010	White	Malignant	341	8000	IA	T1b	0	None	0	Not recommended	No/Unknown	None; diagnosed at autopsy	No radiation and/or cancer-directed surgery	Beam radiation	Diseases of Heart	2nd of 2 or more primaries	Unknown	Alive or dead of other cause	Dead (attributable to causes other than this cancer dx)	Diseases of Heart	Dead	No	3	0	Positive histology	11
57417606	80-84 years	Male	Widowed	2010	White	Malignant	341	8000	IA	T1a	0	None	0	Not recommended	No/Unknown	None; diagnosed at autopsy	No radiation and/or cancer-directed surgery	Beam radiation	Chronic Obstructive Pulmonary Disease and Allied Cond	2nd of 2 or more primaries	Unknown	Alive or dead of other cause	Dead (attributable to causes other than this cancer dx)	Chronic Obstructive Pulmonary Disease and Allied Cond	Dead	No	2	0	Radiography without microscopic confirm	7
17817624	85+ years	Male	Widowed	2010	White	Malignant	341	8000	IA	T1b	0	None	0	Not recommended	No/Unknown	None; diagnosed at autopsy	No radiation and/or cancer-directed surgery	Beam radiation	Other Cause of Death	2nd of 2 or more primaries	Unknown	Alive or dead of other cause	Dead (attributable to causes other than this cancer dx)	Other Cause of Death	Dead	No	2	0	Radiography without microscopic confirm	14
17813199	75-79 years	Male	Married (including common law)	2010	White	Malignant	341	8000	IA	T1a	0	None	98	Not recommended	No/Unknown	None; diagnosed at autopsy	No radiation and/or cancer-directed surgery	Beam radiation	Lung and Bronchus	2nd of 2 or more primaries	Unknown	Dead (attributable to this cancer dx)	Alive or dead due to cancer	Lung and Bronchus	Dead	No	2	0	Radiography without microscopic confirm	4
57692662	75-79 years	Male	Unknown	2010	White	Malignant	341	8000	IB	T2a	0	None	0	Not recommended	No/Unknown	None; diagnosed at autopsy	No radiation and/or cancer-directed surgery	Refused (1988+)	Lung and Bronchus	2nd of 2 or more primaries	Unknown	Dead (attributable to this cancer dx)	Alive or dead due to cancer	Lung and Bronchus	Dead	No	2	0	Clinical diagnosis only	1
57678255	65-69 years	Male	Married (including common law)	2010	White	Malignant	341	8000	IB	T2a	0	None	0	Not recommended	Yes	None; diagnosed at autopsy	No radiation and/or cancer-directed surgery	None/Unknown	Lung and Bronchus	2nd of 2 or more primaries	Unknown	Dead (attributable to this cancer dx)	Alive or dead due to cancer	Lung and Bronchus	Dead	No	2	0	Positive histology	1
44814569	85+ years	Male	Married (including common law)	2010	White	Malignant	341	8000	IA	T1a	0	None	0	Not recommended	Yes	None; diagnosed at autopsy	No radiation and/or cancer-directed surgery	None/Unknown	Chronic Obstructive Pulmonary Disease and Allied Cond	2nd of 2 or more primaries	Unknown	Alive or dead of other cause	Dead (attributable to causes other than this cancer dx)	Chronic Obstructive Pulmonary Disease and Allied Cond	Dead	No	2	0	Radiography without microscopic confirm	2
75330089	75-79 years	Male	Divorced	2010	White	Malignant	341	8000	IA	T1a	0	None	0	Not recommended	Yes	None; diagnosed at autopsy	No radiation and/or cancer-directed surgery	Beam radiation	Lung and Bronchus	2nd of 2 or more primaries	Unknown	Dead (attributable to this cancer dx)	Alive or dead due to cancer	Lung and Bronchus	Dead	No	2	0	Clinical diagnosis only	25
57658470	70-74 years	Male	Married (including common law)	2010	White	Malignant	341	8000	IA	T1b	0	None	0	Not recommended, contraindicated due to other cond; autopsy only (1973-2002)	No/Unknown	None; diagnosed at autopsy	No radiation and/or cancer-directed surgery	None/Unknown	Liver	1st of 2 or more primaries	Unknown	Alive or dead of other cause	Dead (attributable to causes other than this cancer dx)	Liver	Dead	Yes	2	0	Radiography without microscopic confirm	42
66338754	75-79 years	Male	Married (including common law)	2010	White	Malignant	341	8000	IB	T2a	0	None	0	Not recommended, contraindicated due to other cond; autopsy only (1973-2002)	No/Unknown	None; diagnosed at autopsy	No radiation and/or cancer-directed surgery	None/Unknown	In situ, benign or unknown behavior neoplasm	1st of 2 or more primaries	Unknown	Dead (attributable to this cancer dx)	Alive or dead due to cancer	In situ, benign or unknown behavior neoplasm	Dead	Yes	2	0	Radiography without microscopic confirm	7
57736763	70-74 years	Male	Divorced	2010	White	Malignant	341	8000	IB	T2a	0	None	0	Not recommended, contraindicated due to other cond; autopsy only (1973-2002)	No/Unknown	None; diagnosed at autopsy	No radiation and/or cancer-directed surgery	None/Unknown	Diseases of Heart	One primary only	Unknown	Alive or dead of other cause	Dead (attributable to causes other than this cancer dx)	Diseases of Heart	Dead	Yes	1	0	Radiography without microscopic confirm	1
60564999	75-79 years	Male	Married (including common law)	2010	White	Malignant	341	8000	IA	T1a	0	None	0	Not recommended, contraindicated due to other cond; autopsy only (1973-2002)	No/Unknown	None; diagnosed at autopsy	No radiation and/or cancer-directed surgery	Beam radiation	Lung and Bronchus	3rd of 3 or more primaries	Unknown	Dead (attributable to this cancer dx)	Alive or dead due to cancer	Lung and Bronchus	Dead	No	3	0	Radiography without microscopic confirm	32
6247992	60-64 years	Male	Divorced	2010	White	Malignant	341	8000	IA	T1a	0	None	0	Not recommended, contraindicated due to other cond; autopsy only (1973-2002)	No/Unknown	None; diagnosed at autopsy	No radiation and/or cancer-directed surgery	Beam radiation	Chronic Obstructive Pulmonary Disease and Allied Cond	2nd of 2 or more primaries	Unknown	Alive or dead of other cause	Dead (attributable to causes other than this cancer dx)	Chronic Obstructive Pulmonary Disease and Allied Cond	Dead	No	2	0	Positive histology	13
30345207	70-74 years	Male	Unknown	2010	White	Malignant	341	8000	IB	T2a	0	None	0	Not recommended, contraindicated due to other cond; autopsy only (1973-2002)	No/Unknown	None; diagnosed at autopsy	No radiation and/or cancer-directed surgery	Beam radiation	Chronic Obstructive Pulmonary Disease and Allied Cond	One primary only	Unknown	Alive or dead of other cause	Dead (attributable to causes other than this cancer dx)	Chronic Obstructive Pulmonary Disease and Allied Cond	Dead	Yes	1	0	Radiography without microscopic confirm	26
60841480	80-84 years	Male	Widowed	2010	White	Malignant	341	8000	IA	T1b	0	None	0	Recommended but not performed, unknown reason	No/Unknown	None; diagnosed at autopsy	No radiation and/or cancer-directed surgery	None/Unknown	Diseases of Heart	1st of 2 or more primaries	Unknown	Alive or dead of other cause	Dead (attributable to causes other than this cancer dx)	Diseases of Heart	Dead	Yes	2	0	Radiography without microscopic confirm	7
66406396	80-84 years	Male	Widowed	2010	White	Malignant	341	8000	IB	T2a	0	None	0	Recommended but not performed, patient refused	No/Unknown	None; diagnosed at autopsy	No radiation and/or cancer-directed surgery	None/Unknown	Diseases of Heart	One primary only	Unknown	Alive or dead of other cause	Dead (attributable to causes other than this cancer dx)	Diseases of Heart	Dead	Yes	1	0	Radiography without microscopic confirm	11
17887102	70-74 years	Male	Married (including common law)	2010	White	Malignant	341	8000	IA	T1a	0	None	0	Recommended but not performed, patient refused	No/Unknown	None; diagnosed at autopsy	No radiation and/or cancer-directed surgery	None/Unknown	Chronic Obstructive Pulmonary Disease and Allied Cond	One primary only	Unknown	Alive or dead of other cause	Dead (attributable to causes other than this cancer dx)	Chronic Obstructive Pulmonary Disease and Allied Cond	Dead	Yes	1	0	Radiography without microscopic confirm	20
66448816	85+ years	Male	Married (including common law)	2010	White	Malignant	341	8000	IA	T1a	0	None	0	Recommended but not performed, patient refused	No/Unknown	None; diagnosed at autopsy	No radiation and/or cancer-directed surgery	Beam radiation	Rectum and Rectosigmoid Junction	2nd of 2 or more primaries	Unknown	Alive or dead of other cause	Dead (attributable to causes other than this cancer dx)	Rectum and Rectosigmoid Junction	Dead	No	2	0	Radiography without microscopic confirm	33
6256063	65-69 years	Male	Married (including common law)	2010	White	Malignant	341	8000	IA	T1a	0	4 or more regional lymph nodes removed	9	Not recommended	No/Unknown	None; diagnosed at autopsy	Radiation after surgery	Beam radiation	Melanoma of the Skin	4th of 4 or more primaries	Unknown	Alive or dead of other cause	Dead (attributable to causes other than this cancer dx)	Melanoma of the Skin	Dead	No	4	0	Radiography without microscopic confirm	22
57665401	65-69 years	Male	Married (including common law)	2010	White	Malignant	341	8000	IA	T1a	99	None	0	Unknown; death certificate; or autopsy only (2003+)	No/Unknown	Unknown; death certificate only	No radiation and/or cancer-directed surgery	None/Unknown	Lung and Bronchus	2nd of 2 or more primaries	Unknown	Dead (attributable to this cancer dx)	Alive or dead due to cancer	Lung and Bronchus	Dead	No	2	0	Radiography without microscopic confirm	13
57194732	85+ years	Male	Married (including common law)	2010	White	Malignant	341	8000	IA	T1b	99	None	0	Unknown; death certificate; or autopsy only (2003+)	No/Unknown	Unknown; death certificate only	No radiation and/or cancer-directed surgery	None/Unknown	Lung and Bronchus	4th of 4 or more primaries	Unknown	Dead (attributable to this cancer dx)	Alive or dead due to cancer	Lung and Bronchus	Dead	No	4	0	Radiography without microscopic confirm	26
57609697	80-84 years	Male	Married (including common law)	2010	White	Malignant	341	8000	IB	T2a	99	None	0	Unknown; death certificate; or autopsy only (2003+)	No/Unknown	Unknown; death certificate only	No radiation and/or cancer-directed surgery	None/Unknown	Lung and Bronchus	3rd of 3 or more primaries	Unknown	Dead (attributable to this cancer dx)	Alive or dead due to cancer	Lung and Bronchus	Dead	No	3	0	Radiography without microscopic confirm	36
75376017	65-69 years	Male	Divorced	2010	White	Malignant	341	8000	IB	T2a	99	Unknown or not applicable	0	Unknown; death certificate; or autopsy only (2003+)	No/Unknown	Unknown; death certificate only	No radiation and/or cancer-directed surgery	None/Unknown	Lung and Bronchus	One primary only	Unknown	Dead (attributable to this cancer dx)	Alive or dead due to cancer	Lung and Bronchus	Dead	Yes	1	0	Radiography without microscopic confirm	0
23963638	80-84 years	Male	Married (including common law)	2010	White	Malignant	341	8004	IA	T1b	0	None	0	Not recommended, contraindicated due to other cond; autopsy only (1973-2002)	No/Unknown	None; diagnosed at autopsy	No radiation and/or cancer-directed surgery	Beam radiation	Lung and Bronchus	2nd of 2 or more primaries	Poorly differentiated; Grade III	Dead (attributable to this cancer dx)	Alive or dead due to cancer	Lung and Bronchus	Dead	No	2	0	Positive histology	10
42853591	75-79 years	Male	Married (including common law)	2010	White	Malignant	341	8004	IA	T1b	0	None	0	Not recommended	No/Unknown	None; diagnosed at autopsy	No radiation and/or cancer-directed surgery	None/Unknown	Melanoma of the Skin	3rd of 3 or more primaries	Unknown	Alive or dead of other cause	Dead (attributable to causes other than this cancer dx)	Melanoma of the Skin	Dead	No	3	0	Positive histology	98
10583527	80-84 years	Male	Widowed	2010	White	Malignant	341	8010	IA	T1b	0	None	0	Not recommended	No/Unknown	None; diagnosed at autopsy	No radiation and/or cancer-directed surgery	None/Unknown	Lung and Bronchus	3rd of 3 or more primaries	Poorly differentiated; Grade III	Dead (attributable to this cancer dx)	Alive or dead due to cancer	Lung and Bronchus	Dead	No	3	0	Positive histology	0
30359495	70-74 years	Male	Separated	2010	White	Malignant	341	8010	IB	T2a	0	None	0	Not recommended	No/Unknown	None; diagnosed at autopsy	No radiation and/or cancer-directed surgery	Beam radiation	Chronic Obstructive Pulmonary Disease and Allied Cond	One primary only	Poorly differentiated; Grade III	Alive or dead of other cause	Dead (attributable to causes other than this cancer dx)	Chronic Obstructive Pulmonary Disease and Allied Cond	Dead	Yes	1	0	Positive histology	54
60740776	60-64 years	Male	Single (never married)	2010	White	Malignant	341	8010	IB	T2a	0	None	0	Not recommended	Yes	None; diagnosed at autopsy	No radiation and/or cancer-directed surgery	None/Unknown	Lung and Bronchus	One primary only	Poorly differentiated; Grade III	Dead (attributable to this cancer dx)	Alive or dead due to cancer	Lung and Bronchus	Dead	Yes	1	0	Positive histology	11
66366562	75-79 years	Male	Married (including common law)	2010	White	Malignant	341	8010	IB	T2a	0	1 to 3 regional lymph nodes removed	1	Not recommended	Yes	None; diagnosed at autopsy	No radiation and/or cancer-directed surgery	None/Unknown	Lung and Bronchus	2nd of 2 or more primaries	Poorly differentiated; Grade III	Dead (attributable to this cancer dx)	Alive or dead due to cancer	Lung and Bronchus	Dead	No	2	0	Positive exfoliative cytology, no positive histology	12
44749058	75-79 years	Male	Married (including common law)	2010	White	Malignant	341	8010	IA	T1b	13	None	0	Surgery performed	No/Unknown	None; diagnosed at autopsy	No radiation and/or cancer-directed surgery	None/Unknown	Diseases of Heart	One primary only	Poorly differentiated; Grade III	Alive or dead of other cause	Dead (attributable to causes other than this cancer dx)	Diseases of Heart	Dead	Yes	1	0	Positive histology	21
75232064	70-74 years	Male	Divorced	2010	White	Malignant	341	8010	IA	T1a	21	4 or more regional lymph nodes removed	10	Surgery performed	No/Unknown	None; diagnosed at autopsy	No radiation and/or cancer-directed surgery	None/Unknown	Chronic Obstructive Pulmonary Disease and Allied Cond	2nd of 2 or more primaries	Poorly differentiated; Grade III	Alive or dead of other cause	Dead (attributable to causes other than this cancer dx)	Chronic Obstructive Pulmonary Disease and Allied Cond	Dead	No	2	0	Positive histology	56
35883497	85+ years	Male	Married (including common law)	2010	White	Malignant	341	8010	IA	T1a	0	None	0	Not recommended	No/Unknown	None; diagnosed at autopsy	No radiation and/or cancer-directed surgery	None/Unknown	Alive	One primary only	Unknown	Alive or dead of other cause	Alive or dead due to cancer	Alive	Alive	Yes	1	0	Positive histology	2
30389995	55-59 years	Male	Widowed	2010	White	Malignant	341	8010	IB	T2a	0	None	0	Not recommended	No/Unknown	None; diagnosed at autopsy	No radiation and/or cancer-directed surgery	None/Unknown	Alive	One primary only	Unknown	Alive or dead of other cause	Alive or dead due to cancer	Alive	Alive	Yes	1	0	Positive histology	99
57671157	65-69 years	Male	Married (including common law)	2010	White	Malignant	341	8010	IA	T1b	0	None	0	Not recommended	No/Unknown	None; diagnosed at autopsy	No radiation and/or cancer-directed surgery	None/Unknown	Alive	2nd of 2 or more primaries	Unknown	Alive or dead of other cause	Alive or dead due to cancer	Alive	Alive	No	2	0	Radiography without microscopic confirm	101
57657610	60-64 years	Male	Married (including common law)	2010	White	Malignant	341	8010	IA	T1a	0	None	0	Not recommended	No/Unknown	None; diagnosed at autopsy	No radiation and/or cancer-directed surgery	None/Unknown	Gallbladder	1st of 2 or more primaries	Unknown	Alive or dead of other cause	Dead (attributable to causes other than this cancer dx)	Gallbladder	Dead	Yes	2	0	Radiography without microscopic confirm	6
44791592	60-64 years	Male	Married (including common law)	2010	White	Malignant	341	8010	IB	T2a	0	None	0	Not recommended	No/Unknown	None; diagnosed at autopsy	No radiation and/or cancer-directed surgery	None/Unknown	Lung and Bronchus	One primary only	Unknown	Dead (attributable to this cancer dx)	Alive or dead due to cancer	Lung and Bronchus	Dead	Yes	1	0	Radiography without microscopic confirm	3
75369786	70-74 years	Male	Unknown	2010	White	Malignant	341	8010	IB	T2a	0	None	0	Not recommended	No/Unknown	None; diagnosed at autopsy	No radiation and/or cancer-directed surgery	None/Unknown	Lung and Bronchus	One primary only	Unknown	Dead (attributable to this cancer dx)	Alive or dead due to cancer	Lung and Bronchus	Dead	Yes	1	0	Positive histology	16
75408415	80-84 years	Male	Married (including common law)	2010	White	Malignant	341	8010	IB	T2a	0	None	0	Not recommended	No/Unknown	None; diagnosed at autopsy	No radiation and/or cancer-directed surgery	None/Unknown	Lung and Bronchus	One primary only	Unknown	Dead (attributable to this cancer dx)	Alive or dead due to cancer	Lung and Bronchus	Dead	Yes	1	0	Radiography without microscopic confirm	33
75370542	80-84 years	Male	Separated	2010	White	Malignant	341	8010	IA	T1b	0	None	0	Not recommended	No/Unknown	None; diagnosed at autopsy	No radiation and/or cancer-directed surgery	None/Unknown	Lung and Bronchus	One primary only	Unknown	Dead (attributable to this cancer dx)	Alive or dead due to cancer	Lung and Bronchus	Dead	Yes	1	0	Radiography without microscopic confirm	33
32695094	65-69 years	Male	Married (including common law)	2010	White	Malignant	341	8010	IB	T2a	0	None	0	Not recommended	No/Unknown	None; diagnosed at autopsy	No radiation and/or cancer-directed surgery	None/Unknown	Lung and Bronchus	3rd of 3 or more primaries	Unknown	Dead (attributable to this cancer dx)	Alive or dead due to cancer	Lung and Bronchus	Dead	No	3	0	Radiography without microscopic confirm	49
11306409	65-69 years	Male	Married (including common law)	2010	White	Malignant	341	8010	IA	T1a	0	None	0	Not recommended	No/Unknown	None; diagnosed at autopsy	No radiation and/or cancer-directed surgery	None/Unknown	Bones and Joints	2nd of 2 or more primaries	Unknown	Alive or dead of other cause	Dead (attributable to causes other than this cancer dx)	Bones and Joints	Dead	No	2	0	Radiography without microscopic confirm	4
60521470	60-64 years	Male	Married (including common law)	2010	White	Malignant	341	8010	IB	T2a	0	None	0	Not recommended	No/Unknown	None; diagnosed at autopsy	No radiation and/or cancer-directed surgery	None/Unknown	Urinary Bladder	3rd of 3 or more primaries	Unknown	Alive or dead of other cause	Dead (attributable to causes other than this cancer dx)	Urinary Bladder	Dead	No	3	0	Radiography without microscopic confirm	15
17868730	85+ years	Male	Widowed	2010	White	Malignant	341	8010	IA	T1b	0	None	0	Not recommended	No/Unknown	None; diagnosed at autopsy	No radiation and/or cancer-directed surgery	None/Unknown	Non-Hodgkin Lymphoma	1st of 2 or more primaries	Unknown	Alive or dead of other cause	Dead (attributable to causes other than this cancer dx)	Non-Hodgkin Lymphoma	Dead	Yes	3	0	Radiography without microscopic confirm	1
57242542	80-84 years	Male	Married (including common law)	2010	White	Malignant	341	8010	IA	T1a	0	None	0	Not recommended	No/Unknown	None; diagnosed at autopsy	No radiation and/or cancer-directed surgery	None/Unknown	Chronic Myeloid Leukemia	2nd of 2 or more primaries	Unknown	Alive or dead of other cause	Dead (attributable to causes other than this cancer dx)	Chronic Myeloid Leukemia	Dead	No	3	0	Clinical diagnosis only	35
75438325	75-79 years	Male	Single (never married)	2010	White	Malignant	341	8010	IA	T1b	0	None	0	Not recommended	No/Unknown	None; diagnosed at autopsy	No radiation and/or cancer-directed surgery	None/Unknown	Diseases of Heart	One primary only	Unknown	Alive or dead of other cause	Dead (attributable to causes other than this cancer dx)	Diseases of Heart	Dead	Yes	1	0	Radiography without microscopic confirm	0
75620723	50-54 years	Male	Married (including common law)	2010	White	Malignant	341	8010	IA	T1a	0	None	0	Not recommended	No/Unknown	None; diagnosed at autopsy	No radiation and/or cancer-directed surgery	None/Unknown	Other Diseases of Arteries, Arterioles, Capillaries	One primary only	Unknown	Alive or dead of other cause	Dead (attributable to causes other than this cancer dx)	Other Diseases of Arteries, Arterioles, Capillaries	Dead	Yes	1	0	Clinical diagnosis only	102
66371392	80-84 years	Male	Widowed	2010	White	Malignant	341	8010	IA	T1a	0	None	0	Not recommended	No/Unknown	None; diagnosed at autopsy	No radiation and/or cancer-directed surgery	None/Unknown	Pneumonia and Influenza	One primary only	Unknown	Alive or dead of other cause	Dead (attributable to causes other than this cancer dx)	Pneumonia and Influenza	Dead	Yes	1	0	Radiography without microscopic confirm	16
17867632	85+ years	Male	Single (never married)	2010	White	Malignant	341	8010	IA	T1b	0	None	0	Not recommended	No/Unknown	None; diagnosed at autopsy	No radiation and/or cancer-directed surgery	None/Unknown	Chronic Obstructive Pulmonary Disease and Allied Cond	One primary only	Unknown	Alive or dead of other cause	Dead (attributable to causes other than this cancer dx)	Chronic Obstructive Pulmonary Disease and Allied Cond	Dead	Yes	1	0	Radiography without microscopic confirm	0
23977082	85+ years	Male	Widowed	2010	White	Malignant	341	8010	IB	T2a	0	None	0	Not recommended	No/Unknown	None; diagnosed at autopsy	No radiation and/or cancer-directed surgery	None/Unknown	Chronic Obstructive Pulmonary Disease and Allied Cond	One primary only	Unknown	Alive or dead of other cause	Dead (attributable to causes other than this cancer dx)	Chronic Obstructive Pulmonary Disease and Allied Cond	Dead	Yes	1	0	Radiography without microscopic confirm	0
44826618	85+ years	Male	Widowed	2010	White	Malignant	341	8010	IB	T2a	0	None	0	Not recommended	No/Unknown	None; diagnosed at autopsy	No radiation and/or cancer-directed surgery	None/Unknown	Chronic Obstructive Pulmonary Disease and Allied Cond	One primary only	Unknown	Alive or dead of other cause	Dead (attributable to causes other than this cancer dx)	Chronic Obstructive Pulmonary Disease and Allied Cond	Dead	Yes	1	0	Radiography without microscopic confirm	0
44801016	80-84 years	Male	Married (including common law)	2010	White	Malignant	341	8010	IA	T1a	0	None	0	Not recommended	No/Unknown	None; diagnosed at autopsy	No radiation and/or cancer-directed surgery	None/Unknown	Chronic Obstructive Pulmonary Disease and Allied Cond	3rd of 3 or more primaries	Unknown	Alive or dead of other cause	Dead (attributable to causes other than this cancer dx)	Chronic Obstructive Pulmonary Disease and Allied Cond	Dead	No	3	0	Radiography without microscopic confirm	3
44839760	70-74 years	Male	Divorced	2010	White	Malignant	341	8010	IA	T1a	0	None	0	Not recommended	No/Unknown	None; diagnosed at autopsy	No radiation and/or cancer-directed surgery	None/Unknown	Chronic Obstructive Pulmonary Disease and Allied Cond	One primary only	Unknown	Alive or dead of other cause	Dead (attributable to causes other than this cancer dx)	Chronic Obstructive Pulmonary Disease and Allied Cond	Dead	Yes	1	0	Radiography without microscopic confirm	4
44749653	70-74 years	Male	Married (including common law)	2010	White	Malignant	341	8010	IB	T2a	0	None	0	Not recommended	No/Unknown	None; diagnosed at autopsy	No radiation and/or cancer-directed surgery	None/Unknown	Chronic Obstructive Pulmonary Disease and Allied Cond	One primary only	Unknown	Alive or dead of other cause	Dead (attributable to causes other than this cancer dx)	Chronic Obstructive Pulmonary Disease and Allied Cond	Dead	Yes	1	0	Radiography without microscopic confirm	5
45112266	85+ years	Male	Widowed	2010	White	Malignant	341	8010	IB	T2a	0	None	0	Not recommended	No/Unknown	None; diagnosed at autopsy	No radiation and/or cancer-directed surgery	None/Unknown	Chronic Obstructive Pulmonary Disease and Allied Cond	One primary only	Unknown	Alive or dead of other cause	Dead (attributable to causes other than this cancer dx)	Chronic Obstructive Pulmonary Disease and Allied Cond	Dead	Yes	1	0	Radiography without microscopic confirm	25
28265607	85+ years	Male	Married (including common law)	2010	White	Malignant	341	8010	IA	T1a	0	None	0	Not recommended	No/Unknown	None; diagnosed at autopsy	No radiation and/or cancer-directed surgery	None/Unknown	Symptoms, Signs and Ill-Defined Conditions	4th of 4 or more primaries	Unknown	Alive or dead of other cause	Dead (attributable to causes other than this cancer dx)	Symptoms, Signs and Ill-Defined Conditions	Dead	No	4	0	Clinical diagnosis only	8
44782865	80-84 years	Male	Married (including common law)	2010	White	Malignant	341	8010	IA	T1a	0	None	0	Not recommended	No/Unknown	None; diagnosed at autopsy	No radiation and/or cancer-directed surgery	None/Unknown	Other Cause of Death	One primary only	Unknown	Alive or dead of other cause	Dead (attributable to causes other than this cancer dx)	Other Cause of Death	Dead	Yes	1	0	Clinical diagnosis only	0
1230441	75-79 years	Male	Married (including common law)	2010	White	Malignant	341	8010	IA	T1b	0	None	0	Not recommended	No/Unknown	None; diagnosed at autopsy	No radiation and/or cancer-directed surgery	None/Unknown	Other Cause of Death	One primary only	Unknown	Alive or dead of other cause	Dead (attributable to causes other than this cancer dx)	Other Cause of Death	Dead	Yes	1	0	Radiography without microscopic confirm	3
44968076	85+ years	Male	Married (including common law)	2010	White	Malignant	341	8010	IB	T2a	0	None	0	Not recommended	No/Unknown	None; diagnosed at autopsy	No radiation and/or cancer-directed surgery	None/Unknown	Other Cause of Death	One primary only	Unknown	Alive or dead of other cause	Dead (attributable to causes other than this cancer dx)	Other Cause of Death	Dead	Yes	1	0	Radiography without microscopic confirm	3
66382967	60-64 years	Male	Divorced	2010	White	Malignant	341	8010	IB	T2a	0	None	0	Not recommended	No/Unknown	None; diagnosed at autopsy	No radiation and/or cancer-directed surgery	None/Unknown	Other Cause of Death	One primary only	Unknown	Alive or dead of other cause	Dead (attributable to causes other than this cancer dx)	Other Cause of Death	Dead	Yes	1	0	Radiography without microscopic confirm	4
60765983	80-84 years	Male	Married (including common law)	2010	White	Malignant	341	8010	IA	T1b	0	None	0	Not recommended	No/Unknown	None; diagnosed at autopsy	No radiation and/or cancer-directed surgery	None/Unknown	Other Cause of Death	One primary only	Unknown	Alive or dead of other cause	Dead (attributable to causes other than this cancer dx)	Other Cause of Death	Dead	Yes	1	0	Radiography without microscopic confirm	40
74960962	55-59 years	Male	Unknown	2010	White	Malignant	341	8010	IA	T1b	0	None	99	Not recommended	No/Unknown	None; diagnosed at autopsy	No radiation and/or cancer-directed surgery	None/Unknown	Alive	2nd of 2 or more primaries	Unknown	Alive or dead of other cause	Alive or dead due to cancer	Alive	Alive	No	2	0	Positive histology	100
23972366	75-79 years	Male	Unknown	2010	White	Malignant	341	8010	IA	T1b	0	None	0	Not recommended	No/Unknown	None; diagnosed at autopsy	No radiation and/or cancer-directed surgery	Beam radiation	Alive	One primary only	Unknown	Alive or dead of other cause	Alive or dead due to cancer	Alive	Alive	Yes	1	0	Radiography without microscopic confirm	103
23823695	75-79 years	Male	Married (including common law)	2010	White	Malignant	341	8010	IA	T1a	0	None	0	Not recommended	No/Unknown	None; diagnosed at autopsy	No radiation and/or cancer-directed surgery	Beam radiation	Rectum and Rectosigmoid Junction	3rd of 3 or more primaries	Unknown	Alive or dead of other cause	Dead (attributable to causes other than this cancer dx)	Rectum and Rectosigmoid Junction	Dead	No	3	0	Radiography without microscopic confirm	72
42100986	60-64 years	Male	Married (including common law)	2010	White	Malignant	341	8010	IA	T1b	0	None	0	Not recommended	No/Unknown	None; diagnosed at autopsy	No radiation and/or cancer-directed surgery	Beam radiation	Lung and Bronchus	2nd of 2 or more primaries	Unknown	Dead (attributable to this cancer dx)	Alive or dead due to cancer	Lung and Bronchus	Dead	No	2	0	Radiography without microscopic confirm	9
57676290	70-74 years	Male	Widowed	2010	White	Malignant	341	8010	IA	T1a	0	None	0	Not recommended	No/Unknown	None; diagnosed at autopsy	No radiation and/or cancer-directed surgery	Beam radiation	Lung and Bronchus	One primary only	Unknown	Dead (attributable to this cancer dx)	Alive or dead due to cancer	Lung and Bronchus	Dead	Yes	1	0	Radiography without microscopic confirm	43
57381288	65-69 years	Male	Married (including common law)	2010	White	Malignant	341	8010	IA	T1a	0	None	0	Not recommended	No/Unknown	None; diagnosed at autopsy	No radiation and/or cancer-directed surgery	Beam radiation	Lung and Bronchus	2nd of 2 or more primaries	Unknown	Dead (attributable to this cancer dx)	Alive or dead due to cancer	Lung and Bronchus	Dead	No	2	0	Radiography without microscopic confirm	55
11287336	70-74 years	Male	Married (including common law)	2010	White	Malignant	341	8010	IA	T1a	0	None	0	Not recommended	No/Unknown	None; diagnosed at autopsy	No radiation and/or cancer-directed surgery	Beam radiation	Myeloma	3rd of 3 or more primaries	Unknown	Alive or dead of other cause	Dead (attributable to causes other than this cancer dx)	Myeloma	Dead	No	4	0	Positive exfoliative cytology, no positive histology	36
57670395	60-64 years	Male	Married (including common law)	2010	White	Malignant	341	8010	IB	T2a	0	None	0	Not recommended	No/Unknown	None; diagnosed at autopsy	No radiation and/or cancer-directed surgery	Beam radiation	Miscellaneous Malignant Cancer	One primary only	Unknown	Dead (attributable to this cancer dx)	Alive or dead due to cancer	Miscellaneous Malignant Cancer	Dead	Yes	1	0	Radiography without microscopic confirm	13
1104598	80-84 years	Male	Married (including common law)	2010	White	Malignant	341	8010	IA	T1b	0	None	0	Not recommended	No/Unknown	None; diagnosed at autopsy	No radiation and/or cancer-directed surgery	Beam radiation	Alzheimers (ICD-9 and 10 only)	2nd of 2 or more primaries	Unknown	Alive or dead of other cause	Dead (attributable to causes other than this cancer dx)	Alzheimers (ICD-9 and 10 only)	Dead	No	2	0	Radiography without microscopic confirm	72
6238409	75-79 years	Male	Widowed	2010	White	Malignant	341	8010	IA	T1b	0	None	0	Not recommended	No/Unknown	None; diagnosed at autopsy	No radiation and/or cancer-directed surgery	Beam radiation	Diseases of Heart	One primary only	Unknown	Alive or dead of other cause	Dead (attributable to causes other than this cancer dx)	Diseases of Heart	Dead	Yes	1	0	Radiography without microscopic confirm	8
60732904	70-74 years	Male	Married (including common law)	2010	White	Malignant	341	8010	IA	T1a	0	None	0	Not recommended	No/Unknown	None; diagnosed at autopsy	No radiation and/or cancer-directed surgery	Beam radiation	Pneumonia and Influenza	One primary only	Unknown	Alive or dead of other cause	Dead (attributable to causes other than this cancer dx)	Pneumonia and Influenza	Dead	Yes	1	0	Positive histology	20
11463469	80-84 years	Male	Married (including common law)	2010	White	Malignant	341	8010	IA	T1a	0	None	0	Not recommended	No/Unknown	None; diagnosed at autopsy	No radiation and/or cancer-directed surgery	Beam radiation	Pneumonia and Influenza	1st of 2 or more primaries	Unknown	Alive or dead of other cause	Dead (attributable to causes other than this cancer dx)	Pneumonia and Influenza	Dead	Yes	2	0	Radiography without microscopic confirm	49
44842030	85+ years	Male	Widowed	2010	White	Malignant	341	8010	IA	T1a	0	None	0	Not recommended	No/Unknown	None; diagnosed at autopsy	No radiation and/or cancer-directed surgery	Beam radiation	Other Cause of Death	One primary only	Unknown	Alive or dead of other cause	Dead (attributable to causes other than this cancer dx)	Other Cause of Death	Dead	Yes	1	0	Radiography without microscopic confirm	27
44762407	85+ years	Male	Married (including common law)	2010	White	Malignant	341	8010	IA	T1b	0	None	0	Not recommended	No/Unknown	None; diagnosed at autopsy	No radiation and/or cancer-directed surgery	Beam radiation	Other Cause of Death	One primary only	Unknown	Alive or dead of other cause	Dead (attributable to causes other than this cancer dx)	Other Cause of Death	Dead	Yes	1	0	Radiography without microscopic confirm	40
23985155	75-79 years	Male	Married (including common law)	2010	White	Malignant	341	8010	IB	T2a	0	None	0	Not recommended	Yes	None; diagnosed at autopsy	No radiation and/or cancer-directed surgery	Beam radiation	Lung and Bronchus	One primary only	Unknown	Dead (attributable to this cancer dx)	Alive or dead due to cancer	Lung and Bronchus	Dead	Yes	1	0	Radiography without microscopic confirm	13
44777044	75-79 years	Male	Single (never married)	2010	White	Malignant	341	8010	IB	T2a	0	None	0	Not recommended	Yes	None; diagnosed at autopsy	No radiation and/or cancer-directed surgery	Refused (1988+)	Chronic Obstructive Pulmonary Disease and Allied Cond	2nd of 2 or more primaries	Unknown	Alive or dead of other cause	Dead (attributable to causes other than this cancer dx)	Chronic Obstructive Pulmonary Disease and Allied Cond	Dead	No	2	0	Radiography without microscopic confirm	1
23383391	85+ years	Male	Married (including common law)	2010	White	Malignant	341	8010	IA	T1b	0	None	0	Not recommended, contraindicated due to other cond; autopsy only (1973-2002)	No/Unknown	None; diagnosed at autopsy	No radiation and/or cancer-directed surgery	None/Unknown	Other Cause of Death	3rd of 3 or more primaries	Unknown	Alive or dead of other cause	Dead (attributable to causes other than this cancer dx)	Other Cause of Death	Dead	No	3	0	Radiography without microscopic confirm	0
75318391	80-84 years	Male	Married (including common law)	2010	White	Malignant	341	8010	IB	T2a	0	None	0	Not recommended, contraindicated due to other cond; autopsy only (1973-2002)	No/Unknown	None; diagnosed at autopsy	No radiation and/or cancer-directed surgery	Beam radiation	Alive	One primary only	Unknown	Alive or dead of other cause	Alive or dead due to cancer	Alive	Alive	Yes	1	0	Radiography without microscopic confirm	107
75275155	65-69 years	Male	Widowed	2010	White	Malignant	341	8010	IA	T1a	0	None	0	Not recommended, contraindicated due to other cond; autopsy only (1973-2002)	No/Unknown	None; diagnosed at autopsy	No radiation and/or cancer-directed surgery	Beam radiation	Chronic Obstructive Pulmonary Disease and Allied Cond	2nd of 2 or more primaries	Unknown	Alive or dead of other cause	Dead (attributable to causes other than this cancer dx)	Chronic Obstructive Pulmonary Disease and Allied Cond	Dead	No	2	0	Radiography without microscopic confirm	20
57669760	75-79 years	Male	Widowed	2010	White	Malignant	341	8010	IA	T1a	0	None	0	Not recommended, contraindicated due to other cond; autopsy only (1973-2002)	No/Unknown	None; diagnosed at autopsy	No radiation and/or cancer-directed surgery	Refused (1988+)	Miscellaneous Malignant Cancer	One primary only	Unknown	Dead (attributable to this cancer dx)	Alive or dead due to cancer	Miscellaneous Malignant Cancer	Dead	Yes	1	0	Clinical diagnosis only	8
24047289	85+ years	Male	Married (including common law)	2010	White	Malignant	341	8010	IA	T1a	0	None	0	Not recommended, contraindicated due to other cond; autopsy only (1973-2002)	No/Unknown	None; diagnosed at autopsy	No radiation and/or cancer-directed surgery	Refused (1988+)	Diseases of Heart	One primary only	Unknown	Alive or dead of other cause	Dead (attributable to causes other than this cancer dx)	Diseases of Heart	Dead	Yes	1	0	Radiography without microscopic confirm	22
44772464	80-84 years	Male	Widowed	2010	White	Malignant	341	8010	IA	T1b	0	None	0	Not recommended, contraindicated due to other cond; autopsy only (1973-2002)	Yes	None; diagnosed at autopsy	No radiation and/or cancer-directed surgery	None/Unknown	Lung and Bronchus	2nd of 2 or more primaries	Unknown	Dead (attributable to this cancer dx)	Alive or dead due to cancer	Lung and Bronchus	Dead	No	2	0	Radiography without microscopic confirm	28
75425774	80-84 years	Male	Married (including common law)	2010	White	Malignant	341	8010	IA	T1a	0	None	0	Recommended but not performed, unknown reason	No/Unknown	None; diagnosed at autopsy	No radiation and/or cancer-directed surgery	None/Unknown	Lung and Bronchus	One primary only	Unknown	Dead (attributable to this cancer dx)	Alive or dead due to cancer	Lung and Bronchus	Dead	Yes	1	0	Radiography without microscopic confirm	4
1188800	75-79 years	Male	Divorced	2010	White	Malignant	341	8010	IA	T1b	0	None	0	Recommended but not performed, unknown reason	No/Unknown	None; diagnosed at autopsy	No radiation and/or cancer-directed surgery	None/Unknown	Chronic Obstructive Pulmonary Disease and Allied Cond	One primary only	Unknown	Alive or dead of other cause	Dead (attributable to causes other than this cancer dx)	Chronic Obstructive Pulmonary Disease and Allied Cond	Dead	Yes	1	0	Radiography without microscopic confirm	15
6228332	85+ years	Male	Widowed	2010	White	Malignant	341	8010	IA	T1a	0	None	99	Recommended but not performed, unknown reason	No/Unknown	None; diagnosed at autopsy	No radiation and/or cancer-directed surgery	None/Unknown	Other Cause of Death	One primary only	Unknown	Alive or dead of other cause	Dead (attributable to causes other than this cancer dx)	Other Cause of Death	Dead	Yes	1	0	Radiography without microscopic confirm	2
43314923	60-64 years	Male	Married (including common law)	2010	White	Malignant	341	8010	IA	T1a	0	None	0	Recommended but not performed, unknown reason	No/Unknown	None; diagnosed at autopsy	No radiation and/or cancer-directed surgery	Beam radiation	Chronic Obstructive Pulmonary Disease and Allied Cond	2nd of 2 or more primaries	Unknown	Alive or dead of other cause	Dead (attributable to causes other than this cancer dx)	Chronic Obstructive Pulmonary Disease and Allied Cond	Dead	No	2	0	Radiography without microscopic confirm	91
45201598	80-84 years	Male	Widowed	2010	White	Malignant	341	8010	IB	T2a	0	None	0	Recommended but not performed, patient refused	No/Unknown	None; diagnosed at autopsy	No radiation and/or cancer-directed surgery	None/Unknown	Lung and Bronchus	One primary only	Unknown	Dead (attributable to this cancer dx)	Alive or dead due to cancer	Lung and Bronchus	Dead	Yes	1	0	Radiography without microscopic confirm	20
44306039	85+ years	Male	Widowed	2010	White	Malignant	341	8010	IA	T1a	0	None	0	Recommended but not performed, patient refused	No/Unknown	None; diagnosed at autopsy	No radiation and/or cancer-directed surgery	None/Unknown	Pneumonia and Influenza	3rd of 3 or more primaries	Unknown	Alive or dead of other cause	Dead (attributable to causes other than this cancer dx)	Pneumonia and Influenza	Dead	No	3	0	Clinical diagnosis only	8
57716689	75-79 years	Male	Widowed	2010	White	Malignant	341	8010	IB	T2a	0	None	0	Recommended but not performed, patient refused	No/Unknown	None; diagnosed at autopsy	No radiation and/or cancer-directed surgery	None/Unknown	Symptoms, Signs and Ill-Defined Conditions	One primary only	Unknown	Alive or dead of other cause	Dead (attributable to causes other than this cancer dx)	Symptoms, Signs and Ill-Defined Conditions	Dead	Yes	1	0	Radiography without microscopic confirm	16
44793780	70-74 years	Male	Unknown	2010	White	Malignant	341	8010	IA	T1b	0	None	0	Recommended but not performed, patient refused	No/Unknown	None; diagnosed at autopsy	No radiation and/or cancer-directed surgery	Beam radiation	Lung and Bronchus	1st of 2 or more primaries	Unknown	Dead (attributable to this cancer dx)	Alive or dead due to cancer	Lung and Bronchus	Dead	Yes	2	0	Positive exfoliative cytology, no positive histology	51
11360421	75-79 years	Male	Married (including common law)	2010	White	Malignant	341	8010	IB	T2a	0	None	0	Recommended but not performed, patient refused	No/Unknown	None; diagnosed at autopsy	No radiation and/or cancer-directed surgery	Refused (1988+)	Lung and Bronchus	One primary only	Unknown	Dead (attributable to this cancer dx)	Alive or dead due to cancer	Lung and Bronchus	Dead	Yes	1	0	Radiography without microscopic confirm	10
17869859	55-59 years	Male	Single (never married)	2010	White	Malignant	341	8010	IB	T2a	0	None	0	Recommended but not performed, patient refused	No/Unknown	None; diagnosed at autopsy	No radiation and/or cancer-directed surgery	Refused (1988+)	Lung and Bronchus	One primary only	Unknown	Dead (attributable to this cancer dx)	Alive or dead due to cancer	Lung and Bronchus	Dead	Yes	1	0	Radiography without microscopic confirm	24
57674307	80-84 years	Male	Married (including common law)	2010	White	Malignant	341	8010	IB	T2a	0	None	0	Recommended but not performed, patient refused	No/Unknown	None; diagnosed at autopsy	No radiation and/or cancer-directed surgery	Refused (1988+)	Other Cause of Death	One primary only	Unknown	Alive or dead of other cause	Dead (attributable to causes other than this cancer dx)	Other Cause of Death	Dead	Yes	1	0	Radiography without microscopic confirm	0
44231416	65-69 years	Male	Single (never married)	2010	White	Malignant	341	8012	IA	T1a	21	None	0	Surgery performed	No/Unknown	None; diagnosed at autopsy	No radiation and/or cancer-directed surgery	None/Unknown	Alive	3rd of 3 or more primaries	Moderately differentiated; Grade II	Alive or dead of other cause	Alive or dead due to cancer	Alive	Alive	No	3	0	Positive histology	105
57660122	75-79 years	Male	Married (including common law)	2010	White	Malignant	341	8012	IA	T1b	21	Number of regional lymph nodes removed unknown	1	Surgery performed	No/Unknown	None; diagnosed at autopsy	No radiation and/or cancer-directed surgery	None/Unknown	Other Cause of Death	One primary only	Moderately differentiated; Grade II	Alive or dead of other cause	Dead (attributable to causes other than this cancer dx)	Other Cause of Death	Dead	Yes	1	0	Positive histology	7
75359823	60-64 years	Male	Single (never married)	2010	White	Malignant	341	8012	IB	T2a	0	None	0	Not recommended	No/Unknown	None; diagnosed at autopsy	No radiation and/or cancer-directed surgery	Beam radiation	Lung and Bronchus	One primary only	Poorly differentiated; Grade III	Dead (attributable to this cancer dx)	Alive or dead due to cancer	Lung and Bronchus	Dead	Yes	1	0	Positive exfoliative cytology, no positive histology	8
11305646	65-69 years	Male	Married (including common law)	2010	White	Malignant	341	8012	IB	T2a	0	None	0	Not recommended	No/Unknown	None; diagnosed at autopsy	No radiation and/or cancer-directed surgery	Beam radiation	Lung and Bronchus	1st of 2 or more primaries	Poorly differentiated; Grade III	Dead (attributable to this cancer dx)	Alive or dead due to cancer	Lung and Bronchus	Dead	Yes	2	0	Positive histology	87
60741699	70-74 years	Male	Married (including common law)	2010	White	Malignant	341	8012	IA	T1a	0	None	0	Not recommended	No/Unknown	None; diagnosed at autopsy	No radiation and/or cancer-directed surgery	Beam radiation	Chronic Obstructive Pulmonary Disease and Allied Cond	One primary only	Poorly differentiated; Grade III	Alive or dead of other cause	Dead (attributable to causes other than this cancer dx)	Chronic Obstructive Pulmonary Disease and Allied Cond	Dead	Yes	1	0	Positive histology	92
75064788	60-64 years	Male	Married (including common law)	2010	White	Malignant	341	8012	IA	T1a	21	None	0	Surgery performed	No/Unknown	None; diagnosed at autopsy	No radiation and/or cancer-directed surgery	None/Unknown	Diseases of Heart	2nd of 2 or more primaries	Poorly differentiated; Grade III	Alive or dead of other cause	Dead (attributable to causes other than this cancer dx)	Diseases of Heart	Dead	No	2	0	Positive histology	89
75336149	60-64 years	Male	Married (including common law)	2010	White	Malignant	341	8012	IA	T1a	33	1 to 3 regional lymph nodes removed	2	Surgery performed	Yes	None; diagnosed at autopsy	No radiation and/or cancer-directed surgery	None/Unknown	Lung and Bronchus	2nd of 2 or more primaries	Poorly differentiated; Grade III	Dead (attributable to this cancer dx)	Alive or dead due to cancer	Lung and Bronchus	Dead	No	2	0	Positive histology	13
44737703	50-54 years	Male	Separated	2010	White	Malignant	341	8012	IB	T2a	33	4 or more regional lymph nodes removed	8	Surgery performed	No/Unknown	None; diagnosed at autopsy	No radiation and/or cancer-directed surgery	None/Unknown	Hypertension without Heart Disease	One primary only	Poorly differentiated; Grade III	Alive or dead of other cause	Dead (attributable to causes other than this cancer dx)	Hypertension without Heart Disease	Dead	Yes	1	0	Positive histology	11
75360913	70-74 years	Male	Married (including common law)	2010	White	Malignant	341	8012	IB	T2a	33	4 or more regional lymph nodes removed	9	Surgery performed	No/Unknown	None; diagnosed at autopsy	No radiation and/or cancer-directed surgery	None/Unknown	Lung and Bronchus	One primary only	Poorly differentiated; Grade III	Dead (attributable to this cancer dx)	Alive or dead due to cancer	Lung and Bronchus	Dead	Yes	1	0	Positive histology	48
75356420	55-59 years	Male	Single (never married)	2010	White	Malignant	341	8012	IA	T1a	33	4 or more regional lymph nodes removed	22	Surgery performed	No/Unknown	None; diagnosed at autopsy	No radiation and/or cancer-directed surgery	None/Unknown	Alive	One primary only	Poorly differentiated; Grade III	Alive or dead of other cause	Alive or dead due to cancer	Alive	Alive	Yes	1	0	Positive histology	96
75335660	75-79 years	Male	Married (including common law)	2010	White	Malignant	341	8012	IB	T2a	33	4 or more regional lymph nodes removed	9	Surgery performed	Yes	None; diagnosed at autopsy	No radiation and/or cancer-directed surgery	None/Unknown	Lung and Bronchus	One primary only	Poorly differentiated; Grade III	Dead (attributable to this cancer dx)	Alive or dead due to cancer	Lung and Bronchus	Dead	Yes	1	0	Positive histology	48
60722750	55-59 years	Male	Married (including common law)	2010	White	Malignant	341	8012	IB	T2a	33	4 or more regional lymph nodes removed	12	Surgery performed	Yes	None; diagnosed at autopsy	No radiation and/or cancer-directed surgery	None/Unknown	Lung and Bronchus	One primary only	Poorly differentiated; Grade III	Dead (attributable to this cancer dx)	Alive or dead due to cancer	Lung and Bronchus	Dead	Yes	1	0	Positive histology	37
6270578	70-74 years	Male	Married (including common law)	2010	White	Malignant	341	8012	IA	T1a	21	None	0	Surgery performed	No/Unknown	None; diagnosed at autopsy	No radiation and/or cancer-directed surgery	None/Unknown	Chronic Obstructive Pulmonary Disease and Allied Cond	One primary only	Undifferentiated; anaplastic; Grade IV	Alive or dead of other cause	Dead (attributable to causes other than this cancer dx)	Chronic Obstructive Pulmonary Disease and Allied Cond	Dead	Yes	1	0	Positive histology	67
1159425	65-69 years	Male	Single (never married)	2010	White	Malignant	341	8012	IB	T2a	21	None	0	Surgery performed	Yes	None; diagnosed at autopsy	No radiation and/or cancer-directed surgery	None/Unknown	Lung and Bronchus	1st of 2 or more primaries	Undifferentiated; anaplastic; Grade IV	Dead (attributable to this cancer dx)	Alive or dead due to cancer	Lung and Bronchus	Dead	Yes	2	0	Positive histology	22
75359685	55-59 years	Male	Married (including common law)	2010	White	Malignant	341	8012	IA	T1b	33	4 or more regional lymph nodes removed	4	Surgery performed	No/Unknown	None; diagnosed at autopsy	No radiation and/or cancer-directed surgery	None/Unknown	Alive	1st of 2 or more primaries	Undifferentiated; anaplastic; Grade IV	Alive or dead of other cause	Alive or dead due to cancer	Alive	Alive	Yes	2	0	Positive histology	97
75309225	70-74 years	Male	Single (never married)	2010	White	Malignant	341	8012	IB	T2a	33	4 or more regional lymph nodes removed	8	Surgery performed	No/Unknown	None; diagnosed at autopsy	No radiation and/or cancer-directed surgery	None/Unknown	Lung and Bronchus	2nd of 2 or more primaries	Undifferentiated; anaplastic; Grade IV	Dead (attributable to this cancer dx)	Alive or dead due to cancer	Lung and Bronchus	Dead	No	2	0	Positive histology	27
23981513	70-74 years	Male	Married (including common law)	2010	White	Malignant	341	8012	IB	T2a	33	4 or more regional lymph nodes removed	8	Surgery performed	No/Unknown	None; diagnosed at autopsy	No radiation and/or cancer-directed surgery	None/Unknown	Lung and Bronchus	1st of 2 or more primaries	Undifferentiated; anaplastic; Grade IV	Dead (attributable to this cancer dx)	Alive or dead due to cancer	Lung and Bronchus	Dead	Yes	4	0	Positive histology	79
11279833	70-74 years	Male	Married (including common law)	2010	White	Malignant	341	8012	IA	T1a	33	4 or more regional lymph nodes removed	11	Surgery performed	No/Unknown	None; diagnosed at autopsy	No radiation and/or cancer-directed surgery	None/Unknown	Alive	2nd of 2 or more primaries	Undifferentiated; anaplastic; Grade IV	Alive or dead of other cause	Alive or dead due to cancer	Alive	Alive	No	3	0	Positive histology	104
66363605	80-84 years	Male	Married (including common law)	2010	White	Malignant	341	8012	IA	T1a	0	None	0	Not recommended	No/Unknown	None; diagnosed at autopsy	No radiation and/or cancer-directed surgery	None/Unknown	Diseases of Heart	One primary only	Unknown	Alive or dead of other cause	Dead (attributable to causes other than this cancer dx)	Diseases of Heart	Dead	Yes	1	0	Positive exfoliative cytology, no positive histology	58
65653552	75-79 years	Male	Widowed	2010	White	Malignant	341	8012	IA	T1a	0	None	0	Not recommended	No/Unknown	None; diagnosed at autopsy	No radiation and/or cancer-directed surgery	Beam radiation	Diseases of Heart	2nd of 2 or more primaries	Unknown	Alive or dead of other cause	Dead (attributable to causes other than this cancer dx)	Diseases of Heart	Dead	No	3	0	Positive exfoliative cytology, no positive histology	85
66333301	75-79 years	Male	Married (including common law)	2010	White	Malignant	341	8012	IA	T1a	33	1 to 3 regional lymph nodes removed	1	Surgery performed	No/Unknown	None; diagnosed at autopsy	No radiation and/or cancer-directed surgery	None/Unknown	Lung and Bronchus	One primary only	Unknown	Dead (attributable to this cancer dx)	Alive or dead due to cancer	Lung and Bronchus	Dead	Yes	1	0	Positive histology	44
43730325	65-69 years	Male	Married (including common law)	2010	White	Malignant	341	8013	IA	T1a	21	None	0	Surgery performed	No/Unknown	None; diagnosed at autopsy	No radiation and/or cancer-directed surgery	None/Unknown	Alive	3rd of 3 or more primaries	Moderately differentiated; Grade II	Alive or dead of other cause	Alive or dead due to cancer	Alive	Alive	No	4	0	Positive histology	100
60734903	55-59 years	Male	Divorced	2010	White	Malignant	341	8013	IA	T1b	33	4 or more regional lymph nodes removed	15	Surgery performed	Yes	None; diagnosed at autopsy	No radiation and/or cancer-directed surgery	None/Unknown	Lung and Bronchus	One primary only	Moderately differentiated; Grade II	Dead (attributable to this cancer dx)	Alive or dead due to cancer	Lung and Bronchus	Dead	Yes	1	0	Positive histology	13
24008814	55-59 years	Male	Widowed	2010	White	Malignant	341	8013	IA	T1a	0	None	0	Not recommended	No/Unknown	None; diagnosed at autopsy	No radiation and/or cancer-directed surgery	None/Unknown	Other Cause of Death	One primary only	Poorly differentiated; Grade III	Alive or dead of other cause	Dead (attributable to causes other than this cancer dx)	Other Cause of Death	Dead	Yes	1	0	Positive histology	7
17863789	80-84 years	Male	Married (including common law)	2010	White	Malignant	341	8013	IA	T1a	0	None	0	Not recommended, contraindicated due to other cond; autopsy only (1973-2002)	No/Unknown	None; diagnosed at autopsy	No radiation and/or cancer-directed surgery	Beam radiation	Chronic Obstructive Pulmonary Disease and Allied Cond	2nd of 2 or more primaries	Poorly differentiated; Grade III	Alive or dead of other cause	Dead (attributable to causes other than this cancer dx)	Chronic Obstructive Pulmonary Disease and Allied Cond	Dead	No	2	0	Positive exfoliative cytology, no positive histology	44
32875195	75-79 years	Male	Divorced	2010	White	Malignant	341	8013	IA	T1a	21	None	0	Surgery performed	No/Unknown	None; diagnosed at autopsy	No radiation and/or cancer-directed surgery	None/Unknown	Chronic Obstructive Pulmonary Disease and Allied Cond	One primary only	Poorly differentiated; Grade III	Alive or dead of other cause	Dead (attributable to causes other than this cancer dx)	Chronic Obstructive Pulmonary Disease and Allied Cond	Dead	Yes	1	0	Positive histology	69
57613727	55-59 years	Male	Married (including common law)	2010	White	Malignant	341	8013	IA	T1a	21	1 to 3 regional lymph nodes removed	2	Surgery performed	No/Unknown	None; diagnosed at autopsy	No radiation and/or cancer-directed surgery	None/Unknown	Alive	2nd of 2 or more primaries	Poorly differentiated; Grade III	Alive or dead of other cause	Alive or dead due to cancer	Alive	Alive	No	2	0	Positive histology	97
15896127	80-84 years	Male	Single (never married)	2010	White	Malignant	341	8013	IA	T1b	22	None	0	Surgery performed	No/Unknown	None; diagnosed at autopsy	No radiation and/or cancer-directed surgery	None/Unknown	Miscellaneous Malignant Cancer	One primary only	Poorly differentiated; Grade III	Dead (attributable to this cancer dx)	Alive or dead due to cancer	Miscellaneous Malignant Cancer	Dead	Yes	1	0	Positive histology	14
1192590	80-84 years	Male	Married (including common law)	2010	White	Malignant	341	8013	IA	T1a	22	4 or more regional lymph nodes removed	5	Surgery performed	No/Unknown	None; diagnosed at autopsy	No radiation and/or cancer-directed surgery	None/Unknown	Lung and Bronchus	One primary only	Poorly differentiated; Grade III	Dead (attributable to this cancer dx)	Alive or dead due to cancer	Lung and Bronchus	Dead	Yes	1	0	Positive histology	33
17615817	75-79 years	Male	Married (including common law)	2010	White	Malignant	341	8013	IA	T1a	30	1 to 3 regional lymph nodes removed	1	Surgery performed	No/Unknown	None; diagnosed at autopsy	No radiation and/or cancer-directed surgery	None/Unknown	Chronic Obstructive Pulmonary Disease and Allied Cond	2nd of 2 or more primaries	Poorly differentiated; Grade III	Alive or dead of other cause	Dead (attributable to causes other than this cancer dx)	Chronic Obstructive Pulmonary Disease and Allied Cond	Dead	No	2	0	Positive histology	54
44867193	65-69 years	Male	Separated	2010	White	Malignant	341	8013	IA	T1b	30	4 or more regional lymph nodes removed	5	Surgery performed	No/Unknown	None; diagnosed at autopsy	No radiation and/or cancer-directed surgery	None/Unknown	Lung and Bronchus	One primary only	Poorly differentiated; Grade III	Dead (attributable to this cancer dx)	Alive or dead due to cancer	Lung and Bronchus	Dead	Yes	1	0	Positive histology	0
60727664	80-84 years	Male	Married (including common law)	2010	White	Malignant	341	8013	IA	T1b	33	1 to 3 regional lymph nodes removed	1	Surgery performed	No/Unknown	None; diagnosed at autopsy	No radiation and/or cancer-directed surgery	None/Unknown	Lung and Bronchus	One primary only	Poorly differentiated; Grade III	Dead (attributable to this cancer dx)	Alive or dead due to cancer	Lung and Bronchus	Dead	Yes	1	0	Positive histology	6
75317677	75-79 years	Male	Married (including common law)	2010	White	Malignant	341	8013	IB	T2a	33	4 or more regional lymph nodes removed	6	Surgery performed	No/Unknown	None; diagnosed at autopsy	No radiation and/or cancer-directed surgery	None/Unknown	Lung and Bronchus	One primary only	Poorly differentiated; Grade III	Dead (attributable to this cancer dx)	Alive or dead due to cancer	Lung and Bronchus	Dead	Yes	1	0	Positive histology	11
35895285	55-59 years	Male	Married (including common law)	2010	White	Malignant	341	8013	IA	T1a	33	4 or more regional lymph nodes removed	8	Surgery performed	No/Unknown	None; diagnosed at autopsy	No radiation and/or cancer-directed surgery	None/Unknown	Alive	One primary only	Poorly differentiated; Grade III	Alive or dead of other cause	Alive or dead due to cancer	Alive	Alive	Yes	1	0	Positive histology	78
60729542	70-74 years	Male	Married (including common law)	2010	White	Malignant	341	8013	IA	T1a	33	4 or more regional lymph nodes removed	9	Surgery performed	No/Unknown	None; diagnosed at autopsy	No radiation and/or cancer-directed surgery	None/Unknown	Chronic Obstructive Pulmonary Disease and Allied Cond	One primary only	Poorly differentiated; Grade III	Alive or dead of other cause	Dead (attributable to causes other than this cancer dx)	Chronic Obstructive Pulmonary Disease and Allied Cond	Dead	Yes	1	0	Positive histology	74
44805572	60-64 years	Male	Married (including common law)	2010	White	Malignant	341	8013	IB	T2a	33	4 or more regional lymph nodes removed	95	Surgery performed	Yes	None; diagnosed at autopsy	Radiation after surgery	Beam radiation	Alive	One primary only	Poorly differentiated; Grade III	Alive or dead of other cause	Alive or dead due to cancer	Alive	Alive	Yes	1	0	Positive histology	96
75438299	75-79 years	Male	Single (never married)	2010	White	Malignant	341	8013	IA	T1b	0	None	0	Not recommended	No/Unknown	None; diagnosed at autopsy	No radiation and/or cancer-directed surgery	None/Unknown	Lung and Bronchus	One primary only	Undifferentiated; anaplastic; Grade IV	Dead (attributable to this cancer dx)	Alive or dead due to cancer	Lung and Bronchus	Dead	Yes	1	0	Positive histology	22
60753685	80-84 years	Male	Married (including common law)	2010	White	Malignant	341	8013	IB	T2a	33	1 to 3 regional lymph nodes removed	3	Surgery performed	Yes	None; diagnosed at autopsy	Radiation after surgery	Beam radiation	Lung and Bronchus	2nd of 2 or more primaries	Undifferentiated; anaplastic; Grade IV	Dead (attributable to this cancer dx)	Alive or dead due to cancer	Lung and Bronchus	Dead	No	4	0	Positive histology	75
17852381	55-59 years	Male	Divorced	2010	White	Malignant	341	8013	IA	T1b	33	4 or more regional lymph nodes removed	6	Surgery performed	No/Unknown	None; diagnosed at autopsy	No radiation and/or cancer-directed surgery	None/Unknown	Myeloma	1st of 2 or more primaries	Undifferentiated; anaplastic; Grade IV	Alive or dead of other cause	Dead (attributable to causes other than this cancer dx)	Myeloma	Dead	Yes	2	0	Positive histology	60
17823748	50-54 years	Male	Divorced	2010	White	Malignant	341	8013	IB	T2a	46	1 to 3 regional lymph nodes removed	3	Surgery performed	No/Unknown	None; diagnosed at autopsy	No radiation and/or cancer-directed surgery	None/Unknown	Lung and Bronchus	2nd of 2 or more primaries	Undifferentiated; anaplastic; Grade IV	Dead (attributable to this cancer dx)	Alive or dead due to cancer	Lung and Bronchus	Dead	No	2	0	Positive histology	12
23971822	65-69 years	Male	Married (including common law)	2010	White	Malignant	341	8013	IB	T2a	0	Biopsy or aspiration of regional lymph node, NOS	95	Not recommended	Yes	None; diagnosed at autopsy	Radiation after surgery	Beam radiation	Lung and Bronchus	One primary only	Unknown	Dead (attributable to this cancer dx)	Alive or dead due to cancer	Lung and Bronchus	Dead	Yes	1	0	Positive histology	22
11249711	65-69 years	Male	Married (including common law)	2010	White	Malignant	341	8013	IA	T1b	33	4 or more regional lymph nodes removed	5	Surgery performed	No/Unknown	None; diagnosed at autopsy	No radiation and/or cancer-directed surgery	None/Unknown	Lung and Bronchus	2nd of 2 or more primaries	Unknown	Dead (attributable to this cancer dx)	Alive or dead due to cancer	Lung and Bronchus	Dead	No	3	0	Positive histology	91
35899594	65-69 years	Male	Married (including common law)	2010	White	Malignant	341	8013	IA	T1a	33	4 or more regional lymph nodes removed	12	Surgery performed	No/Unknown	None; diagnosed at autopsy	No radiation and/or cancer-directed surgery	None/Unknown	Chronic Liver Disease and Cirrhosis	One primary only	Unknown	Alive or dead of other cause	Dead (attributable to causes other than this cancer dx)	Chronic Liver Disease and Cirrhosis	Dead	Yes	1	0	Positive histology	7
30365203	70-74 years	Male	Married (including common law)	2010	White	Malignant	341	8022	IB	T2a	33	4 or more regional lymph nodes removed	39	Surgery performed	No/Unknown	None; diagnosed at autopsy	No radiation and/or cancer-directed surgery	None/Unknown	Alive	1st of 2 or more primaries	Poorly differentiated; Grade III	Alive or dead of other cause	Alive or dead due to cancer	Alive	Alive	Yes	2	0	Positive histology	103
44927321	60-64 years	Male	Married (including common law)	2010	White	Malignant	341	8022	IB	T2a	33	Number of regional lymph nodes removed unknown	97	Surgery performed	No/Unknown	None; diagnosed at autopsy	No radiation and/or cancer-directed surgery	None/Unknown	Chronic Obstructive Pulmonary Disease and Allied Cond	One primary only	Undifferentiated; anaplastic; Grade IV	Alive or dead of other cause	Dead (attributable to causes other than this cancer dx)	Chronic Obstructive Pulmonary Disease and Allied Cond	Dead	Yes	1	0	Positive histology	2
44704803	60-64 years	Male	Married (including common law)	2010	White	Malignant	341	8022	IA	T1a	21	None	0	Surgery performed	No/Unknown	None; diagnosed at autopsy	No radiation and/or cancer-directed surgery	None/Unknown	Lung and Bronchus	One primary only	Unknown	Dead (attributable to this cancer dx)	Alive or dead due to cancer	Lung and Bronchus	Dead	Yes	1	0	Positive histology	21
60730949	60-64 years	Male	Divorced	2010	White	Malignant	341	8032	IA	T1a	33	4 or more regional lymph nodes removed	11	Surgery performed	No/Unknown	None; diagnosed at autopsy	No radiation and/or cancer-directed surgery	None/Unknown	Septicemia	1st of 2 or more primaries	Poorly differentiated; Grade III	Alive or dead of other cause	Dead (attributable to causes other than this cancer dx)	Septicemia	Dead	Yes	5	0	Positive histology	65
75425418	75-79 years	Male	Married (including common law)	2010	White	Malignant	341	8032	IB	T2a	15	None	0	Surgery performed	No/Unknown	None; diagnosed at autopsy	No radiation and/or cancer-directed surgery	None/Unknown	Lung and Bronchus	One primary only	Unknown	Dead (attributable to this cancer dx)	Alive or dead due to cancer	Lung and Bronchus	Dead	Yes	1	0	Positive histology	7
75354224	50-54 years	Male	Divorced	2010	White	Malignant	341	8033	IA	T1b	21	4 or more regional lymph nodes removed	4	Surgery performed	No/Unknown	None; diagnosed at autopsy	No radiation and/or cancer-directed surgery	None/Unknown	Lung and Bronchus	One primary only	Poorly differentiated; Grade III	Dead (attributable to this cancer dx)	Alive or dead due to cancer	Lung and Bronchus	Dead	Yes	1	0	Positive histology	10
23962539	65-69 years	Male	Single (never married)	2010	White	Malignant	341	8033	IB	T2a	30	4 or more regional lymph nodes removed	4	Surgery performed	Yes	None; diagnosed at autopsy	Radiation after surgery	Beam radiation	Lung and Bronchus	One primary only	Poorly differentiated; Grade III	Dead (attributable to this cancer dx)	Alive or dead due to cancer	Lung and Bronchus	Dead	Yes	1	0	Positive histology	30
34524242	80-84 years	Male	Married (including common law)	2010	White	Malignant	341	8033	IB	T2a	33	4 or more regional lymph nodes removed	19	Surgery performed	No/Unknown	None; diagnosed at autopsy	No radiation and/or cancer-directed surgery	None/Unknown	Prostate	2nd of 2 or more primaries	Poorly differentiated; Grade III	Alive or dead of other cause	Dead (attributable to causes other than this cancer dx)	Prostate	Dead	No	2	0	Positive histology	18
66361844	55-59 years	Male	Married (including common law)	2010	White	Malignant	341	8033	IB	T2a	33	4 or more regional lymph nodes removed	7	Surgery performed	Yes	None; diagnosed at autopsy	No radiation and/or cancer-directed surgery	None/Unknown	Lung and Bronchus	One primary only	Poorly differentiated; Grade III	Dead (attributable to this cancer dx)	Alive or dead due to cancer	Lung and Bronchus	Dead	Yes	1	0	Positive histology	17
75349863	85+ years	Male	Married (including common law)	2010	White	Malignant	341	8033	IB	T2a	0	None	0	Not recommended	No/Unknown	None; diagnosed at autopsy	No radiation and/or cancer-directed surgery	None/Unknown	Non-Hodgkin Lymphoma	2nd of 2 or more primaries	Unknown	Alive or dead of other cause	Dead (attributable to causes other than this cancer dx)	Non-Hodgkin Lymphoma	Dead	No	2	0	Positive histology	1
44791864	60-64 years	Male	Divorced	2010	White	Malignant	341	8033	IB	T2a	0	None	0	Not recommended	No/Unknown	None; diagnosed at autopsy	No radiation and/or cancer-directed surgery	None/Unknown	Chronic Obstructive Pulmonary Disease and Allied Cond	One primary only	Unknown	Alive or dead of other cause	Dead (attributable to causes other than this cancer dx)	Chronic Obstructive Pulmonary Disease and Allied Cond	Dead	Yes	1	0	Positive histology	10
60717086	70-74 years	Male	Married (including common law)	2010	White	Malignant	341	8041	IB	T2a	0	None	0	Not recommended	No/Unknown	None; diagnosed at autopsy	No radiation and/or cancer-directed surgery	Beam radiation	Lung and Bronchus	One primary only	Poorly differentiated; Grade III	Dead (attributable to this cancer dx)	Alive or dead due to cancer	Lung and Bronchus	Dead	Yes	1	0	Positive histology	21
5913291	75-79 years	Male	Unknown	2010	White	Malignant	341	8041	IB	T2a	0	None	0	Not recommended	Yes	None; diagnosed at autopsy	No radiation and/or cancer-directed surgery	Beam radiation	Lung and Bronchus	2nd of 2 or more primaries	Poorly differentiated; Grade III	Dead (attributable to this cancer dx)	Alive or dead due to cancer	Lung and Bronchus	Dead	No	2	0	Positive histology	6
75343390	75-79 years	Male	Married (including common law)	2010	White	Malignant	341	8041	IA	T1a	0	None	0	Not recommended	Yes	None; diagnosed at autopsy	No radiation and/or cancer-directed surgery	Beam radiation	Lung and Bronchus	One primary only	Poorly differentiated; Grade III	Dead (attributable to this cancer dx)	Alive or dead due to cancer	Lung and Bronchus	Dead	Yes	1	0	Positive histology	9
45025543	75-79 years	Male	Married (including common law)	2010	White	Malignant	341	8041	IA	T1b	0	None	0	Not recommended	Yes	None; diagnosed at autopsy	No radiation and/or cancer-directed surgery	Beam radiation	Lung and Bronchus	One primary only	Poorly differentiated; Grade III	Dead (attributable to this cancer dx)	Alive or dead due to cancer	Lung and Bronchus	Dead	Yes	1	0	Positive histology	11
44797701	60-64 years	Male	Married (including common law)	2010	White	Malignant	341	8041	IB	T2a	0	None	0	Not recommended	Yes	None; diagnosed at autopsy	No radiation and/or cancer-directed surgery	Beam radiation	Lung and Bronchus	1st of 2 or more primaries	Poorly differentiated; Grade III	Dead (attributable to this cancer dx)	Alive or dead due to cancer	Lung and Bronchus	Dead	Yes	2	0	Positive histology	75
44779599	75-79 years	Male	Unknown	2010	White	Malignant	341	8041	IA	T1b	0	None	0	Not recommended	Yes	None; diagnosed at autopsy	No radiation and/or cancer-directed surgery	Beam radiation	Diseases of Heart	One primary only	Poorly differentiated; Grade III	Alive or dead of other cause	Dead (attributable to causes other than this cancer dx)	Diseases of Heart	Dead	Yes	1	0	Positive histology	36
57705355	55-59 years	Male	Married (including common law)	2010	White	Malignant	341	8041	IB	T2a	0	None	0	Not recommended	Yes	None; diagnosed at autopsy	No radiation and/or cancer-directed surgery	Beam radiation	Other Cause of Death	One primary only	Poorly differentiated; Grade III	Alive or dead of other cause	Dead (attributable to causes other than this cancer dx)	Other Cause of Death	Dead	Yes	1	0	Positive histology	11
66310819	65-69 years	Male	Married (including common law)	2010	White	Malignant	341	8041	IA	T1b	0	None	0	Recommended but not performed, patient refused	Yes	None; diagnosed at autopsy	No radiation and/or cancer-directed surgery	None/Unknown	Lung and Bronchus	One primary only	Poorly differentiated; Grade III	Dead (attributable to this cancer dx)	Alive or dead due to cancer	Lung and Bronchus	Dead	Yes	1	0	Positive histology	14
66327274	65-69 years	Male	Married (including common law)	2010	White	Malignant	341	8041	IB	T2a	21	None	0	Surgery performed	No/Unknown	None; diagnosed at autopsy	No radiation and/or cancer-directed surgery	None/Unknown	Other Cause of Death	One primary only	Poorly differentiated; Grade III	Alive or dead of other cause	Dead (attributable to causes other than this cancer dx)	Other Cause of Death	Dead	Yes	1	0	Positive histology	22
17859348	55-59 years	Male	Married (including common law)	2010	White	Malignant	341	8041	IB	T2a	21	None	0	Surgery performed	Yes	None; diagnosed at autopsy	No radiation and/or cancer-directed surgery	None/Unknown	Alive	One primary only	Poorly differentiated; Grade III	Alive or dead of other cause	Alive or dead due to cancer	Alive	Alive	Yes	1	0	Positive histology	103
66152446	65-69 years	Male	Married (including common law)	2010	White	Malignant	341	8041	IA	T1a	21	None	0	Surgery performed	Yes	None; diagnosed at autopsy	No radiation and/or cancer-directed surgery	None/Unknown	Lung and Bronchus	2nd of 2 or more primaries	Poorly differentiated; Grade III	Dead (attributable to this cancer dx)	Alive or dead due to cancer	Lung and Bronchus	Dead	No	2	0	Positive histology	16
75319108	55-59 years	Male	Widowed	2010	White	Malignant	341	8041	IA	T1b	21	1 to 3 regional lymph nodes removed	1	Surgery performed	No/Unknown	None; diagnosed at autopsy	No radiation and/or cancer-directed surgery	None/Unknown	Alive	One primary only	Poorly differentiated; Grade III	Alive or dead of other cause	Alive or dead due to cancer	Alive	Alive	Yes	1	0	Positive histology	105
21504486	75-79 years	Male	Married (including common law)	2010	White	Malignant	341	8041	IA	T1b	21	1 to 3 regional lymph nodes removed	2	Surgery performed	No/Unknown	None; diagnosed at autopsy	No radiation and/or cancer-directed surgery	None/Unknown	Lung and Bronchus	One primary only	Poorly differentiated; Grade III	Dead (attributable to this cancer dx)	Alive or dead due to cancer	Lung and Bronchus	Dead	Yes	1	0	Positive histology	58
35912081	70-74 years	Male	Married (including common law)	2010	White	Malignant	341	8041	IA	T1a	33	4 or more regional lymph nodes removed	13	Surgery performed	Yes	None; diagnosed at autopsy	No radiation and/or cancer-directed surgery	None/Unknown	Other Diseases of Arteries, Arterioles, Capillaries	One primary only	Poorly differentiated; Grade III	Alive or dead of other cause	Dead (attributable to causes other than this cancer dx)	Other Diseases of Arteries, Arterioles, Capillaries	Dead	Yes	1	0	Positive histology	26
6149238	65-69 years	Male	Married (including common law)	2010	White	Malignant	341	8041	IA	T1a	45	1 to 3 regional lymph nodes removed	3	Surgery performed	No/Unknown	None; diagnosed at autopsy	No radiation and/or cancer-directed surgery	None/Unknown	Alive	2nd of 2 or more primaries	Poorly differentiated; Grade III	Alive or dead of other cause	Alive or dead due to cancer	Alive	Alive	No	2	0	Positive histology	98
60400247	60-64 years	Male	Married (including common law)	2010	White	Malignant	341	8041	IA	T1b	0	None	0	Not recommended	Yes	None; diagnosed at autopsy	No radiation and/or cancer-directed surgery	Beam radiation	Alive	2nd of 2 or more primaries	Undifferentiated; anaplastic; Grade IV	Alive or dead of other cause	Alive or dead due to cancer	Alive	Alive	No	2	0	Positive histology	107
75301729	65-69 years	Male	Married (including common law)	2010	White	Malignant	341	8041	IB	T2a	0	None	0	Not recommended	Yes	None; diagnosed at autopsy	No radiation and/or cancer-directed surgery	Beam radiation	Lung and Bronchus	2nd of 2 or more primaries	Undifferentiated; anaplastic; Grade IV	Dead (attributable to this cancer dx)	Alive or dead due to cancer	Lung and Bronchus	Dead	No	2	0	Positive histology	9
17852791	75-79 years	Male	Widowed	2010	White	Malignant	341	8041	IA	T1a	0	None	0	Not recommended	Yes	None; diagnosed at autopsy	No radiation and/or cancer-directed surgery	Beam radiation	Lung and Bronchus	1st of 2 or more primaries	Undifferentiated; anaplastic; Grade IV	Dead (attributable to this cancer dx)	Alive or dead due to cancer	Lung and Bronchus	Dead	Yes	2	0	Positive histology	26
28361928	75-79 years	Male	Widowed	2010	White	Malignant	341	8041	IA	T1b	0	None	0	Not recommended, contraindicated due to other cond; autopsy only (1973-2002)	Yes	None; diagnosed at autopsy	No radiation and/or cancer-directed surgery	Beam radiation	Lung and Bronchus	One primary only	Undifferentiated; anaplastic; Grade IV	Dead (attributable to this cancer dx)	Alive or dead due to cancer	Lung and Bronchus	Dead	Yes	1	0	Positive histology	13
66334713	60-64 years	Male	Married (including common law)	2010	White	Malignant	341	8041	IB	T2a	0	None	0	Not performed, patient died prior to recommended surgery	No/Unknown	None; diagnosed at autopsy	No radiation and/or cancer-directed surgery	None/Unknown	Lung and Bronchus	One primary only	Undifferentiated; anaplastic; Grade IV	Dead (attributable to this cancer dx)	Alive or dead due to cancer	Lung and Bronchus	Dead	Yes	1	0	Positive histology	0
10886191	70-74 years	Male	Married (including common law)	2010	White	Malignant	341	8041	IB	T2a	0	None	0	Recommended but not performed, unknown reason	Yes	None; diagnosed at autopsy	No radiation and/or cancer-directed surgery	Beam radiation	Lung and Bronchus	2nd of 2 or more primaries	Undifferentiated; anaplastic; Grade IV	Dead (attributable to this cancer dx)	Alive or dead due to cancer	Lung and Bronchus	Dead	No	2	0	Positive histology	6
32879781	80-84 years	Male	Widowed	2010	White	Malignant	341	8041	IB	T2a	0	Biopsy or aspiration of regional lymph node, NOS	12	Not recommended	Yes	None; diagnosed at autopsy	Radiation after surgery	Beam radiation	Lung and Bronchus	One primary only	Undifferentiated; anaplastic; Grade IV	Dead (attributable to this cancer dx)	Alive or dead due to cancer	Lung and Bronchus	Dead	Yes	1	0	Positive histology	54
57660013	80-84 years	Male	Married (including common law)	2010	White	Malignant	341	8041	IA	T1a	21	None	0	Surgery performed	No/Unknown	None; diagnosed at autopsy	No radiation and/or cancer-directed surgery	None/Unknown	Lung and Bronchus	One primary only	Undifferentiated; anaplastic; Grade IV	Dead (attributable to this cancer dx)	Alive or dead due to cancer	Lung and Bronchus	Dead	Yes	1	1	Positive histology	15
35872041	70-74 years	Male	Married (including common law)	2010	White	Malignant	341	8041	IA	T1b	21	None	0	Surgery performed	Yes	Non-primary surgical procedure to other regional sites	No radiation and/or cancer-directed surgery	None/Unknown	Lung and Bronchus	2nd of 2 or more primaries	Undifferentiated; anaplastic; Grade IV	Dead (attributable to this cancer dx)	Alive or dead due to cancer	Lung and Bronchus	Dead	No	2	0	Positive histology	24
60744666	65-69 years	Male	Married (including common law)	2010	White	Malignant	341	8041	IA	T1b	21	1 to 3 regional lymph nodes removed	1	Surgery performed	Yes	None; diagnosed at autopsy	Radiation after surgery	Beam radiation	Other Cause of Death	One primary only	Undifferentiated; anaplastic; Grade IV	Alive or dead of other cause	Dead (attributable to causes other than this cancer dx)	Other Cause of Death	Dead	Yes	1	0	Positive histology	8
11283008	60-64 years	Male	Married (including common law)	2010	White	Malignant	341	8041	IA	T1a	21	4 or more regional lymph nodes removed	6	Surgery performed	Yes	None; diagnosed at autopsy	No radiation and/or cancer-directed surgery	None/Unknown	Lung and Bronchus	1st of 2 or more primaries	Undifferentiated; anaplastic; Grade IV	Dead (attributable to this cancer dx)	Alive or dead due to cancer	Lung and Bronchus	Dead	Yes	2	0	Positive histology	38
60553318	80-84 years	Male	Married (including common law)	2010	White	Malignant	341	8041	IB	T2a	33	4 or more regional lymph nodes removed	8	Surgery performed	Yes	None; diagnosed at autopsy	No radiation and/or cancer-directed surgery	None/Unknown	Alive	2nd of 2 or more primaries	Undifferentiated; anaplastic; Grade IV	Alive or dead of other cause	Alive or dead due to cancer	Alive	Alive	No	2	0	Positive histology	98
11294903	80-84 years	Male	Married (including common law)	2010	White	Malignant	341	8041	IB	T2a	33	4 or more regional lymph nodes removed	10	Surgery performed	Yes	None; diagnosed at autopsy	No radiation and/or cancer-directed surgery	None/Unknown	Alive	1st of 2 or more primaries	Undifferentiated; anaplastic; Grade IV	Alive or dead of other cause	Alive or dead due to cancer	Alive	Alive	Yes	2	0	Positive histology	100
21500853	55-59 years	Male	Married (including common law)	2010	White	Malignant	341	8041	IA	T1a	33	4 or more regional lymph nodes removed	11	Surgery performed	Yes	None; diagnosed at autopsy	No radiation and/or cancer-directed surgery	None/Unknown	Lung and Bronchus	One primary only	Undifferentiated; anaplastic; Grade IV	Dead (attributable to this cancer dx)	Alive or dead due to cancer	Lung and Bronchus	Dead	Yes	1	0	Positive histology	35
1164876	65-69 years	Male	Married (including common law)	2010	White	Malignant	341	8041	IA	T1a	33	4 or more regional lymph nodes removed	97	Surgery performed	Yes	None; diagnosed at autopsy	No radiation and/or cancer-directed surgery	None/Unknown	Diseases of Heart	2nd of 2 or more primaries	Undifferentiated; anaplastic; Grade IV	Alive or dead of other cause	Dead (attributable to causes other than this cancer dx)	Diseases of Heart	Dead	No	2	0	Positive histology	7
66354321	75-79 years	Male	Married (including common law)	2010	White	Malignant	341	8041	IA	T1a	0	None	0	Not recommended	No/Unknown	None; diagnosed at autopsy	No radiation and/or cancer-directed surgery	None/Unknown	Lung and Bronchus	One primary only	Unknown	Dead (attributable to this cancer dx)	Alive or dead due to cancer	Lung and Bronchus	Dead	Yes	1	0	Positive histology	10
66420851	50-54 years	Male	Single (never married)	2010	White	Malignant	341	8041	IB	T2a	0	None	0	Not recommended	No/Unknown	None; diagnosed at autopsy	No radiation and/or cancer-directed surgery	None/Unknown	Other Cause of Death	One primary only	Unknown	Alive or dead of other cause	Dead (attributable to causes other than this cancer dx)	Other Cause of Death	Dead	Yes	1	0	Positive histology	6
44791463	85+ years	Male	Unknown	2010	White	Malignant	341	8041	IA	T1b	0	None	0	Not recommended	No/Unknown	None; diagnosed at autopsy	No radiation and/or cancer-directed surgery	Beam radiation	Lung and Bronchus	One primary only	Unknown	Dead (attributable to this cancer dx)	Alive or dead due to cancer	Lung and Bronchus	Dead	Yes	1	0	Positive exfoliative cytology, no positive histology	5
6238939	65-69 years	Male	Married (including common law)	2010	White	Malignant	341	8041	IA	T1b	0	None	0	Not recommended	No/Unknown	None; diagnosed at autopsy	No radiation and/or cancer-directed surgery	Beam radiation	Lung and Bronchus	One primary only	Unknown	Dead (attributable to this cancer dx)	Alive or dead due to cancer	Lung and Bronchus	Dead	Yes	1	0	Positive histology	9
35543678	65-69 years	Male	Married (including common law)	2010	White	Malignant	341	8041	IB	T2a	0	None	0	Not recommended	Yes	None; diagnosed at autopsy	No radiation and/or cancer-directed surgery	None/Unknown	Lung and Bronchus	3rd of 3 or more primaries	Unknown	Dead (attributable to this cancer dx)	Alive or dead due to cancer	Lung and Bronchus	Dead	No	3	0	Positive histology	9
35891529	65-69 years	Male	Married (including common law)	2010	White	Malignant	341	8041	IB	T2a	0	None	0	Not recommended	Yes	None; diagnosed at autopsy	No radiation and/or cancer-directed surgery	None/Unknown	Lung and Bronchus	One primary only	Unknown	Dead (attributable to this cancer dx)	Alive or dead due to cancer	Lung and Bronchus	Dead	Yes	1	0	Positive exfoliative cytology, no positive histology	18
11292824	65-69 years	Male	Single (never married)	2010	White	Malignant	341	8041	IB	T2a	0	None	0	Not recommended	Yes	None; diagnosed at autopsy	No radiation and/or cancer-directed surgery	None/Unknown	Diseases of Heart	One primary only	Unknown	Alive or dead of other cause	Dead (attributable to causes other than this cancer dx)	Diseases of Heart	Dead	Yes	1	0	Positive histology	83
43859183	70-74 years	Male	Married (including common law)	2010	White	Malignant	341	8041	IA	T1a	0	None	0	Not recommended	Yes	None; diagnosed at autopsy	No radiation and/or cancer-directed surgery	None/Unknown	Other Cause of Death	2nd of 2 or more primaries	Unknown	Alive or dead of other cause	Dead (attributable to causes other than this cancer dx)	Other Cause of Death	Dead	No	2	0	Positive histology	1
44643809	65-69 years	Male	Married (including common law)	2010	White	Malignant	341	8041	IB	T2a	0	None	0	Not recommended	Yes	None; diagnosed at autopsy	No radiation and/or cancer-directed surgery	Beam radiation	Alive	2nd of 2 or more primaries	Unknown	Alive or dead of other cause	Alive or dead due to cancer	Alive	Alive	No	2	0	Positive histology	71
35916330	55-59 years	Male	Divorced	2010	White	Malignant	341	8041	IA	T1a	0	None	0	Not recommended	Yes	None; diagnosed at autopsy	No radiation and/or cancer-directed surgery	Beam radiation	Alive	1st of 2 or more primaries	Unknown	Alive or dead of other cause	Alive or dead due to cancer	Alive	Alive	Yes	2	0	Positive histology	98
23959108	65-69 years	Male	Married (including common law)	2010	White	Malignant	341	8041	IB	T2a	0	None	0	Not recommended	Yes	None; diagnosed at autopsy	No radiation and/or cancer-directed surgery	Beam radiation	Lung and Bronchus	One primary only	Unknown	Dead (attributable to this cancer dx)	Alive or dead due to cancer	Lung and Bronchus	Dead	Yes	1	0	Positive histology	4
60617903	65-69 years	Male	Married (including common law)	2010	White	Malignant	341	8041	IB	T2a	0	None	0	Not recommended	Yes	None; diagnosed at autopsy	No radiation and/or cancer-directed surgery	Beam radiation	Lung and Bronchus	3rd of 3 or more primaries	Unknown	Dead (attributable to this cancer dx)	Alive or dead due to cancer	Lung and Bronchus	Dead	No	3	0	Positive histology	7
5894495	75-79 years	Male	Married (including common law)	2010	White	Malignant	341	8041	IB	T2a	0	None	0	Not recommended	Yes	None; diagnosed at autopsy	No radiation and/or cancer-directed surgery	Beam radiation	Lung and Bronchus	2nd of 2 or more primaries	Unknown	Dead (attributable to this cancer dx)	Alive or dead due to cancer	Lung and Bronchus	Dead	No	2	0	Positive exfoliative cytology, no positive histology	8
44769138	85+ years	Male	Married (including common law)	2010	White	Malignant	341	8041	IA	T1a	0	None	0	Not recommended	Yes	None; diagnosed at autopsy	No radiation and/or cancer-directed surgery	Beam radiation	Lung and Bronchus	One primary only	Unknown	Dead (attributable to this cancer dx)	Alive or dead due to cancer	Lung and Bronchus	Dead	Yes	1	0	Positive histology	10
23984212	60-64 years	Male	Married (including common law)	2010	White	Malignant	341	8041	IA	T1b	0	None	0	Not recommended	Yes	None; diagnosed at autopsy	No radiation and/or cancer-directed surgery	Beam radiation	Lung and Bronchus	One primary only	Unknown	Dead (attributable to this cancer dx)	Alive or dead due to cancer	Lung and Bronchus	Dead	Yes	1	0	Positive histology	12
75335810	65-69 years	Male	Married (including common law)	2010	White	Malignant	341	8041	IB	T2a	0	None	0	Not recommended	Yes	None; diagnosed at autopsy	No radiation and/or cancer-directed surgery	Beam radiation	Lung and Bronchus	One primary only	Unknown	Dead (attributable to this cancer dx)	Alive or dead due to cancer	Lung and Bronchus	Dead	Yes	1	0	Positive exfoliative cytology, no positive histology	31
60733339	55-59 years	Male	Married (including common law)	2010	White	Malignant	341	8041	IB	T2a	0	None	0	Not recommended	Yes	None; diagnosed at autopsy	No radiation and/or cancer-directed surgery	Beam radiation	Lung and Bronchus	One primary only	Unknown	Dead (attributable to this cancer dx)	Alive or dead due to cancer	Lung and Bronchus	Dead	Yes	1	0	Positive histology	58
44164518	70-74 years	Male	Married (including common law)	2010	White	Malignant	341	8041	IA	T1b	0	None	0	Not recommended	Yes	None; diagnosed at autopsy	No radiation and/or cancer-directed surgery	Beam radiation	Urinary Bladder	2nd of 2 or more primaries	Unknown	Alive or dead of other cause	Dead (attributable to causes other than this cancer dx)	Urinary Bladder	Dead	No	4	0	Positive histology	20
23962357	70-74 years	Male	Married (including common law)	2010	White	Malignant	341	8041	IA	T1a	0	None	0	Not recommended	Yes	None; diagnosed at autopsy	No radiation and/or cancer-directed surgery	Beam radiation	Chronic Obstructive Pulmonary Disease and Allied Cond	One primary only	Unknown	Alive or dead of other cause	Dead (attributable to causes other than this cancer dx)	Chronic Obstructive Pulmonary Disease and Allied Cond	Dead	Yes	1	0	Positive exfoliative cytology, no positive histology	68
75347641	70-74 years	Male	Married (including common law)	2010	White	Malignant	341	8041	IA	T1b	0	None	0	Not recommended	Yes	None; diagnosed at autopsy	No radiation and/or cancer-directed surgery	Beam radiation	Chronic Obstructive Pulmonary Disease and Allied Cond	One primary only	Unknown	Alive or dead of other cause	Dead (attributable to causes other than this cancer dx)	Chronic Obstructive Pulmonary Disease and Allied Cond	Dead	Yes	1	0	Positive histology	88
57643010	60-64 years	Male	Widowed	2010	White	Malignant	341	8041	IB	T2a	0	None	0	Not recommended, contraindicated due to other cond; autopsy only (1973-2002)	Yes	None; diagnosed at autopsy	No radiation and/or cancer-directed surgery	Beam radiation	Lung and Bronchus	One primary only	Unknown	Dead (attributable to this cancer dx)	Alive or dead due to cancer	Lung and Bronchus	Dead	Yes	1	0	Positive histology	2
28400516	65-69 years	Male	Divorced	2010	White	Malignant	341	8041	IB	T2a	0	None	0	Not recommended, contraindicated due to other cond; autopsy only (1973-2002)	Yes	None; diagnosed at autopsy	No radiation and/or cancer-directed surgery	Beam radiation	Chronic Obstructive Pulmonary Disease and Allied Cond	One primary only	Unknown	Alive or dead of other cause	Dead (attributable to causes other than this cancer dx)	Chronic Obstructive Pulmonary Disease and Allied Cond	Dead	Yes	1	0	Positive exfoliative cytology, no positive histology	57
57691135	65-69 years	Male	Divorced	2010	White	Malignant	341	8041	IB	T2a	0	None	0	Not performed, patient died prior to recommended surgery	No/Unknown	None; diagnosed at autopsy	No radiation and/or cancer-directed surgery	None/Unknown	Chronic Obstructive Pulmonary Disease and Allied Cond	One primary only	Unknown	Alive or dead of other cause	Dead (attributable to causes other than this cancer dx)	Chronic Obstructive Pulmonary Disease and Allied Cond	Dead	Yes	1	0	Positive histology	0
45024534	65-69 years	Male	Married (including common law)	2010	White	Malignant	341	8041	IA	T1b	0	None	0	Recommended but not performed, unknown reason	No/Unknown	None; diagnosed at autopsy	No radiation and/or cancer-directed surgery	None/Unknown	Lung and Bronchus	One primary only	Unknown	Dead (attributable to this cancer dx)	Alive or dead due to cancer	Lung and Bronchus	Dead	Yes	1	0	Positive histology	1
11278175	65-69 years	Male	Married (including common law)	2010	White	Malignant	341	8041	IA	T1a	30	1 to 3 regional lymph nodes removed	1	Surgery performed	Yes	None; diagnosed at autopsy	Radiation after surgery	Beam radiation	Alive	2nd of 2 or more primaries	Unknown	Alive or dead of other cause	Alive or dead due to cancer	Alive	Alive	No	2	0	Positive histology	101
11293134	75-79 years	Male	Married (including common law)	2010	White	Malignant	341	8041	IA	T1a	33	4 or more regional lymph nodes removed	6	Surgery performed	Yes	None; diagnosed at autopsy	No radiation and/or cancer-directed surgery	None/Unknown	Chronic Obstructive Pulmonary Disease and Allied Cond	2nd of 2 or more primaries	Unknown	Alive or dead of other cause	Dead (attributable to causes other than this cancer dx)	Chronic Obstructive Pulmonary Disease and Allied Cond	Dead	No	2	0	Positive histology	49
44693867	75-79 years	Male	Married (including common law)	2010	White	Malignant	341	8042	IB	T2a	0	None	0	Not recommended	Yes	None; diagnosed at autopsy	No radiation and/or cancer-directed surgery	None/Unknown	Lung and Bronchus	One primary only	Undifferentiated; anaplastic; Grade IV	Dead (attributable to this cancer dx)	Alive or dead due to cancer	Lung and Bronchus	Dead	Yes	1	0	Positive histology	11
44912605	80-84 years	Male	Single (never married)	2010	White	Malignant	341	8045	IA	T1b	0	None	0	Not recommended	No/Unknown	None; diagnosed at autopsy	No radiation and/or cancer-directed surgery	Beam radiation	Alive	One primary only	Poorly differentiated; Grade III	Alive or dead of other cause	Alive or dead due to cancer	Alive	Alive	Yes	1	0	Positive histology	96
60749903	65-69 years	Male	Married (including common law)	2010	White	Malignant	341	8045	IA	T1a	33	4 or more regional lymph nodes removed	6	Surgery performed	Yes	None; diagnosed at autopsy	No radiation and/or cancer-directed surgery	None/Unknown	Alive	One primary only	Poorly differentiated; Grade III	Alive or dead of other cause	Alive or dead due to cancer	Alive	Alive	Yes	1	0	Positive exfoliative cytology, no positive histology	99
60737358	55-59 years	Male	Married (including common law)	2010	White	Malignant	341	8045	IB	T2a	33	4 or more regional lymph nodes removed	6	Surgery performed	Yes	None; diagnosed at autopsy	No radiation and/or cancer-directed surgery	None/Unknown	Pancreas	1st of 2 or more primaries	Undifferentiated; anaplastic; Grade IV	Alive or dead of other cause	Dead (attributable to causes other than this cancer dx)	Pancreas	Dead	Yes	2	0	Positive histology	41
66410161	75-79 years	Male	Married (including common law)	2010	White	Malignant	341	8046	IB	T2a	33	1 to 3 regional lymph nodes removed	3	Surgery performed	No/Unknown	None; diagnosed at autopsy	No radiation and/or cancer-directed surgery	None/Unknown	Lung and Bronchus	One primary only	Well differentiated; Grade I	Dead (attributable to this cancer dx)	Alive or dead due to cancer	Lung and Bronchus	Dead	Yes	1	0	Positive histology	16
57657450	60-64 years	Male	Married (including common law)	2010	White	Malignant	341	8046	IA	T1a	0	None	0	Not recommended, contraindicated due to other cond; autopsy only (1973-2002)	Yes	None; diagnosed at autopsy	No radiation and/or cancer-directed surgery	Beam radiation	Lung and Bronchus	One primary only	Moderately differentiated; Grade II	Dead (attributable to this cancer dx)	Alive or dead due to cancer	Lung and Bronchus	Dead	Yes	1	0	Positive histology	2
75344193	75-79 years	Male	Married (including common law)	2010	White	Malignant	341	8046	IB	T2a	21	None	0	Surgery performed	No/Unknown	None; diagnosed at autopsy	No radiation and/or cancer-directed surgery	None/Unknown	Chronic Obstructive Pulmonary Disease and Allied Cond	One primary only	Moderately differentiated; Grade II	Alive or dead of other cause	Dead (attributable to causes other than this cancer dx)	Chronic Obstructive Pulmonary Disease and Allied Cond	Dead	Yes	1	0	Positive histology	75
23991386	70-74 years	Male	Single (never married)	2010	White	Malignant	341	8046	IA	T1b	21	Number of regional lymph nodes removed unknown	98	Surgery performed	No/Unknown	None; diagnosed at autopsy	No radiation and/or cancer-directed surgery	None/Unknown	Diabetes Mellitus	One primary only	Moderately differentiated; Grade II	Alive or dead of other cause	Dead (attributable to causes other than this cancer dx)	Diabetes Mellitus	Dead	Yes	1	0	Positive histology	29
66495869	85+ years	Male	Unknown	2010	White	Malignant	341	8046	IA	T1b	21	1 to 3 regional lymph nodes removed	2	Surgery performed	No/Unknown	Non-primary surgical procedure to distant lymph node(s)	No radiation and/or cancer-directed surgery	None/Unknown	Cerebrovascular Diseases	One primary only	Moderately differentiated; Grade II	Alive or dead of other cause	Dead (attributable to causes other than this cancer dx)	Cerebrovascular Diseases	Dead	Yes	1	0	Positive histology	31
66376027	65-69 years	Male	Married (including common law)	2010	White	Malignant	341	8046	IA	T1a	21	4 or more regional lymph nodes removed	5	Surgery performed	No/Unknown	None; diagnosed at autopsy	No radiation and/or cancer-directed surgery	None/Unknown	Lung and Bronchus	One primary only	Moderately differentiated; Grade II	Dead (attributable to this cancer dx)	Alive or dead due to cancer	Lung and Bronchus	Dead	Yes	1	0	Positive histology	35
66345801	80-84 years	Male	Widowed	2010	White	Malignant	341	8046	IA	T1a	30	None	0	Surgery performed	No/Unknown	None; diagnosed at autopsy	Radiation after surgery	Beam radiation	Lung and Bronchus	1st of 2 or more primaries	Moderately differentiated; Grade II	Dead (attributable to this cancer dx)	Alive or dead due to cancer	Lung and Bronchus	Dead	Yes	2	0	Positive histology	32
66404402	55-59 years	Male	Married (including common law)	2010	White	Malignant	341	8046	IA	T1b	33	4 or more regional lymph nodes removed	4	Surgery performed	No/Unknown	None; diagnosed at autopsy	No radiation and/or cancer-directed surgery	None/Unknown	Alive	One primary only	Moderately differentiated; Grade II	Alive or dead of other cause	Alive or dead due to cancer	Alive	Alive	Yes	1	0	Positive histology	96
66495866	70-74 years	Male	Married (including common law)	2010	White	Malignant	341	8046	IA	T1b	33	4 or more regional lymph nodes removed	5	Surgery performed	No/Unknown	None; diagnosed at autopsy	No radiation and/or cancer-directed surgery	None/Unknown	State DC not available or state DC available but no COD	One primary only	Moderately differentiated; Grade II	Dead (missing/unknown COD)	Dead (missing/unknown COD)	State DC not available or state DC available but no COD	Dead	Yes	1	0	Positive histology	63
66355284	75-79 years	Male	Married (including common law)	2010	White	Malignant	341	8046	IB	T2a	33	4 or more regional lymph nodes removed	10	Surgery performed	No/Unknown	None; diagnosed at autopsy	No radiation and/or cancer-directed surgery	None/Unknown	Diseases of Heart	One primary only	Moderately differentiated; Grade II	Alive or dead of other cause	Dead (attributable to causes other than this cancer dx)	Diseases of Heart	Dead	Yes	1	0	Positive histology	106
57655135	70-74 years	Male	Married (including common law)	2010	White	Malignant	341	8046	IB	T2a	33	4 or more regional lymph nodes removed	16	Surgery performed	No/Unknown	None; diagnosed at autopsy	No radiation and/or cancer-directed surgery	None/Unknown	Diseases of Heart	2nd of 2 or more primaries	Moderately differentiated; Grade II	Alive or dead of other cause	Dead (attributable to causes other than this cancer dx)	Diseases of Heart	Dead	No	2	0	Positive histology	26
57182862	70-74 years	Male	Married (including common law)	2010	White	Malignant	341	8046	IA	T1a	33	4 or more regional lymph nodes removed	98	Surgery performed	No/Unknown	None; diagnosed at autopsy	No radiation and/or cancer-directed surgery	None/Unknown	Alive	2nd of 2 or more primaries	Moderately differentiated; Grade II	Alive or dead of other cause	Alive or dead due to cancer	Alive	Alive	No	2	0	Positive histology	96
23997721	55-59 years	Male	Married (including common law)	2010	White	Malignant	341	8046	IB	T2a	33	4 or more regional lymph nodes removed	12	Surgery performed	No/Unknown	None; diagnosed at autopsy	No radiation and/or cancer-directed surgery	Refused (1988+)	Alive	One primary only	Moderately differentiated; Grade II	Alive or dead of other cause	Alive or dead due to cancer	Alive	Alive	Yes	1	0	Positive histology	96
5874508	80-84 years	Male	Married (including common law)	2010	White	Malignant	341	8046	IA	T1a	33	Sentinel node biopsy and lym nd removed different times	14	Surgery performed	No/Unknown	None; diagnosed at autopsy	No radiation and/or cancer-directed surgery	None/Unknown	Lung and Bronchus	3rd of 3 or more primaries	Moderately differentiated; Grade II	Dead (attributable to this cancer dx)	Alive or dead due to cancer	Lung and Bronchus	Dead	No	3	0	Positive histology	30
11301359	50-54 years	Male	Married (including common law)	2010	White	Malignant	341	8046	IB	T2a	46	4 or more regional lymph nodes removed	4	Surgery performed	No/Unknown	None; diagnosed at autopsy	No radiation and/or cancer-directed surgery	None/Unknown	Alive	One primary only	Moderately differentiated; Grade II	Alive or dead of other cause	Alive or dead due to cancer	Alive	Alive	Yes	1	0	Positive histology	97
32882607	75-79 years	Male	Married (including common law)	2010	White	Malignant	341	8046	IB	T2a	0	None	0	Not recommended	No/Unknown	None; diagnosed at autopsy	No radiation and/or cancer-directed surgery	None/Unknown	Lung and Bronchus	One primary only	Poorly differentiated; Grade III	Dead (attributable to this cancer dx)	Alive or dead due to cancer	Lung and Bronchus	Dead	Yes	1	0	Positive histology	0
44781280	50-54 years	Male	Single (never married)	2010	White	Malignant	341	8046	IB	T2a	0	None	0	Not recommended	No/Unknown	None; diagnosed at autopsy	No radiation and/or cancer-directed surgery	None/Unknown	Lung and Bronchus	One primary only	Poorly differentiated; Grade III	Dead (attributable to this cancer dx)	Alive or dead due to cancer	Lung and Bronchus	Dead	Yes	1	0	Positive histology	1
60747066	65-69 years	Male	Married (including common law)	2010	White	Malignant	341	8046	IB	T2a	0	None	0	Not recommended	No/Unknown	None; diagnosed at autopsy	No radiation and/or cancer-directed surgery	None/Unknown	Lung and Bronchus	One primary only	Poorly differentiated; Grade III	Dead (attributable to this cancer dx)	Alive or dead due to cancer	Lung and Bronchus	Dead	Yes	1	0	Positive histology	1
10881562	75-79 years	Male	Married (including common law)	2010	White	Malignant	341	8046	IB	T2a	0	None	0	Not recommended	No/Unknown	None; diagnosed at autopsy	No radiation and/or cancer-directed surgery	None/Unknown	Lung and Bronchus	2nd of 2 or more primaries	Poorly differentiated; Grade III	Dead (attributable to this cancer dx)	Alive or dead due to cancer	Lung and Bronchus	Dead	No	2	0	Positive histology	2
57639641	85+ years	Male	Married (including common law)	2010	White	Malignant	341	8046	IB	T2a	0	None	0	Not recommended	No/Unknown	None; diagnosed at autopsy	No radiation and/or cancer-directed surgery	None/Unknown	Lung and Bronchus	One primary only	Poorly differentiated; Grade III	Dead (attributable to this cancer dx)	Alive or dead due to cancer	Lung and Bronchus	Dead	Yes	1	0	Positive exfoliative cytology, no positive histology	4
65934275	65-69 years	Male	Married (including common law)	2010	White	Malignant	341	8046	IB	T2a	0	None	0	Not recommended	No/Unknown	None; diagnosed at autopsy	No radiation and/or cancer-directed surgery	None/Unknown	Lung and Bronchus	2nd of 2 or more primaries	Poorly differentiated; Grade III	Dead (attributable to this cancer dx)	Alive or dead due to cancer	Lung and Bronchus	Dead	No	2	0	Positive histology	7
44883002	70-74 years	Male	Divorced	2010	White	Malignant	341	8046	IA	T1a	0	None	0	Not recommended	No/Unknown	None; diagnosed at autopsy	No radiation and/or cancer-directed surgery	None/Unknown	Lung and Bronchus	One primary only	Poorly differentiated; Grade III	Dead (attributable to this cancer dx)	Alive or dead due to cancer	Lung and Bronchus	Dead	Yes	1	0	Positive exfoliative cytology, no positive histology	7
17858530	80-84 years	Male	Widowed	2010	White	Malignant	341	8046	IB	T2a	0	None	0	Not recommended	No/Unknown	None; diagnosed at autopsy	No radiation and/or cancer-directed surgery	None/Unknown	Lung and Bronchus	One primary only	Poorly differentiated; Grade III	Dead (attributable to this cancer dx)	Alive or dead due to cancer	Lung and Bronchus	Dead	Yes	1	0	Positive histology	10
74815161	80-84 years	Male	Married (including common law)	2010	White	Malignant	341	8046	IA	T1b	0	None	0	Not recommended	No/Unknown	None; diagnosed at autopsy	No radiation and/or cancer-directed surgery	Beam radiation	Lung and Bronchus	2nd of 2 or more primaries	Poorly differentiated; Grade III	Dead (attributable to this cancer dx)	Alive or dead due to cancer	Lung and Bronchus	Dead	No	2	0	Positive histology	4
57659156	75-79 years	Male	Married (including common law)	2010	White	Malignant	341	8046	IB	T2a	0	None	0	Not recommended	No/Unknown	None; diagnosed at autopsy	No radiation and/or cancer-directed surgery	Beam radiation	Lung and Bronchus	One primary only	Poorly differentiated; Grade III	Dead (attributable to this cancer dx)	Alive or dead due to cancer	Lung and Bronchus	Dead	Yes	1	0	Positive histology	12
57650668	85+ years	Male	Married (including common law)	2010	White	Malignant	341	8046	IB	T2a	0	None	0	Not recommended	No/Unknown	None; diagnosed at autopsy	No radiation and/or cancer-directed surgery	Beam radiation	Lung and Bronchus	One primary only	Poorly differentiated; Grade III	Dead (attributable to this cancer dx)	Alive or dead due to cancer	Lung and Bronchus	Dead	Yes	1	0	Positive histology	12
75358747	60-64 years	Male	Married (including common law)	2010	White	Malignant	341	8046	IA	T1a	0	None	0	Not recommended	No/Unknown	None; diagnosed at autopsy	No radiation and/or cancer-directed surgery	Beam radiation	Lung and Bronchus	One primary only	Poorly differentiated; Grade III	Dead (attributable to this cancer dx)	Alive or dead due to cancer	Lung and Bronchus	Dead	Yes	1	0	Positive histology	13
11318874	85+ years	Male	Married (including common law)	2010	White	Malignant	341	8046	IA	T1a	0	None	0	Not recommended	No/Unknown	None; diagnosed at autopsy	No radiation and/or cancer-directed surgery	Beam radiation	Lung and Bronchus	One primary only	Poorly differentiated; Grade III	Dead (attributable to this cancer dx)	Alive or dead due to cancer	Lung and Bronchus	Dead	Yes	1	0	Positive histology	17
44710663	75-79 years	Male	Divorced	2010	White	Malignant	341	8046	IA	T1a	0	None	0	Not recommended	No/Unknown	None; diagnosed at autopsy	No radiation and/or cancer-directed surgery	Beam radiation	Lung and Bronchus	2nd of 2 or more primaries	Poorly differentiated; Grade III	Dead (attributable to this cancer dx)	Alive or dead due to cancer	Lung and Bronchus	Dead	No	3	0	Positive histology	19
44693558	75-79 years	Male	Single (never married)	2010	White	Malignant	341	8046	IA	T1b	0	None	0	Not recommended	No/Unknown	None; diagnosed at autopsy	No radiation and/or cancer-directed surgery	Beam radiation	Lung and Bronchus	One primary only	Poorly differentiated; Grade III	Dead (attributable to this cancer dx)	Alive or dead due to cancer	Lung and Bronchus	Dead	Yes	1	0	Positive exfoliative cytology, no positive histology	20
57648970	80-84 years	Male	Married (including common law)	2010	White	Malignant	341	8046	IB	T2a	0	None	0	Not recommended	No/Unknown	None; diagnosed at autopsy	No radiation and/or cancer-directed surgery	Beam radiation	Lung and Bronchus	One primary only	Poorly differentiated; Grade III	Dead (attributable to this cancer dx)	Alive or dead due to cancer	Lung and Bronchus	Dead	Yes	1	0	Positive exfoliative cytology, no positive histology	51
23987938	80-84 years	Male	Married (including common law)	2010	White	Malignant	341	8046	IB	T2a	0	None	0	Not recommended	No/Unknown	None; diagnosed at autopsy	No radiation and/or cancer-directed surgery	Beam radiation	Septicemia	One primary only	Poorly differentiated; Grade III	Alive or dead of other cause	Dead (attributable to causes other than this cancer dx)	Septicemia	Dead	Yes	1	0	Positive histology	17
60673322	60-64 years	Male	Married (including common law)	2010	White	Malignant	341	8046	IB	T2a	0	None	0	Not recommended	No/Unknown	None; diagnosed at autopsy	No radiation and/or cancer-directed surgery	Beam radiation	Diabetes Mellitus	2nd of 2 or more primaries	Poorly differentiated; Grade III	Alive or dead of other cause	Dead (attributable to causes other than this cancer dx)	Diabetes Mellitus	Dead	No	2	0	Positive histology	32
23392715	70-74 years	Male	Married (including common law)	2010	White	Malignant	341	8046	IA	T1a	0	None	0	Not recommended	No/Unknown	None; diagnosed at autopsy	No radiation and/or cancer-directed surgery	Beam radiation	Chronic Obstructive Pulmonary Disease and Allied Cond	2nd of 2 or more primaries	Poorly differentiated; Grade III	Alive or dead of other cause	Dead (attributable to causes other than this cancer dx)	Chronic Obstructive Pulmonary Disease and Allied Cond	Dead	No	2	0	Positive histology	15
44835359	75-79 years	Male	Married (including common law)	2010	White	Malignant	341	8046	IA	T1a	0	None	0	Not recommended	No/Unknown	None; diagnosed at autopsy	No radiation and/or cancer-directed surgery	Beam radiation	Chronic Obstructive Pulmonary Disease and Allied Cond	1st of 2 or more primaries	Poorly differentiated; Grade III	Alive or dead of other cause	Dead (attributable to causes other than this cancer dx)	Chronic Obstructive Pulmonary Disease and Allied Cond	Dead	Yes	2	0	Positive exfoliative cytology, no positive histology	30
44777978	75-79 years	Male	Single (never married)	2010	White	Malignant	341	8046	IA	T1b	0	None	0	Not recommended	No/Unknown	None; diagnosed at autopsy	No radiation and/or cancer-directed surgery	Beam radiation	Chronic Obstructive Pulmonary Disease and Allied Cond	One primary only	Poorly differentiated; Grade III	Alive or dead of other cause	Dead (attributable to causes other than this cancer dx)	Chronic Obstructive Pulmonary Disease and Allied Cond	Dead	Yes	1	0	Positive histology	54
57662053	75-79 years	Male	Married (including common law)	2010	White	Malignant	341	8046	IA	T1a	0	None	0	Not recommended	Yes	None; diagnosed at autopsy	No radiation and/or cancer-directed surgery	None/Unknown	Lung and Bronchus	One primary only	Poorly differentiated; Grade III	Dead (attributable to this cancer dx)	Alive or dead due to cancer	Lung and Bronchus	Dead	Yes	1	0	Positive exfoliative cytology, no positive histology	23
44737074	70-74 years	Male	Married (including common law)	2010	White	Malignant	341	8046	IA	T1b	0	None	0	Not recommended	Yes	None; diagnosed at autopsy	No radiation and/or cancer-directed surgery	Beam radiation	Lung and Bronchus	1st of 2 or more primaries	Poorly differentiated; Grade III	Dead (attributable to this cancer dx)	Alive or dead due to cancer	Lung and Bronchus	Dead	Yes	2	0	Positive exfoliative cytology, no positive histology	14
57501176	75-79 years	Male	Married (including common law)	2010	White	Malignant	341	8046	IA	T1a	0	None	0	Not recommended, contraindicated due to other cond; autopsy only (1973-2002)	No/Unknown	None; diagnosed at autopsy	No radiation and/or cancer-directed surgery	Beam radiation	Kidney and Renal Pelvis	2nd of 2 or more primaries	Poorly differentiated; Grade III	Alive or dead of other cause	Dead (attributable to causes other than this cancer dx)	Kidney and Renal Pelvis	Dead	No	2	0	Positive exfoliative cytology, no positive histology	24
10845273	50-54 years	Male	Married (including common law)	2010	White	Malignant	341	8046	IA	T1a	0	None	0	Not recommended, contraindicated due to other cond; autopsy only (1973-2002)	No/Unknown	None; diagnosed at autopsy	No radiation and/or cancer-directed surgery	Beam radiation	Diseases of Heart	2nd of 2 or more primaries	Poorly differentiated; Grade III	Alive or dead of other cause	Dead (attributable to causes other than this cancer dx)	Diseases of Heart	Dead	No	2	0	Positive exfoliative cytology, no positive histology	83
60717922	70-74 years	Male	Married (including common law)	2010	White	Malignant	341	8046	IB	T2a	0	None	0	Not recommended, contraindicated due to other cond; autopsy only (1973-2002)	Yes	None; diagnosed at autopsy	No radiation and/or cancer-directed surgery	Beam radiation	Diseases of Heart	One primary only	Poorly differentiated; Grade III	Alive or dead of other cause	Dead (attributable to causes other than this cancer dx)	Diseases of Heart	Dead	Yes	1	0	Positive histology	10
35983405	80-84 years	Male	Single (never married)	2010	White	Malignant	341	8046	IB	T2a	0	None	0	Recommended but not performed, unknown reason	No/Unknown	None; diagnosed at autopsy	No radiation and/or cancer-directed surgery	None/Unknown	Chronic Obstructive Pulmonary Disease and Allied Cond	One primary only	Poorly differentiated; Grade III	Alive or dead of other cause	Dead (attributable to causes other than this cancer dx)	Chronic Obstructive Pulmonary Disease and Allied Cond	Dead	Yes	1	0	Positive histology	3
32635302	85+ years	Male	Married (including common law)	2010	White	Malignant	341	8046	IB	T2a	0	None	0	Recommended but not performed, patient refused	No/Unknown	None; diagnosed at autopsy	No radiation and/or cancer-directed surgery	Beam radiation	Diseases of Heart	3rd of 3 or more primaries	Poorly differentiated; Grade III	Alive or dead of other cause	Dead (attributable to causes other than this cancer dx)	Diseases of Heart	Dead	No	3	0	Positive histology	7
23957897	65-69 years	Male	Widowed	2010	White	Malignant	341	8046	IA	T1b	0	None	0	Recommended, unknown if performed	No/Unknown	None; diagnosed at autopsy	No radiation and/or cancer-directed surgery	None/Unknown	Cerebrovascular Diseases	One primary only	Poorly differentiated; Grade III	Alive or dead of other cause	Dead (attributable to causes other than this cancer dx)	Cerebrovascular Diseases	Dead	Yes	1	0	Positive histology	28
66377837	60-64 years	Male	Single (never married)	2010	White	Malignant	341	8046	IA	T1b	21	None	0	Surgery performed	No/Unknown	None; diagnosed at autopsy	No radiation and/or cancer-directed surgery	None/Unknown	Alive	One primary only	Poorly differentiated; Grade III	Alive or dead of other cause	Alive or dead due to cancer	Alive	Alive	Yes	1	0	Positive histology	3
57672044	75-79 years	Male	Married (including common law)	2010	White	Malignant	341	8046	IA	T1b	21	4 or more regional lymph nodes removed	0	Surgery performed	No/Unknown	None; diagnosed at autopsy	No radiation and/or cancer-directed surgery	None/Unknown	Lung and Bronchus	One primary only	Poorly differentiated; Grade III	Dead (attributable to this cancer dx)	Alive or dead due to cancer	Lung and Bronchus	Dead	Yes	1	0	Positive exfoliative cytology, no positive histology	30
21525363	60-64 years	Male	Married (including common law)	2010	White	Malignant	341	8046	IA	T1a	30	4 or more regional lymph nodes removed	4	Surgery performed	No/Unknown	None; diagnosed at autopsy	No radiation and/or cancer-directed surgery	None/Unknown	Lung and Bronchus	One primary only	Poorly differentiated; Grade III	Dead (attributable to this cancer dx)	Alive or dead due to cancer	Lung and Bronchus	Dead	Yes	1	0	Positive histology	28
23963956	75-79 years	Male	Married (including common law)	2010	White	Malignant	341	8046	IB	T2a	30	4 or more regional lymph nodes removed	5	Surgery performed	No/Unknown	None; diagnosed at autopsy	No radiation and/or cancer-directed surgery	None/Unknown	Lung and Bronchus	One primary only	Poorly differentiated; Grade III	Dead (attributable to this cancer dx)	Alive or dead due to cancer	Lung and Bronchus	Dead	Yes	1	0	Positive histology	14
44809802	60-64 years	Male	Single (never married)	2010	White	Malignant	341	8046	IB	T2a	33	1 to 3 regional lymph nodes removed	1	Surgery performed	No/Unknown	None; diagnosed at autopsy	No radiation and/or cancer-directed surgery	None/Unknown	Lung and Bronchus	One primary only	Poorly differentiated; Grade III	Dead (attributable to this cancer dx)	Alive or dead due to cancer	Lung and Bronchus	Dead	Yes	1	0	Positive histology	11
74812628	65-69 years	Male	Married (including common law)	2010	White	Malignant	341	8046	IB	T2a	33	4 or more regional lymph nodes removed	4	Surgery performed	No/Unknown	None; diagnosed at autopsy	No radiation and/or cancer-directed surgery	None/Unknown	Alive	2nd of 2 or more primaries	Poorly differentiated; Grade III	Alive or dead of other cause	Alive or dead due to cancer	Alive	Alive	No	2	0	Positive histology	97
44810232	80-84 years	Male	Married (including common law)	2010	White	Malignant	341	8046	IB	T2a	33	4 or more regional lymph nodes removed	5	Surgery performed	No/Unknown	None; diagnosed at autopsy	No radiation and/or cancer-directed surgery	None/Unknown	Prostate	2nd of 2 or more primaries	Poorly differentiated; Grade III	Alive or dead of other cause	Dead (attributable to causes other than this cancer dx)	Prostate	Dead	No	2	0	Positive histology	61
17854643	70-74 years	Male	Married (including common law)	2010	White	Malignant	341	8046	IA	T1a	33	4 or more regional lymph nodes removed	8	Surgery performed	No/Unknown	None; diagnosed at autopsy	No radiation and/or cancer-directed surgery	None/Unknown	Pneumonia and Influenza	One primary only	Poorly differentiated; Grade III	Alive or dead of other cause	Dead (attributable to causes other than this cancer dx)	Pneumonia and Influenza	Dead	Yes	1	0	Positive histology	57
75329356	70-74 years	Male	Married (including common law)	2010	White	Malignant	341	8046	IA	T1b	33	4 or more regional lymph nodes removed	13	Surgery performed	No/Unknown	None; diagnosed at autopsy	No radiation and/or cancer-directed surgery	None/Unknown	Pneumonia and Influenza	One primary only	Poorly differentiated; Grade III	Alive or dead of other cause	Dead (attributable to causes other than this cancer dx)	Pneumonia and Influenza	Dead	Yes	1	0	Positive histology	30
75347714	60-64 years	Male	Single (never married)	2010	White	Malignant	341	8046	IA	T1b	33	4 or more regional lymph nodes removed	18	Surgery performed	No/Unknown	None; diagnosed at autopsy	No radiation and/or cancer-directed surgery	None/Unknown	Alive	1st of 2 or more primaries	Poorly differentiated; Grade III	Alive or dead of other cause	Alive or dead due to cancer	Alive	Alive	Yes	3	0	Positive histology	97
6222469	70-74 years	Male	Married (including common law)	2010	White	Malignant	341	8046	IB	T2a	33	4 or more regional lymph nodes removed	22	Surgery performed	No/Unknown	None; diagnosed at autopsy	No radiation and/or cancer-directed surgery	None/Unknown	Lung and Bronchus	One primary only	Poorly differentiated; Grade III	Dead (attributable to this cancer dx)	Alive or dead due to cancer	Lung and Bronchus	Dead	Yes	1	0	Positive histology	83
75420084	65-69 years	Male	Widowed	2010	White	Malignant	341	8046	IA	T1a	33	4 or more regional lymph nodes removed	98	Surgery performed	No/Unknown	None; diagnosed at autopsy	No radiation and/or cancer-directed surgery	None/Unknown	Alive	20th of 20 or more primaries	Poorly differentiated; Grade III	Alive or dead of other cause	Alive or dead due to cancer	Alive	Alive	No	20	0	Positive histology	97
66473112	60-64 years	Male	Married (including common law)	2010	White	Malignant	341	8046	IB	T2a	33	4 or more regional lymph nodes removed	10	Surgery performed	Yes	None; diagnosed at autopsy	No radiation and/or cancer-directed surgery	None/Unknown	Alive	2nd of 2 or more primaries	Poorly differentiated; Grade III	Alive or dead of other cause	Alive or dead due to cancer	Alive	Alive	No	3	0	Positive histology	96
35918657	70-74 years	Male	Married (including common law)	2010	White	Malignant	341	8046	IB	T2a	33	4 or more regional lymph nodes removed	22	Surgery performed	Yes	None; diagnosed at autopsy	No radiation and/or cancer-directed surgery	None/Unknown	Lung and Bronchus	One primary only	Poorly differentiated; Grade III	Dead (attributable to this cancer dx)	Alive or dead due to cancer	Lung and Bronchus	Dead	Yes	1	0	Positive histology	26
57730388	80-84 years	Male	Married (including common law)	2010	White	Malignant	341	8046	IB	T2a	99	None	0	Unknown; death certificate; or autopsy only (2003+)	No/Unknown	Unknown; death certificate only	No radiation and/or cancer-directed surgery	None/Unknown	Lung and Bronchus	One primary only	Poorly differentiated; Grade III	Dead (attributable to this cancer dx)	Alive or dead due to cancer	Lung and Bronchus	Dead	Yes	1	0	Positive exfoliative cytology, no positive histology	13
57523712	85+ years	Male	Married (including common law)	2010	White	Malignant	341	8046	IB	T2a	99	None	0	Unknown; death certificate; or autopsy only (2003+)	Yes	Unknown; death certificate only	No radiation and/or cancer-directed surgery	Beam radiation	Chronic Obstructive Pulmonary Disease and Allied Cond	2nd of 2 or more primaries	Poorly differentiated; Grade III	Alive or dead of other cause	Dead (attributable to causes other than this cancer dx)	Chronic Obstructive Pulmonary Disease and Allied Cond	Dead	Yes	2	0	Positive exfoliative cytology, no positive histology	6
6233921	80-84 years	Male	Married (including common law)	2010	White	Malignant	341	8046	IB	T2a	0	None	0	Not recommended, contraindicated due to other cond; autopsy only (1973-2002)	No/Unknown	None; diagnosed at autopsy	No radiation and/or cancer-directed surgery	Beam radiation	Lung and Bronchus	One primary only	Undifferentiated; anaplastic; Grade IV	Dead (attributable to this cancer dx)	Alive or dead due to cancer	Lung and Bronchus	Dead	Yes	1	0	Positive histology	17
6241801	65-69 years	Male	Married (including common law)	2010	White	Malignant	341	8046	IB	T2a	0	1 to 3 regional lymph nodes removed	1	Not recommended	Yes	None; diagnosed at autopsy	Radiation after surgery	Beam radiation	Alive	One primary only	Undifferentiated; anaplastic; Grade IV	Alive or dead of other cause	Alive or dead due to cancer	Alive	Alive	Yes	1	0	Positive histology	96
42038392	75-79 years	Male	Married (including common law)	2010	White	Malignant	341	8046	IB	T2a	21	None	0	Surgery performed	No/Unknown	None; diagnosed at autopsy	No radiation and/or cancer-directed surgery	None/Unknown	Other Cause of Death	2nd of 2 or more primaries	Undifferentiated; anaplastic; Grade IV	Alive or dead of other cause	Dead (attributable to causes other than this cancer dx)	Other Cause of Death	Dead	No	2	0	Positive histology	50
44832977	75-79 years	Male	Married (including common law)	2010	White	Malignant	341	8046	IA	T1a	0	None	0	Not recommended	No/Unknown	None; diagnosed at autopsy	No radiation and/or cancer-directed surgery	None/Unknown	Lung and Bronchus	One primary only	Unknown	Dead (attributable to this cancer dx)	Alive or dead due to cancer	Lung and Bronchus	Dead	Yes	1	0	Positive exfoliative cytology, no positive histology	2
57001404	80-84 years	Male	Single (never married)	2010	White	Malignant	341	8046	IB	T2a	0	None	0	Not recommended	No/Unknown	None; diagnosed at autopsy	No radiation and/or cancer-directed surgery	None/Unknown	Lung and Bronchus	2nd of 2 or more primaries	Unknown	Dead (attributable to this cancer dx)	Alive or dead due to cancer	Lung and Bronchus	Dead	No	2	0	Positive exfoliative cytology, no positive histology	3
66224297	70-74 years	Male	Divorced	2010	White	Malignant	341	8046	IA	T1b	0	None	0	Not recommended	No/Unknown	None; diagnosed at autopsy	No radiation and/or cancer-directed surgery	None/Unknown	Lung and Bronchus	2nd of 2 or more primaries	Unknown	Dead (attributable to this cancer dx)	Alive or dead due to cancer	Lung and Bronchus	Dead	No	2	0	Positive histology	19
21506999	75-79 years	Male	Widowed	2010	White	Malignant	341	8046	IA	T1a	0	None	0	Not recommended	No/Unknown	None; diagnosed at autopsy	No radiation and/or cancer-directed surgery	None/Unknown	Lung and Bronchus	One primary only	Unknown	Dead (attributable to this cancer dx)	Alive or dead due to cancer	Lung and Bronchus	Dead	Yes	1	0	Positive histology	24
75362201	80-84 years	Male	Married (including common law)	2010	White	Malignant	341	8046	IB	T2a	0	None	0	Not recommended	No/Unknown	None; diagnosed at autopsy	No radiation and/or cancer-directed surgery	None/Unknown	Lung and Bronchus	One primary only	Unknown	Dead (attributable to this cancer dx)	Alive or dead due to cancer	Lung and Bronchus	Dead	Yes	1	0	Positive exfoliative cytology, no positive histology	25
30366387	80-84 years	Male	Married (including common law)	2010	White	Malignant	341	8046	IA	T1a	0	None	0	Not recommended	No/Unknown	None; diagnosed at autopsy	No radiation and/or cancer-directed surgery	None/Unknown	Lung and Bronchus	2nd of 2 or more primaries	Unknown	Dead (attributable to this cancer dx)	Alive or dead due to cancer	Lung and Bronchus	Dead	No	2	0	Positive histology	28
44699670	70-74 years	Male	Married (including common law)	2010	White	Malignant	341	8046	IB	T2a	0	None	0	Not recommended	No/Unknown	None; diagnosed at autopsy	No radiation and/or cancer-directed surgery	None/Unknown	Lung and Bronchus	One primary only	Unknown	Dead (attributable to this cancer dx)	Alive or dead due to cancer	Lung and Bronchus	Dead	Yes	1	0	Positive histology	31
57717536	80-84 years	Male	Married (including common law)	2010	White	Malignant	341	8046	IA	T1b	0	None	0	Not recommended	No/Unknown	None; diagnosed at autopsy	No radiation and/or cancer-directed surgery	None/Unknown	Lung and Bronchus	One primary only	Unknown	Dead (attributable to this cancer dx)	Alive or dead due to cancer	Lung and Bronchus	Dead	Yes	1	0	Radiography without microscopic confirm	33
23981917	70-74 years	Male	Married (including common law)	2010	White	Malignant	341	8046	IA	T1a	0	None	0	Not recommended	No/Unknown	None; diagnosed at autopsy	No radiation and/or cancer-directed surgery	None/Unknown	Lung and Bronchus	1st of 2 or more primaries	Unknown	Dead (attributable to this cancer dx)	Alive or dead due to cancer	Lung and Bronchus	Dead	Yes	3	0	Radiography without microscopic confirm	39
75365201	50-54 years	Male	Divorced	2010	White	Malignant	341	8046	IA	T1b	0	None	0	Not recommended	No/Unknown	None; diagnosed at autopsy	No radiation and/or cancer-directed surgery	None/Unknown	Lung and Bronchus	One primary only	Unknown	Dead (attributable to this cancer dx)	Alive or dead due to cancer	Lung and Bronchus	Dead	Yes	1	0	Positive histology	48
44779865	65-69 years	Male	Separated	2010	White	Malignant	341	8046	IB	T2a	0	None	0	Not recommended	No/Unknown	None; diagnosed at autopsy	No radiation and/or cancer-directed surgery	None/Unknown	Lung and Bronchus	1st of 2 or more primaries	Unknown	Dead (attributable to this cancer dx)	Alive or dead due to cancer	Lung and Bronchus	Dead	Yes	2	0	Positive exfoliative cytology, no positive histology	72
44791189	80-84 years	Male	Widowed	2010	White	Malignant	341	8046	IA	T1a	0	None	0	Not recommended	No/Unknown	None; diagnosed at autopsy	No radiation and/or cancer-directed surgery	None/Unknown	Lung and Bronchus	One primary only	Unknown	Dead (attributable to this cancer dx)	Alive or dead due to cancer	Lung and Bronchus	Dead	Yes	1	0	Positive exfoliative cytology, no positive histology	92
44878455	65-69 years	Male	Divorced	2010	White	Malignant	341	8046	IA	T1a	0	None	0	Not recommended	No/Unknown	None; diagnosed at autopsy	No radiation and/or cancer-directed surgery	None/Unknown	Diseases of Heart	One primary only	Unknown	Alive or dead of other cause	Dead (attributable to causes other than this cancer dx)	Diseases of Heart	Dead	Yes	1	0	Positive histology	5
44816458	85+ years	Male	Married (including common law)	2010	White	Malignant	341	8046	IB	T2a	0	None	0	Not recommended	No/Unknown	None; diagnosed at autopsy	No radiation and/or cancer-directed surgery	None/Unknown	Diseases of Heart	3rd of 3 or more primaries	Unknown	Alive or dead of other cause	Dead (attributable to causes other than this cancer dx)	Diseases of Heart	Dead	No	3	0	Radiography without microscopic confirm	42
42661935	70-74 years	Male	Married (including common law)	2010	White	Malignant	341	8046	IA	T1a	0	None	0	Not recommended	No/Unknown	None; diagnosed at autopsy	No radiation and/or cancer-directed surgery	None/Unknown	Cerebrovascular Diseases	3rd of 3 or more primaries	Unknown	Alive or dead of other cause	Dead (attributable to causes other than this cancer dx)	Cerebrovascular Diseases	Dead	No	3	0	Positive exfoliative cytology, no positive histology	25
17695089	75-79 years	Male	Married (including common law)	2010	White	Malignant	341	8046	IA	T1a	0	None	0	Not recommended	No/Unknown	None; diagnosed at autopsy	No radiation and/or cancer-directed surgery	None/Unknown	Pneumonia and Influenza	2nd of 2 or more primaries	Unknown	Alive or dead of other cause	Dead (attributable to causes other than this cancer dx)	Pneumonia and Influenza	Dead	Yes	2	0	Positive histology	0
30368081	55-59 years	Male	Single (never married)	2010	White	Malignant	341	8046	IA	T1b	0	None	0	Not recommended	No/Unknown	None; diagnosed at autopsy	No radiation and/or cancer-directed surgery	None/Unknown	Chronic Obstructive Pulmonary Disease and Allied Cond	One primary only	Unknown	Alive or dead of other cause	Dead (attributable to causes other than this cancer dx)	Chronic Obstructive Pulmonary Disease and Allied Cond	Dead	Yes	1	0	Positive histology	72
17855535	65-69 years	Male	Married (including common law)	2010	White	Malignant	341	8046	IB	T2a	0	None	0	Not recommended	No/Unknown	None; diagnosed at autopsy	No radiation and/or cancer-directed surgery	None/Unknown	Nephritis, Nephrotic Syndrome and Nephrosis	One primary only	Unknown	Alive or dead of other cause	Dead (attributable to causes other than this cancer dx)	Nephritis, Nephrotic Syndrome and Nephrosis	Dead	Yes	1	0	Positive histology	0
21508003	85+ years	Male	Single (never married)	2010	White	Malignant	341	8046	IA	T1a	0	None	0	Not recommended	No/Unknown	None; diagnosed at autopsy	No radiation and/or cancer-directed surgery	Beam radiation	Alive	One primary only	Unknown	Alive or dead of other cause	Alive or dead due to cancer	Alive	Alive	Yes	1	0	Positive histology	101
44649283	70-74 years	Male	Married (including common law)	2010	White	Malignant	341	8046	IA	T1b	0	None	0	Not recommended	No/Unknown	None; diagnosed at autopsy	No radiation and/or cancer-directed surgery	Beam radiation	Esophagus	2nd of 2 or more primaries	Unknown	Alive or dead of other cause	Dead (attributable to causes other than this cancer dx)	Esophagus	Dead	No	2	0	Positive exfoliative cytology, no positive histology	9
44751036	80-84 years	Male	Married (including common law)	2010	White	Malignant	341	8046	IA	T1b	0	None	0	Not recommended	No/Unknown	None; diagnosed at autopsy	No radiation and/or cancer-directed surgery	Beam radiation	Lung and Bronchus	One primary only	Unknown	Dead (attributable to this cancer dx)	Alive or dead due to cancer	Lung and Bronchus	Dead	Yes	1	0	Positive exfoliative cytology, no positive histology	6
57709896	65-69 years	Male	Married (including common law)	2010	White	Malignant	341	8046	IA	T1b	0	None	0	Not recommended	No/Unknown	None; diagnosed at autopsy	No radiation and/or cancer-directed surgery	Beam radiation	Lung and Bronchus	One primary only	Unknown	Dead (attributable to this cancer dx)	Alive or dead due to cancer	Lung and Bronchus	Dead	Yes	1	0	Positive histology	11
57689933	70-74 years	Male	Married (including common law)	2010	White	Malignant	341	8046	IA	T1a	0	None	0	Not recommended	No/Unknown	None; diagnosed at autopsy	No radiation and/or cancer-directed surgery	Beam radiation	Lung and Bronchus	1st of 2 or more primaries	Unknown	Dead (attributable to this cancer dx)	Alive or dead due to cancer	Lung and Bronchus	Dead	Yes	2	0	Positive histology	13
17777682	75-79 years	Male	Married (including common law)	2010	White	Malignant	341	8046	IA	T1a	0	None	0	Not recommended	No/Unknown	None; diagnosed at autopsy	No radiation and/or cancer-directed surgery	Beam radiation	Lung and Bronchus	3rd of 3 or more primaries	Unknown	Dead (attributable to this cancer dx)	Alive or dead due to cancer	Lung and Bronchus	Dead	No	3	0	Positive histology	21
17777682	75-79 years	Male	Married (including common law)	2010	White	Malignant	341	8046	IA	T1b	0	None	0	Not recommended	No/Unknown	None; diagnosed at autopsy	No radiation and/or cancer-directed surgery	Beam radiation	Lung and Bronchus	2nd of 2 or more primaries	Unknown	Dead (attributable to this cancer dx)	Alive or dead due to cancer	Lung and Bronchus	Dead	No	3	0	Positive histology	22
11322743	65-69 years	Male	Married (including common law)	2010	White	Malignant	341	8046	IA	T1a	0	None	0	Not recommended	No/Unknown	None; diagnosed at autopsy	No radiation and/or cancer-directed surgery	Beam radiation	Lung and Bronchus	One primary only	Unknown	Dead (attributable to this cancer dx)	Alive or dead due to cancer	Lung and Bronchus	Dead	Yes	1	0	Radiography without microscopic confirm	24
32882474	65-69 years	Male	Divorced	2010	White	Malignant	341	8046	IB	T2a	0	None	0	Not recommended	No/Unknown	None; diagnosed at autopsy	No radiation and/or cancer-directed surgery	Beam radiation	Lung and Bronchus	2nd of 2 or more primaries	Unknown	Dead (attributable to this cancer dx)	Alive or dead due to cancer	Lung and Bronchus	Dead	No	2	0	Positive histology	30
1182575	75-79 years	Male	Married (including common law)	2010	White	Malignant	341	8046	IA	T1a	0	None	0	Not recommended	No/Unknown	None; diagnosed at autopsy	No radiation and/or cancer-directed surgery	Beam radiation	Lung and Bronchus	1st of 2 or more primaries	Unknown	Dead (attributable to this cancer dx)	Alive or dead due to cancer	Lung and Bronchus	Dead	Yes	2	0	Positive exfoliative cytology, no positive histology	32
44725930	60-64 years	Male	Married (including common law)	2010	White	Malignant	341	8046	IA	T1b	0	None	0	Not recommended	No/Unknown	None; diagnosed at autopsy	No radiation and/or cancer-directed surgery	Beam radiation	Lung and Bronchus	One primary only	Unknown	Dead (attributable to this cancer dx)	Alive or dead due to cancer	Lung and Bronchus	Dead	Yes	1	0	Radiography without microscopic confirm	36
44814165	65-69 years	Male	Divorced	2010	White	Malignant	341	8046	IA	T1a	0	None	0	Not recommended	No/Unknown	None; diagnosed at autopsy	No radiation and/or cancer-directed surgery	Beam radiation	Lung and Bronchus	2nd of 2 or more primaries	Unknown	Dead (attributable to this cancer dx)	Alive or dead due to cancer	Lung and Bronchus	Dead	No	2	0	Positive exfoliative cytology, no positive histology	42
57546128	65-69 years	Male	Widowed	2010	White	Malignant	341	8046	IA	T1a	0	None	0	Not recommended	No/Unknown	None; diagnosed at autopsy	No radiation and/or cancer-directed surgery	Beam radiation	Lung and Bronchus	2nd of 2 or more primaries	Unknown	Dead (attributable to this cancer dx)	Alive or dead due to cancer	Lung and Bronchus	Dead	No	2	0	Radiography without microscopic confirm	52
74802152	75-79 years	Male	Widowed	2010	White	Malignant	341	8046	IA	T1a	0	None	0	Not recommended	No/Unknown	None; diagnosed at autopsy	No radiation and/or cancer-directed surgery	Beam radiation	Lung and Bronchus	3rd of 3 or more primaries	Unknown	Dead (attributable to this cancer dx)	Alive or dead due to cancer	Lung and Bronchus	Dead	No	3	0	Radiography without microscopic confirm	61
23972385	70-74 years	Male	Widowed	2010	White	Malignant	341	8046	IA	T1a	0	None	0	Not recommended	No/Unknown	None; diagnosed at autopsy	No radiation and/or cancer-directed surgery	Beam radiation	Lung and Bronchus	1st of 2 or more primaries	Unknown	Dead (attributable to this cancer dx)	Alive or dead due to cancer	Lung and Bronchus	Dead	Yes	2	0	Positive exfoliative cytology, no positive histology	89
45007839	75-79 years	Male	Divorced	2010	White	Malignant	341	8046	IA	T1a	0	None	0	Not recommended	No/Unknown	None; diagnosed at autopsy	No radiation and/or cancer-directed surgery	Beam radiation	Miscellaneous Malignant Cancer	One primary only	Unknown	Dead (attributable to this cancer dx)	Alive or dead due to cancer	Miscellaneous Malignant Cancer	Dead	Yes	1	0	Radiography without microscopic confirm	11
44709152	60-64 years	Male	Married (including common law)	2010	White	Malignant	341	8046	IB	T2a	0	None	0	Not recommended	No/Unknown	None; diagnosed at autopsy	No radiation and/or cancer-directed surgery	Beam radiation	Diseases of Heart	One primary only	Unknown	Alive or dead of other cause	Dead (attributable to causes other than this cancer dx)	Diseases of Heart	Dead	Yes	1	0	Positive histology	6
66386104	80-84 years	Male	Married (including common law)	2010	White	Malignant	341	8046	IA	T1a	0	None	0	Not recommended	No/Unknown	None; diagnosed at autopsy	No radiation and/or cancer-directed surgery	Beam radiation	Diseases of Heart	One primary only	Unknown	Alive or dead of other cause	Dead (attributable to causes other than this cancer dx)	Diseases of Heart	Dead	Yes	1	0	Positive exfoliative cytology, no positive histology	7
17573456	85+ years	Male	Widowed	2010	White	Malignant	341	8046	IA	T1b	0	None	0	Not recommended	No/Unknown	None; diagnosed at autopsy	No radiation and/or cancer-directed surgery	Beam radiation	Diseases of Heart	2nd of 2 or more primaries	Unknown	Alive or dead of other cause	Dead (attributable to causes other than this cancer dx)	Diseases of Heart	Dead	No	2	0	Positive exfoliative cytology, no positive histology	13
44794547	60-64 years	Male	Married (including common law)	2010	White	Malignant	341	8046	IA	T1b	0	None	0	Not recommended	No/Unknown	None; diagnosed at autopsy	No radiation and/or cancer-directed surgery	Beam radiation	Diseases of Heart	One primary only	Unknown	Alive or dead of other cause	Dead (attributable to causes other than this cancer dx)	Diseases of Heart	Dead	Yes	1	0	Clinical diagnosis only	29
75189206	75-79 years	Male	Widowed	2010	White	Malignant	341	8046	IA	T1a	0	None	0	Not recommended	No/Unknown	None; diagnosed at autopsy	No radiation and/or cancer-directed surgery	Beam radiation	Diseases of Heart	2nd of 2 or more primaries	Unknown	Alive or dead of other cause	Dead (attributable to causes other than this cancer dx)	Diseases of Heart	Dead	No	3	0	Positive histology	36
23972823	80-84 years	Male	Married (including common law)	2010	White	Malignant	341	8046	IA	T1b	0	None	0	Not recommended	No/Unknown	None; diagnosed at autopsy	No radiation and/or cancer-directed surgery	Beam radiation	Diseases of Heart	One primary only	Unknown	Alive or dead of other cause	Dead (attributable to causes other than this cancer dx)	Diseases of Heart	Dead	Yes	1	0	Radiography without microscopic confirm	54
44730710	85+ years	Male	Married (including common law)	2010	White	Malignant	341	8046	IA	T1b	0	None	0	Not recommended	No/Unknown	None; diagnosed at autopsy	No radiation and/or cancer-directed surgery	Beam radiation	Chronic Obstructive Pulmonary Disease and Allied Cond	One primary only	Unknown	Alive or dead of other cause	Dead (attributable to causes other than this cancer dx)	Chronic Obstructive Pulmonary Disease and Allied Cond	Dead	Yes	1	0	Positive histology	34
60193624	55-59 years	Male	Married (including common law)	2010	White	Malignant	341	8046	IB	T2a	0	None	0	Not recommended	No/Unknown	None; diagnosed at autopsy	No radiation and/or cancer-directed surgery	Beam radiation	Nephritis, Nephrotic Syndrome and Nephrosis	3rd of 3 or more primaries	Unknown	Alive or dead of other cause	Dead (attributable to causes other than this cancer dx)	Nephritis, Nephrotic Syndrome and Nephrosis	Dead	No	3	0	Positive histology	1
32851143	70-74 years	Male	Married (including common law)	2010	White	Malignant	341	8046	IA	T1a	0	None	0	Not recommended	No/Unknown	None; diagnosed at autopsy	No radiation and/or cancer-directed surgery	Beam radiation	Suicide and Self-Inflicted Injury	2nd of 2 or more primaries	Unknown	Alive or dead of other cause	Dead (attributable to causes other than this cancer dx)	Suicide and Self-Inflicted Injury	Dead	No	2	0	Positive histology	76
74973780	70-74 years	Male	Married (including common law)	2010	White	Malignant	341	8046	IA	T1b	0	None	0	Not recommended	No/Unknown	None; diagnosed at autopsy	No radiation and/or cancer-directed surgery	Beam radiation	Other Cause of Death	3rd of 3 or more primaries	Unknown	Alive or dead of other cause	Dead (attributable to causes other than this cancer dx)	Other Cause of Death	Dead	No	3	0	Positive histology	10
44601640	55-59 years	Male	Widowed	2010	White	Malignant	341	8046	IA	T1a	0	None	95	Not recommended	No/Unknown	None; diagnosed at autopsy	No radiation and/or cancer-directed surgery	Beam radiation	Chronic Obstructive Pulmonary Disease and Allied Cond	2nd of 2 or more primaries	Unknown	Alive or dead of other cause	Dead (attributable to causes other than this cancer dx)	Chronic Obstructive Pulmonary Disease and Allied Cond	Dead	No	2	0	Positive histology	23
6249212	70-74 years	Male	Widowed	2010	White	Malignant	341	8046	IA	T1a	0	None	99	Not recommended	No/Unknown	None; diagnosed at autopsy	No radiation and/or cancer-directed surgery	Beam radiation	Other Cause of Death	1st of 2 or more primaries	Unknown	Alive or dead of other cause	Dead (attributable to causes other than this cancer dx)	Other Cause of Death	Dead	Yes	2	0	Radiography without microscopic confirm	11
32878023	85+ years	Male	Married (including common law)	2010	White	Malignant	341	8046	IA	T1a	0	None	0	Not recommended	No/Unknown	None; diagnosed at autopsy	No radiation and/or cancer-directed surgery	Radioisotopes (1988+)	Lung and Bronchus	One primary only	Unknown	Dead (attributable to this cancer dx)	Alive or dead due to cancer	Lung and Bronchus	Dead	Yes	1	0	Positive histology	19
11296757	60-64 years	Male	Single (never married)	2010	White	Malignant	341	8046	IA	T1b	0	None	0	Not recommended	Yes	None; diagnosed at autopsy	No radiation and/or cancer-directed surgery	None/Unknown	Lung and Bronchus	One primary only	Unknown	Dead (attributable to this cancer dx)	Alive or dead due to cancer	Lung and Bronchus	Dead	Yes	1	0	Positive exfoliative cytology, no positive histology	4
75335412	70-74 years	Male	Married (including common law)	2010	White	Malignant	341	8046	IB	T2a	0	None	0	Not recommended	Yes	None; diagnosed at autopsy	No radiation and/or cancer-directed surgery	None/Unknown	Lung and Bronchus	One primary only	Unknown	Dead (attributable to this cancer dx)	Alive or dead due to cancer	Lung and Bronchus	Dead	Yes	1	0	Positive exfoliative cytology, no positive histology	32
17854496	65-69 years	Male	Married (including common law)	2010	White	Malignant	341	8046	IA	T1b	0	None	0	Not recommended	Yes	None; diagnosed at autopsy	No radiation and/or cancer-directed surgery	Beam radiation	Lung and Bronchus	1st of 2 or more primaries	Unknown	Dead (attributable to this cancer dx)	Alive or dead due to cancer	Lung and Bronchus	Dead	Yes	2	0	Radiography without microscopic confirm	13
32876956	75-79 years	Male	Married (including common law)	2010	White	Malignant	341	8046	IA	T1a	0	None	0	Not recommended, contraindicated due to other cond; autopsy only (1973-2002)	No/Unknown	None; diagnosed at autopsy	No radiation and/or cancer-directed surgery	None/Unknown	Colon excluding Rectum	1st of 2 or more primaries	Unknown	Alive or dead of other cause	Dead (attributable to causes other than this cancer dx)	Colon excluding Rectum	Dead	Yes	2	0	Positive histology	40
65969915	85+ years	Male	Married (including common law)	2010	White	Malignant	341	8046	IA	T1a	0	None	0	Not recommended, contraindicated due to other cond; autopsy only (1973-2002)	No/Unknown	None; diagnosed at autopsy	No radiation and/or cancer-directed surgery	None/Unknown	Lung and Bronchus	2nd of 2 or more primaries	Unknown	Dead (attributable to this cancer dx)	Alive or dead due to cancer	Lung and Bronchus	Dead	No	3	0	Radiography without microscopic confirm	15
24163337	50-54 years	Male	Divorced	2010	White	Malignant	341	8046	IA	T1b	0	None	0	Not recommended, contraindicated due to other cond; autopsy only (1973-2002)	No/Unknown	None; diagnosed at autopsy	No radiation and/or cancer-directed surgery	None/Unknown	Lung and Bronchus	One primary only	Unknown	Dead (attributable to this cancer dx)	Alive or dead due to cancer	Lung and Bronchus	Dead	Yes	1	0	Positive histology	57
65599542	85+ years	Male	Married (including common law)	2010	White	Malignant	341	8046	IB	T2a	0	None	0	Not recommended, contraindicated due to other cond; autopsy only (1973-2002)	No/Unknown	None; diagnosed at autopsy	No radiation and/or cancer-directed surgery	None/Unknown	Diseases of Heart	3rd of 3 or more primaries	Unknown	Alive or dead of other cause	Dead (attributable to causes other than this cancer dx)	Diseases of Heart	Dead	No	3	0	Radiography without microscopic confirm	11
44745067	55-59 years	Male	Divorced	2010	White	Malignant	341	8046	IA	T1a	0	None	0	Not recommended, contraindicated due to other cond; autopsy only (1973-2002)	No/Unknown	None; diagnosed at autopsy	No radiation and/or cancer-directed surgery	Beam radiation	Alive	1st of 2 or more primaries	Unknown	Alive or dead of other cause	Alive or dead due to cancer	Alive	Alive	Yes	2	0	Positive exfoliative cytology, no positive histology	94
17540286	60-64 years	Male	Married (including common law)	2010	White	Malignant	341	8046	IA	T1a	0	None	0	Not recommended, contraindicated due to other cond; autopsy only (1973-2002)	No/Unknown	None; diagnosed at autopsy	No radiation and/or cancer-directed surgery	Beam radiation	Lung and Bronchus	2nd of 2 or more primaries	Unknown	Dead (attributable to this cancer dx)	Alive or dead due to cancer	Lung and Bronchus	Dead	No	2	0	Positive exfoliative cytology, no positive histology	67
5811153	80-84 years	Male	Married (including common law)	2010	White	Malignant	341	8046	IA	T1a	0	None	0	Not recommended, contraindicated due to other cond; autopsy only (1973-2002)	No/Unknown	None; diagnosed at autopsy	No radiation and/or cancer-directed surgery	Beam radiation	Acute Myeloid Leukemia	2nd of 2 or more primaries	Unknown	Alive or dead of other cause	Dead (attributable to causes other than this cancer dx)	Acute Myeloid Leukemia	Dead	No	3	0	Radiography without microscopic confirm	13
57205678	70-74 years	Male	Married (including common law)	2010	White	Malignant	341	8046	IA	T1a	0	None	0	Not recommended, contraindicated due to other cond; autopsy only (1973-2002)	No/Unknown	None; diagnosed at autopsy	No radiation and/or cancer-directed surgery	Beam radiation	Diabetes Mellitus	3rd of 3 or more primaries	Unknown	Alive or dead of other cause	Dead (attributable to causes other than this cancer dx)	Diabetes Mellitus	Dead	No	3	0	Positive histology	11
23443482	85+ years	Male	Married (including common law)	2010	White	Malignant	341	8046	IA	T1a	0	None	0	Not recommended, contraindicated due to other cond; autopsy only (1973-2002)	No/Unknown	None; diagnosed at autopsy	No radiation and/or cancer-directed surgery	Beam radiation	Diseases of Heart	4th of 4 or more primaries	Unknown	Alive or dead of other cause	Dead (attributable to causes other than this cancer dx)	Diseases of Heart	Dead	No	4	0	Radiography without microscopic confirm	29
75323645	60-64 years	Male	Divorced	2010	White	Malignant	341	8046	IA	T1a	0	None	0	Not recommended, contraindicated due to other cond; autopsy only (1973-2002)	No/Unknown	None; diagnosed at autopsy	No radiation and/or cancer-directed surgery	Beam radiation	Chronic Obstructive Pulmonary Disease and Allied Cond	1st of 2 or more primaries	Unknown	Alive or dead of other cause	Dead (attributable to causes other than this cancer dx)	Chronic Obstructive Pulmonary Disease and Allied Cond	Dead	Yes	2	0	Positive exfoliative cytology, no positive histology	71
6250753	70-74 years	Male	Divorced	2010	White	Malignant	341	8046	IA	T1b	0	None	2	Not recommended, contraindicated due to other cond; autopsy only (1973-2002)	No/Unknown	None; diagnosed at autopsy	No radiation and/or cancer-directed surgery	Beam radiation	Alive	One primary only	Unknown	Alive or dead of other cause	Alive or dead due to cancer	Alive	Alive	Yes	1	0	Positive exfoliative cytology, no positive histology	106
30366477	55-59 years	Male	Married (including common law)	2010	White	Malignant	341	8046	IA	T1b	0	None	0	Not recommended, contraindicated due to other cond; autopsy only (1973-2002)	Yes	None; diagnosed at autopsy	No radiation and/or cancer-directed surgery	Beam radiation	Lung and Bronchus	1st of 2 or more primaries	Unknown	Dead (attributable to this cancer dx)	Alive or dead due to cancer	Lung and Bronchus	Dead	Yes	2	0	Positive histology	32
21512651	65-69 years	Male	Single (never married)	2010	White	Malignant	341	8046	IB	T2a	0	None	0	Recommended but not performed, unknown reason	No/Unknown	None; diagnosed at autopsy	No radiation and/or cancer-directed surgery	None/Unknown	Lung and Bronchus	One primary only	Unknown	Dead (attributable to this cancer dx)	Alive or dead due to cancer	Lung and Bronchus	Dead	Yes	1	0	Positive histology	65
44930521	55-59 years	Male	Separated	2010	White	Malignant	341	8046	IB	T2a	0	None	0	Recommended but not performed, unknown reason	No/Unknown	None; diagnosed at autopsy	No radiation and/or cancer-directed surgery	Beam radiation	Diseases of Heart	2nd of 2 or more primaries	Unknown	Alive or dead of other cause	Dead (attributable to causes other than this cancer dx)	Diseases of Heart	Dead	No	3	0	Positive histology	96
44930521	55-59 years	Male	Married (including common law)	2010	White	Malignant	341	8046	IB	T2a	0	None	0	Recommended but not performed, unknown reason	No/Unknown	None; diagnosed at autopsy	No radiation and/or cancer-directed surgery	Beam radiation	Diseases of Heart	1st of 2 or more primaries	Unknown	Alive or dead of other cause	Dead (attributable to causes other than this cancer dx)	Diseases of Heart	Dead	Yes	3	0	Positive histology	97
6239241	85+ years	Male	Single (never married)	2010	White	Malignant	341	8046	IA	T1a	0	None	0	Recommended but not performed, patient refused	No/Unknown	None; diagnosed at autopsy	No radiation and/or cancer-directed surgery	Beam radiation	Alive	One primary only	Unknown	Alive or dead of other cause	Alive or dead due to cancer	Alive	Alive	Yes	1	0	Radiography without microscopic confirm	96
32712142	75-79 years	Male	Married (including common law)	2010	White	Malignant	341	8046	IA	T1b	12	None	0	Surgery performed	No/Unknown	None; diagnosed at autopsy	No radiation and/or cancer-directed surgery	None/Unknown	Lung and Bronchus	3rd of 3 or more primaries	Unknown	Dead (attributable to this cancer dx)	Alive or dead due to cancer	Lung and Bronchus	Dead	No	4	0	Positive histology	88
66354284	70-74 years	Male	Married (including common law)	2010	White	Malignant	341	8046	IA	T1b	21	None	0	Surgery performed	Yes	None; diagnosed at autopsy	Radiation after surgery	Beam radiation	Septicemia	One primary only	Unknown	Alive or dead of other cause	Dead (attributable to causes other than this cancer dx)	Septicemia	Dead	Yes	1	0	Positive histology	73
11270892	80-84 years	Male	Married (including common law)	2010	White	Malignant	341	8046	IB	T2a	22	None	0	Surgery performed	No/Unknown	None; diagnosed at autopsy	No radiation and/or cancer-directed surgery	None/Unknown	Lung and Bronchus	One primary only	Unknown	Dead (attributable to this cancer dx)	Alive or dead due to cancer	Lung and Bronchus	Dead	Yes	1	0	Positive histology	10
66333295	75-79 years	Male	Unknown	2010	White	Malignant	341	8046	IA	T1a	22	None	0	Surgery performed	No/Unknown	None; diagnosed at autopsy	No radiation and/or cancer-directed surgery	None/Unknown	Lung and Bronchus	One primary only	Unknown	Dead (attributable to this cancer dx)	Alive or dead due to cancer	Lung and Bronchus	Dead	Yes	1	0	Positive histology	62
17858883	75-79 years	Male	Married (including common law)	2010	White	Malignant	341	8046	IB	T2a	30	Number of regional lymph nodes removed unknown	0	Surgery performed	No/Unknown	None; diagnosed at autopsy	No radiation and/or cancer-directed surgery	None/Unknown	Alive	1st of 2 or more primaries	Unknown	Alive or dead of other cause	Alive or dead due to cancer	Alive	Alive	Yes	2	0	Positive histology	101
24028064	60-64 years	Male	Married (including common law)	2010	White	Malignant	341	8046	IA	T1a	30	Number of regional lymph nodes removed unknown	96	Surgery performed	No/Unknown	None; diagnosed at autopsy	No radiation and/or cancer-directed surgery	None/Unknown	Alive	1st of 2 or more primaries	Unknown	Alive or dead of other cause	Alive or dead due to cancer	Alive	Alive	Yes	2	0	Positive histology	96
60728001	70-74 years	Male	Married (including common law)	2010	White	Malignant	341	8046	IB	T2a	30	1 to 3 regional lymph nodes removed	3	Surgery performed	No/Unknown	None; diagnosed at autopsy	No radiation and/or cancer-directed surgery	None/Unknown	Lung and Bronchus	One primary only	Unknown	Dead (attributable to this cancer dx)	Alive or dead due to cancer	Lung and Bronchus	Dead	Yes	1	0	Positive histology	53
11300379	60-64 years	Male	Married (including common law)	2010	White	Malignant	341	8046	IA	T1b	30	1 to 3 regional lymph nodes removed	2	Surgery performed	Yes	None; diagnosed at autopsy	No radiation and/or cancer-directed surgery	None/Unknown	Alive	One primary only	Unknown	Alive or dead of other cause	Alive or dead due to cancer	Alive	Alive	Yes	1	0	Positive histology	105
66465697	70-74 years	Male	Married (including common law)	2010	White	Malignant	341	8046	IA	T1a	33	Number of regional lymph nodes removed unknown	98	Surgery performed	Yes	None; diagnosed at autopsy	No radiation and/or cancer-directed surgery	None/Unknown	Lung and Bronchus	1st of 2 or more primaries	Unknown	Dead (attributable to this cancer dx)	Alive or dead due to cancer	Lung and Bronchus	Dead	Yes	2	0	Clinical diagnosis only	35
57664292	55-59 years	Male	Divorced	2010	White	Malignant	341	8046	IA	T1a	33	1 to 3 regional lymph nodes removed	4	Surgery performed	No/Unknown	None; diagnosed at autopsy	No radiation and/or cancer-directed surgery	None/Unknown	Lung and Bronchus	One primary only	Unknown	Dead (attributable to this cancer dx)	Alive or dead due to cancer	Lung and Bronchus	Dead	Yes	1	0	Positive exfoliative cytology, no positive histology	15
60742759	55-59 years	Male	Married (including common law)	2010	White	Malignant	341	8051	IA	T1a	33	4 or more regional lymph nodes removed	8	Surgery performed	No/Unknown	None; diagnosed at autopsy	No radiation and/or cancer-directed surgery	None/Unknown	Alive	1st of 2 or more primaries	Moderately differentiated; Grade II	Alive or dead of other cause	Alive or dead due to cancer	Alive	Alive	Yes	2	0	Positive histology	104
44810492	60-64 years	Male	Married (including common law)	2010	White	Malignant	341	8052	IB	T2a	56	4 or more regional lymph nodes removed	33	Surgery performed	No/Unknown	None; diagnosed at autopsy	No radiation and/or cancer-directed surgery	None/Unknown	Lung and Bronchus	One primary only	Well differentiated; Grade I	Dead (attributable to this cancer dx)	Alive or dead due to cancer	Lung and Bronchus	Dead	Yes	1	0	Positive histology	2
43284099	75-79 years	Male	Married (including common law)	2010	White	Malignant	341	8070	IA	T1b	0	None	0	Not recommended	No/Unknown	None; diagnosed at autopsy	No radiation and/or cancer-directed surgery	None/Unknown	Lung and Bronchus	2nd of 2 or more primaries	Well differentiated; Grade I	Dead (attributable to this cancer dx)	Alive or dead due to cancer	Lung and Bronchus	Dead	No	2	0	Positive histology	1
75402465	85+ years	Male	Widowed	2010	White	Malignant	341	8070	IB	T2a	0	None	0	Not recommended	No/Unknown	None; diagnosed at autopsy	No radiation and/or cancer-directed surgery	Beam radiation	Pneumonia and Influenza	One primary only	Well differentiated; Grade I	Alive or dead of other cause	Dead (attributable to causes other than this cancer dx)	Pneumonia and Influenza	Dead	Yes	1	0	Positive histology	10
57677888	85+ years	Male	Married (including common law)	2010	White	Malignant	341	8070	IB	T2a	0	None	0	Not recommended, contraindicated due to other cond; autopsy only (1973-2002)	No/Unknown	None; diagnosed at autopsy	No radiation and/or cancer-directed surgery	Beam radiation	Lung and Bronchus	One primary only	Well differentiated; Grade I	Dead (attributable to this cancer dx)	Alive or dead due to cancer	Lung and Bronchus	Dead	Yes	1	0	Positive histology	5
6240866	80-84 years	Male	Married (including common law)	2010	White	Malignant	341	8070	IB	T2a	0	None	0	Recommended but not performed, patient refused	No/Unknown	None; diagnosed at autopsy	No radiation and/or cancer-directed surgery	None/Unknown	Lung and Bronchus	One primary only	Well differentiated; Grade I	Dead (attributable to this cancer dx)	Alive or dead due to cancer	Lung and Bronchus	Dead	Yes	1	0	Positive histology	5
44795354	75-79 years	Male	Widowed	2010	White	Malignant	341	8070	IA	T1a	0	None	0	Recommended but not performed, patient refused	No/Unknown	None; diagnosed at autopsy	No radiation and/or cancer-directed surgery	Beam radiation	Chronic Obstructive Pulmonary Disease and Allied Cond	One primary only	Well differentiated; Grade I	Alive or dead of other cause	Dead (attributable to causes other than this cancer dx)	Chronic Obstructive Pulmonary Disease and Allied Cond	Dead	Yes	1	0	Positive histology	75
75383870	50-54 years	Male	Divorced	2010	White	Malignant	341	8070	IA	T1b	15	None	0	Surgery performed	No/Unknown	None; diagnosed at autopsy	No radiation and/or cancer-directed surgery	None/Unknown	Lung and Bronchus	One primary only	Well differentiated; Grade I	Dead (attributable to this cancer dx)	Alive or dead due to cancer	Lung and Bronchus	Dead	Yes	1	0	Positive histology	32
44730194	75-79 years	Male	Separated	2010	White	Malignant	341	8070	IA	T1a	21	1 to 3 regional lymph nodes removed	1	Surgery performed	No/Unknown	None; diagnosed at autopsy	No radiation and/or cancer-directed surgery	None/Unknown	Lung and Bronchus	2nd of 2 or more primaries	Well differentiated; Grade I	Dead (attributable to this cancer dx)	Alive or dead due to cancer	Lung and Bronchus	Dead	No	2	0	Positive histology	53
75397408	70-74 years	Male	Married (including common law)	2010	White	Malignant	341	8070	IA	T1a	21	4 or more regional lymph nodes removed	10	Surgery performed	Yes	None; diagnosed at autopsy	Radiation after surgery	Beam radiation	Lung and Bronchus	3rd of 3 or more primaries	Well differentiated; Grade I	Dead (attributable to this cancer dx)	Alive or dead due to cancer	Lung and Bronchus	Dead	No	3	0	Positive histology	33
57635446	75-79 years	Male	Married (including common law)	2010	White	Malignant	341	8070	IB	T2a	22	4 or more regional lymph nodes removed	5	Surgery performed	No/Unknown	None; diagnosed at autopsy	No radiation and/or cancer-directed surgery	None/Unknown	Chronic Obstructive Pulmonary Disease and Allied Cond	One primary only	Well differentiated; Grade I	Alive or dead of other cause	Dead (attributable to causes other than this cancer dx)	Chronic Obstructive Pulmonary Disease and Allied Cond	Dead	Yes	1	0	Positive histology	47
60787178	70-74 years	Male	Married (including common law)	2010	White	Malignant	341	8070	IA	T1a	33	1 to 3 regional lymph nodes removed	3	Surgery performed	No/Unknown	None; diagnosed at autopsy	No radiation and/or cancer-directed surgery	None/Unknown	Alive	One primary only	Well differentiated; Grade I	Alive or dead of other cause	Alive or dead due to cancer	Alive	Alive	Yes	1	0	Positive histology	107
6220389	75-79 years	Male	Married (including common law)	2010	White	Malignant	341	8070	IB	T2a	33	4 or more regional lymph nodes removed	4	Surgery performed	No/Unknown	None; diagnosed at autopsy	No radiation and/or cancer-directed surgery	None/Unknown	Chronic Obstructive Pulmonary Disease and Allied Cond	One primary only	Well differentiated; Grade I	Alive or dead of other cause	Dead (attributable to causes other than this cancer dx)	Chronic Obstructive Pulmonary Disease and Allied Cond	Dead	Yes	1	0	Positive histology	50
75360924	75-79 years	Male	Married (including common law)	2010	White	Malignant	341	8070	IB	T2a	33	4 or more regional lymph nodes removed	7	Surgery performed	No/Unknown	None; diagnosed at autopsy	No radiation and/or cancer-directed surgery	None/Unknown	Alive	One primary only	Well differentiated; Grade I	Alive or dead of other cause	Alive or dead due to cancer	Alive	Alive	Yes	1	0	Positive histology	103
66132366	70-74 years	Male	Married (including common law)	2010	White	Malignant	341	8070	IA	T1a	33	4 or more regional lymph nodes removed	10	Surgery performed	No/Unknown	None; diagnosed at autopsy	No radiation and/or cancer-directed surgery	None/Unknown	Acute Myeloid Leukemia	2nd of 2 or more primaries	Well differentiated; Grade I	Alive or dead of other cause	Dead (attributable to causes other than this cancer dx)	Acute Myeloid Leukemia	Dead	No	3	0	Positive histology	6
17877463	70-74 years	Male	Divorced	2010	White	Malignant	341	8070	IA	T1a	33	4 or more regional lymph nodes removed	12	Surgery performed	No/Unknown	None; diagnosed at autopsy	No radiation and/or cancer-directed surgery	None/Unknown	Chronic Obstructive Pulmonary Disease and Allied Cond	3rd of 3 or more primaries	Well differentiated; Grade I	Alive or dead of other cause	Dead (attributable to causes other than this cancer dx)	Chronic Obstructive Pulmonary Disease and Allied Cond	Dead	No	4	0	Positive histology	41
44758522	60-64 years	Male	Single (never married)	2010	White	Malignant	341	8070	IB	T2a	33	4 or more regional lymph nodes removed	14	Surgery performed	No/Unknown	None; diagnosed at autopsy	No radiation and/or cancer-directed surgery	None/Unknown	Alive	One primary only	Well differentiated; Grade I	Alive or dead of other cause	Alive or dead due to cancer	Alive	Alive	Yes	1	0	Positive histology	104
66006824	60-64 years	Male	Married (including common law)	2010	White	Malignant	341	8070	IB	T2a	0	None	0	Not recommended	No/Unknown	None; diagnosed at autopsy	No radiation and/or cancer-directed surgery	None/Unknown	Alive	2nd of 2 or more primaries	Moderately differentiated; Grade II	Alive or dead of other cause	Alive or dead due to cancer	Alive	Alive	No	2	0	Positive histology	97
17858851	70-74 years	Male	Divorced	2010	White	Malignant	341	8070	IA	T1b	0	None	0	Not recommended	No/Unknown	None; diagnosed at autopsy	No radiation and/or cancer-directed surgery	None/Unknown	Esophagus	2nd of 2 or more primaries	Moderately differentiated; Grade II	Alive or dead of other cause	Dead (attributable to causes other than this cancer dx)	Esophagus	Dead	No	2	0	Positive histology	2
66453398	70-74 years	Male	Married (including common law)	2010	White	Malignant	341	8070	IA	T1b	0	None	0	Not recommended	No/Unknown	None; diagnosed at autopsy	No radiation and/or cancer-directed surgery	None/Unknown	Colon excluding Rectum	2nd of 2 or more primaries	Moderately differentiated; Grade II	Alive or dead of other cause	Dead (attributable to causes other than this cancer dx)	Colon excluding Rectum	Dead	No	2	0	Positive histology	3
44718664	85+ years	Male	Married (including common law)	2010	White	Malignant	341	8070	IB	T2a	0	None	0	Not recommended	No/Unknown	None; diagnosed at autopsy	No radiation and/or cancer-directed surgery	None/Unknown	Lung and Bronchus	One primary only	Moderately differentiated; Grade II	Dead (attributable to this cancer dx)	Alive or dead due to cancer	Lung and Bronchus	Dead	Yes	1	0	Positive histology	1
32894701	85+ years	Male	Married (including common law)	2010	White	Malignant	341	8070	IB	T2a	0	None	0	Not recommended	No/Unknown	None; diagnosed at autopsy	No radiation and/or cancer-directed surgery	None/Unknown	Lung and Bronchus	2nd of 2 or more primaries	Moderately differentiated; Grade II	Dead (attributable to this cancer dx)	Alive or dead due to cancer	Lung and Bronchus	Dead	No	2	0	Positive exfoliative cytology, no positive histology	12
35882666	85+ years	Male	Married (including common law)	2010	White	Malignant	341	8070	IB	T2a	0	None	0	Not recommended	No/Unknown	None; diagnosed at autopsy	No radiation and/or cancer-directed surgery	None/Unknown	Lung and Bronchus	One primary only	Moderately differentiated; Grade II	Dead (attributable to this cancer dx)	Alive or dead due to cancer	Lung and Bronchus	Dead	Yes	1	0	Positive histology	12
35920648	70-74 years	Male	Single (never married)	2010	White	Malignant	341	8070	IB	T2a	0	None	0	Not recommended	No/Unknown	None; diagnosed at autopsy	No radiation and/or cancer-directed surgery	None/Unknown	Lung and Bronchus	One primary only	Moderately differentiated; Grade II	Dead (attributable to this cancer dx)	Alive or dead due to cancer	Lung and Bronchus	Dead	Yes	1	0	Positive histology	24
66347023	85+ years	Male	Widowed	2010	White	Malignant	341	8070	IA	T1b	0	None	0	Not recommended	No/Unknown	None; diagnosed at autopsy	No radiation and/or cancer-directed surgery	None/Unknown	Accidents and Adverse Effects	One primary only	Moderately differentiated; Grade II	Alive or dead of other cause	Dead (attributable to causes other than this cancer dx)	Accidents and Adverse Effects	Dead	Yes	1	0	Positive histology	8
57730155	55-59 years	Male	Married (including common law)	2010	White	Malignant	341	8070	IA	T1a	0	None	0	Not recommended	No/Unknown	None; diagnosed at autopsy	No radiation and/or cancer-directed surgery	Beam radiation	Alive	One primary only	Moderately differentiated; Grade II	Alive or dead of other cause	Alive or dead due to cancer	Alive	Alive	Yes	1	0	Positive histology	96
57646363	75-79 years	Male	Single (never married)	2010	White	Malignant	341	8070	IA	T1a	0	None	0	Not recommended	No/Unknown	None; diagnosed at autopsy	No radiation and/or cancer-directed surgery	Beam radiation	Alive	One primary only	Moderately differentiated; Grade II	Alive or dead of other cause	Alive or dead due to cancer	Alive	Alive	Yes	1	0	Positive histology	107
60587958	75-79 years	Male	Married (including common law)	2010	White	Malignant	341	8070	IA	T1b	0	None	0	Not recommended	No/Unknown	None; diagnosed at autopsy	No radiation and/or cancer-directed surgery	Beam radiation	Lung and Bronchus	2nd of 2 or more primaries	Moderately differentiated; Grade II	Dead (attributable to this cancer dx)	Alive or dead due to cancer	Lung and Bronchus	Dead	No	2	0	Positive histology	3
57494997	75-79 years	Male	Married (including common law)	2010	White	Malignant	341	8070	IB	T2a	0	None	0	Not recommended	No/Unknown	None; diagnosed at autopsy	No radiation and/or cancer-directed surgery	Beam radiation	Lung and Bronchus	2nd of 2 or more primaries	Moderately differentiated; Grade II	Dead (attributable to this cancer dx)	Alive or dead due to cancer	Lung and Bronchus	Dead	No	2	0	Positive histology	12
66404904	75-79 years	Male	Single (never married)	2010	White	Malignant	341	8070	IA	T1a	0	None	0	Not recommended	No/Unknown	None; diagnosed at autopsy	No radiation and/or cancer-directed surgery	Beam radiation	Lung and Bronchus	One primary only	Moderately differentiated; Grade II	Dead (attributable to this cancer dx)	Alive or dead due to cancer	Lung and Bronchus	Dead	Yes	1	0	Positive histology	12
57269523	80-84 years	Male	Married (including common law)	2010	White	Malignant	341	8070	IA	T1a	0	None	0	Not recommended	No/Unknown	None; diagnosed at autopsy	No radiation and/or cancer-directed surgery	Beam radiation	Lung and Bronchus	2nd of 2 or more primaries	Moderately differentiated; Grade II	Dead (attributable to this cancer dx)	Alive or dead due to cancer	Lung and Bronchus	Dead	No	2	0	Positive histology	14
43870192	80-84 years	Male	Married (including common law)	2010	White	Malignant	341	8070	IA	T1b	0	None	0	Not recommended	No/Unknown	None; diagnosed at autopsy	No radiation and/or cancer-directed surgery	Beam radiation	Lung and Bronchus	4th of 4 or more primaries	Moderately differentiated; Grade II	Dead (attributable to this cancer dx)	Alive or dead due to cancer	Lung and Bronchus	Dead	No	4	0	Positive exfoliative cytology, no positive histology	15
75135318	70-74 years	Male	Married (including common law)	2010	White	Malignant	341	8070	IA	T1a	0	None	0	Not recommended	No/Unknown	None; diagnosed at autopsy	No radiation and/or cancer-directed surgery	Beam radiation	Lung and Bronchus	2nd of 2 or more primaries	Moderately differentiated; Grade II	Dead (attributable to this cancer dx)	Alive or dead due to cancer	Lung and Bronchus	Dead	No	2	0	Positive histology	21
11307876	75-79 years	Male	Widowed	2010	White	Malignant	341	8070	IA	T1a	0	None	0	Not recommended	No/Unknown	None; diagnosed at autopsy	No radiation and/or cancer-directed surgery	Beam radiation	Lung and Bronchus	One primary only	Moderately differentiated; Grade II	Dead (attributable to this cancer dx)	Alive or dead due to cancer	Lung and Bronchus	Dead	Yes	1	0	Positive histology	25
6242731	60-64 years	Male	Married (including common law)	2010	White	Malignant	341	8070	IA	T1a	0	None	0	Not recommended	No/Unknown	None; diagnosed at autopsy	No radiation and/or cancer-directed surgery	Beam radiation	Lung and Bronchus	One primary only	Moderately differentiated; Grade II	Dead (attributable to this cancer dx)	Alive or dead due to cancer	Lung and Bronchus	Dead	Yes	1	0	Positive histology	32
57615520	55-59 years	Male	Divorced	2010	White	Malignant	341	8070	IA	T1b	0	None	0	Not recommended	No/Unknown	None; diagnosed at autopsy	No radiation and/or cancer-directed surgery	Beam radiation	Lung and Bronchus	2nd of 2 or more primaries	Moderately differentiated; Grade II	Dead (attributable to this cancer dx)	Alive or dead due to cancer	Lung and Bronchus	Dead	No	2	0	Positive histology	34
44691241	85+ years	Male	Widowed	2010	White	Malignant	341	8070	IB	T2a	0	None	0	Not recommended	No/Unknown	None; diagnosed at autopsy	No radiation and/or cancer-directed surgery	Beam radiation	Lung and Bronchus	3rd of 3 or more primaries	Moderately differentiated; Grade II	Dead (attributable to this cancer dx)	Alive or dead due to cancer	Lung and Bronchus	Dead	No	3	0	Positive histology	46
57520086	70-74 years	Male	Married (including common law)	2010	White	Malignant	341	8070	IB	T2a	0	None	0	Not recommended	No/Unknown	None; diagnosed at autopsy	No radiation and/or cancer-directed surgery	Beam radiation	Diseases of Heart	2nd of 2 or more primaries	Moderately differentiated; Grade II	Alive or dead of other cause	Dead (attributable to causes other than this cancer dx)	Diseases of Heart	Dead	No	2	0	Positive histology	1
60400007	85+ years	Male	Married (including common law)	2010	White	Malignant	341	8070	IB	T2a	0	None	0	Not recommended	No/Unknown	None; diagnosed at autopsy	No radiation and/or cancer-directed surgery	Beam radiation	Diseases of Heart	4th of 4 or more primaries	Moderately differentiated; Grade II	Alive or dead of other cause	Dead (attributable to causes other than this cancer dx)	Diseases of Heart	Dead	No	4	0	Positive histology	20
23721741	80-84 years	Male	Married (including common law)	2010	White	Malignant	341	8070	IA	T1b	0	None	0	Not recommended	No/Unknown	None; diagnosed at autopsy	No radiation and/or cancer-directed surgery	Beam radiation	Cerebrovascular Diseases	2nd of 2 or more primaries	Moderately differentiated; Grade II	Alive or dead of other cause	Dead (attributable to causes other than this cancer dx)	Cerebrovascular Diseases	Dead	No	2	0	Positive histology	13
60747892	60-64 years	Male	Married (including common law)	2010	White	Malignant	341	8070	IB	T2a	0	None	0	Not recommended	No/Unknown	None; diagnosed at autopsy	No radiation and/or cancer-directed surgery	Beam radiation	Chronic Obstructive Pulmonary Disease and Allied Cond	2nd of 2 or more primaries	Moderately differentiated; Grade II	Alive or dead of other cause	Dead (attributable to causes other than this cancer dx)	Chronic Obstructive Pulmonary Disease and Allied Cond	Dead	No	2	0	Positive histology	9
1154804	80-84 years	Male	Divorced	2010	White	Malignant	341	8070	IB	T2a	0	None	0	Not recommended	No/Unknown	None; diagnosed at autopsy	No radiation and/or cancer-directed surgery	Beam radiation	Chronic Obstructive Pulmonary Disease and Allied Cond	1st of 2 or more primaries	Moderately differentiated; Grade II	Alive or dead of other cause	Dead (attributable to causes other than this cancer dx)	Chronic Obstructive Pulmonary Disease and Allied Cond	Dead	Yes	2	0	Positive histology	91
75378708	80-84 years	Male	Married (including common law)	2010	White	Malignant	341	8070	IB	T2a	0	None	0	Not recommended	No/Unknown	None; diagnosed at autopsy	No radiation and/or cancer-directed surgery	Beam radiation	Nephritis, Nephrotic Syndrome and Nephrosis	One primary only	Moderately differentiated; Grade II	Alive or dead of other cause	Dead (attributable to causes other than this cancer dx)	Nephritis, Nephrotic Syndrome and Nephrosis	Dead	Yes	1	0	Positive histology	5
23817777	85+ years	Male	Married (including common law)	2010	White	Malignant	341	8070	IA	T1b	0	None	0	Not recommended	No/Unknown	None; diagnosed at autopsy	No radiation and/or cancer-directed surgery	Beam radiation	Accidents and Adverse Effects	2nd of 2 or more primaries	Moderately differentiated; Grade II	Alive or dead of other cause	Dead (attributable to causes other than this cancer dx)	Accidents and Adverse Effects	Dead	No	2	0	Positive histology	66
57652975	65-69 years	Male	Widowed	2010	White	Malignant	341	8070	IB	T2a	0	None	0	Not recommended	No/Unknown	None; diagnosed at autopsy	No radiation and/or cancer-directed surgery	Radiation, NOS method or source not specified	Lung and Bronchus	2nd of 2 or more primaries	Moderately differentiated; Grade II	Dead (attributable to this cancer dx)	Alive or dead due to cancer	Lung and Bronchus	Dead	No	2	0	Positive histology	15
66369552	65-69 years	Male	Widowed	2010	White	Malignant	341	8070	IA	T1b	0	None	0	Not recommended	No/Unknown	None; diagnosed at autopsy	No radiation and/or cancer-directed surgery	Refused (1988+)	Lung and Bronchus	One primary only	Moderately differentiated; Grade II	Dead (attributable to this cancer dx)	Alive or dead due to cancer	Lung and Bronchus	Dead	Yes	1	0	Positive histology	13
23222271	70-74 years	Male	Married (including common law)	2010	White	Malignant	341	8070	IA	T1b	0	None	0	Not recommended	No/Unknown	None; diagnosed at autopsy	No radiation and/or cancer-directed surgery	Recommended, unknown if administered	Other Infectious and Parasitic Diseases including HIV	2nd of 2 or more primaries	Moderately differentiated; Grade II	Alive or dead of other cause	Dead (attributable to causes other than this cancer dx)	Other Infectious and Parasitic Diseases including HIV	Dead	No	2	0	Positive histology	5
57694318	80-84 years	Male	Divorced	2010	White	Malignant	341	8070	IB	T2a	0	None	0	Not recommended	Yes	None; diagnosed at autopsy	No radiation and/or cancer-directed surgery	None/Unknown	Lung and Bronchus	One primary only	Moderately differentiated; Grade II	Dead (attributable to this cancer dx)	Alive or dead due to cancer	Lung and Bronchus	Dead	Yes	1	0	Positive histology	11
41525681	70-74 years	Male	Married (including common law)	2010	White	Malignant	341	8070	IB	T2a	0	None	0	Not recommended	Yes	None; diagnosed at autopsy	No radiation and/or cancer-directed surgery	None/Unknown	Lung and Bronchus	2nd of 2 or more primaries	Moderately differentiated; Grade II	Dead (attributable to this cancer dx)	Alive or dead due to cancer	Lung and Bronchus	Dead	No	2	0	Positive histology	27
1044220	60-64 years	Male	Single (never married)	2010	White	Malignant	341	8070	IA	T1a	0	None	0	Not recommended	Yes	None; diagnosed at autopsy	No radiation and/or cancer-directed surgery	None/Unknown	Lung and Bronchus	2nd of 2 or more primaries	Moderately differentiated; Grade II	Dead (attributable to this cancer dx)	Alive or dead due to cancer	Lung and Bronchus	Dead	No	2	0	Positive histology	50
44727841	80-84 years	Male	Unknown	2010	White	Malignant	341	8070	IB	T2a	0	None	0	Not recommended	Yes	None; diagnosed at autopsy	No radiation and/or cancer-directed surgery	None/Unknown	Lung and Bronchus	One primary only	Moderately differentiated; Grade II	Dead (attributable to this cancer dx)	Alive or dead due to cancer	Lung and Bronchus	Dead	Yes	1	0	Positive exfoliative cytology, no positive histology	51
44776624	65-69 years	Male	Married (including common law)	2010	White	Malignant	341	8070	IB	T2a	0	None	0	Not recommended	Yes	None; diagnosed at autopsy	No radiation and/or cancer-directed surgery	Beam radiation	Lung and Bronchus	One primary only	Moderately differentiated; Grade II	Dead (attributable to this cancer dx)	Alive or dead due to cancer	Lung and Bronchus	Dead	Yes	1	0	Positive histology	18
21517979	70-74 years	Male	Married (including common law)	2010	White	Malignant	341	8070	IA	T1b	0	None	0	Not recommended	Yes	None; diagnosed at autopsy	No radiation and/or cancer-directed surgery	Beam radiation	Lung and Bronchus	One primary only	Moderately differentiated; Grade II	Dead (attributable to this cancer dx)	Alive or dead due to cancer	Lung and Bronchus	Dead	Yes	1	0	Positive histology	24
23679995	65-69 years	Male	Married (including common law)	2010	White	Malignant	341	8070	IB	T2a	0	None	0	Not recommended	Yes	None; diagnosed at autopsy	No radiation and/or cancer-directed surgery	Beam radiation	Lung and Bronchus	2nd of 2 or more primaries	Moderately differentiated; Grade II	Dead (attributable to this cancer dx)	Alive or dead due to cancer	Lung and Bronchus	Dead	No	2	0	Positive histology	25
35349489	80-84 years	Male	Married (including common law)	2010	White	Malignant	341	8070	IB	T2a	0	None	0	Not recommended	Yes	None; diagnosed at autopsy	No radiation and/or cancer-directed surgery	Beam radiation	Lung and Bronchus	2nd of 2 or more primaries	Moderately differentiated; Grade II	Dead (attributable to this cancer dx)	Alive or dead due to cancer	Lung and Bronchus	Dead	No	2	0	Positive histology	39
32889109	70-74 years	Male	Married (including common law)	2010	White	Malignant	341	8070	IB	T2a	0	None	0	Not recommended	Yes	None; diagnosed at autopsy	No radiation and/or cancer-directed surgery	Beam radiation	Lung and Bronchus	One primary only	Moderately differentiated; Grade II	Dead (attributable to this cancer dx)	Alive or dead due to cancer	Lung and Bronchus	Dead	Yes	1	0	Positive histology	42
74941513	70-74 years	Male	Married (including common law)	2010	White	Malignant	341	8070	IA	T1a	0	None	0	Not recommended	Yes	None; diagnosed at autopsy	No radiation and/or cancer-directed surgery	Beam radiation	Acute Myeloid Leukemia	2nd of 2 or more primaries	Moderately differentiated; Grade II	Alive or dead of other cause	Dead (attributable to causes other than this cancer dx)	Acute Myeloid Leukemia	Dead	No	3	0	Positive histology	52
6248098	60-64 years	Male	Single (never married)	2010	White	Malignant	341	8070	IA	T1a	0	None	0	Not recommended	Yes	None; diagnosed at autopsy	No radiation and/or cancer-directed surgery	Beam radiation	Other Cause of Death	1st of 2 or more primaries	Moderately differentiated; Grade II	Alive or dead of other cause	Dead (attributable to causes other than this cancer dx)	Other Cause of Death	Dead	Yes	2	0	Positive histology	5
44715309	75-79 years	Male	Widowed	2010	White	Malignant	341	8070	IB	T2a	0	None	0	Not recommended, contraindicated due to other cond; autopsy only (1973-2002)	No/Unknown	None; diagnosed at autopsy	No radiation and/or cancer-directed surgery	None/Unknown	Lung and Bronchus	One primary only	Moderately differentiated; Grade II	Dead (attributable to this cancer dx)	Alive or dead due to cancer	Lung and Bronchus	Dead	Yes	1	0	Positive histology	0
23551558	85+ years	Male	Widowed	2010	White	Malignant	341	8070	IB	T2a	0	None	0	Not recommended, contraindicated due to other cond; autopsy only (1973-2002)	No/Unknown	None; diagnosed at autopsy	No radiation and/or cancer-directed surgery	None/Unknown	Diseases of Heart	2nd of 2 or more primaries	Moderately differentiated; Grade II	Alive or dead of other cause	Dead (attributable to causes other than this cancer dx)	Diseases of Heart	Dead	No	2	0	Positive histology	1
75325360	65-69 years	Male	Widowed	2010	White	Malignant	341	8070	IA	T1b	0	None	0	Not recommended, contraindicated due to other cond; autopsy only (1973-2002)	No/Unknown	None; diagnosed at autopsy	No radiation and/or cancer-directed surgery	None/Unknown	Symptoms, Signs and Ill-Defined Conditions	One primary only	Moderately differentiated; Grade II	Alive or dead of other cause	Dead (attributable to causes other than this cancer dx)	Symptoms, Signs and Ill-Defined Conditions	Dead	Yes	1	0	Positive histology	0
57126139	70-74 years	Male	Married (including common law)	2010	White	Malignant	341	8070	IB	T2a	0	None	0	Not recommended, contraindicated due to other cond; autopsy only (1973-2002)	No/Unknown	None; diagnosed at autopsy	No radiation and/or cancer-directed surgery	Beam radiation	Alive	3rd of 3 or more primaries	Moderately differentiated; Grade II	Alive or dead of other cause	Alive or dead due to cancer	Alive	Alive	No	4	0	Positive histology	102
60765612	55-59 years	Male	Married (including common law)	2010	White	Malignant	341	8070	IB	T2a	0	None	0	Not recommended, contraindicated due to other cond; autopsy only (1973-2002)	No/Unknown	None; diagnosed at autopsy	No radiation and/or cancer-directed surgery	Beam radiation	Lung and Bronchus	One primary only	Moderately differentiated; Grade II	Dead (attributable to this cancer dx)	Alive or dead due to cancer	Lung and Bronchus	Dead	Yes	1	0	Positive histology	14
75352522	70-74 years	Male	Married (including common law)	2010	White	Malignant	341	8070	IB	T2a	0	None	0	Not recommended, contraindicated due to other cond; autopsy only (1973-2002)	No/Unknown	None; diagnosed at autopsy	No radiation and/or cancer-directed surgery	Beam radiation	Lung and Bronchus	One primary only	Moderately differentiated; Grade II	Dead (attributable to this cancer dx)	Alive or dead due to cancer	Lung and Bronchus	Dead	Yes	1	0	Positive histology	23
57674762	70-74 years	Male	Married (including common law)	2010	White	Malignant	341	8070	IB	T2a	0	None	0	Not recommended, contraindicated due to other cond; autopsy only (1973-2002)	No/Unknown	None; diagnosed at autopsy	No radiation and/or cancer-directed surgery	Beam radiation	Miscellaneous Malignant Cancer	One primary only	Moderately differentiated; Grade II	Dead (attributable to this cancer dx)	Alive or dead due to cancer	Miscellaneous Malignant Cancer	Dead	Yes	1	0	Positive histology	9
23967256	60-64 years	Male	Married (including common law)	2010	White	Malignant	341	8070	IA	T1a	0	None	0	Not recommended, contraindicated due to other cond; autopsy only (1973-2002)	No/Unknown	None; diagnosed at autopsy	No radiation and/or cancer-directed surgery	Beam radiation	Diseases of Heart	1st of 2 or more primaries	Moderately differentiated; Grade II	Alive or dead of other cause	Dead (attributable to causes other than this cancer dx)	Diseases of Heart	Dead	Yes	2	0	Positive histology	38
23702030	55-59 years	Male	Single (never married)	2010	White	Malignant	341	8070	IA	T1b	0	None	0	Not recommended, contraindicated due to other cond; autopsy only (1973-2002)	No/Unknown	None; diagnosed at autopsy	No radiation and/or cancer-directed surgery	Beam radiation	Chronic Obstructive Pulmonary Disease and Allied Cond	3rd of 3 or more primaries	Moderately differentiated; Grade II	Alive or dead of other cause	Dead (attributable to causes other than this cancer dx)	Chronic Obstructive Pulmonary Disease and Allied Cond	Dead	No	3	0	Positive histology	35
5709083	85+ years	Male	Married (including common law)	2010	White	Malignant	341	8070	IA	T1a	0	None	0	Not recommended, contraindicated due to other cond; autopsy only (1973-2002)	No/Unknown	None; diagnosed at autopsy	No radiation and/or cancer-directed surgery	Beam radiation	Other Cause of Death	3rd of 3 or more primaries	Moderately differentiated; Grade II	Alive or dead of other cause	Dead (attributable to causes other than this cancer dx)	Other Cause of Death	Dead	No	3	0	Positive histology	21
17856995	55-59 years	Male	Married (including common law)	2010	White	Malignant	341	8070	IB	T2a	0	None	0	Not recommended, contraindicated due to other cond; autopsy only (1973-2002)	Yes	None; diagnosed at autopsy	No radiation and/or cancer-directed surgery	Beam radiation	Lung and Bronchus	2nd of 2 or more primaries	Moderately differentiated; Grade II	Dead (attributable to this cancer dx)	Alive or dead due to cancer	Lung and Bronchus	Dead	No	2	0	Positive histology	1
21511206	75-79 years	Male	Married (including common law)	2010	White	Malignant	341	8070	IA	T1b	0	None	0	Recommended but not performed, unknown reason	No/Unknown	None; diagnosed at autopsy	No radiation and/or cancer-directed surgery	None/Unknown	Lung and Bronchus	One primary only	Moderately differentiated; Grade II	Dead (attributable to this cancer dx)	Alive or dead due to cancer	Lung and Bronchus	Dead	Yes	1	0	Positive histology	4
11188291	70-74 years	Male	Married (including common law)	2010	White	Malignant	341	8070	IA	T1a	0	None	0	Recommended but not performed, unknown reason	No/Unknown	None; diagnosed at autopsy	No radiation and/or cancer-directed surgery	Beam radiation	Chronic Obstructive Pulmonary Disease and Allied Cond	2nd of 2 or more primaries	Moderately differentiated; Grade II	Alive or dead of other cause	Dead (attributable to causes other than this cancer dx)	Chronic Obstructive Pulmonary Disease and Allied Cond	Dead	No	2	0	Positive histology	9
1188194	80-84 years	Male	Widowed	2010	White	Malignant	341	8070	IB	T2a	0	None	0	Recommended but not performed, patient refused	No/Unknown	None; diagnosed at autopsy	No radiation and/or cancer-directed surgery	None/Unknown	Lung and Bronchus	One primary only	Moderately differentiated; Grade II	Dead (attributable to this cancer dx)	Alive or dead due to cancer	Lung and Bronchus	Dead	Yes	1	0	Positive histology	15
43516196	75-79 years	Male	Married (including common law)	2010	White	Malignant	341	8070	IA	T1b	0	None	0	Recommended, unknown if performed	No/Unknown	None; diagnosed at autopsy	No radiation and/or cancer-directed surgery	Beam radiation	Lung and Bronchus	2nd of 2 or more primaries	Moderately differentiated; Grade II	Dead (attributable to this cancer dx)	Alive or dead due to cancer	Lung and Bronchus	Dead	No	2	0	Positive exfoliative cytology, no positive histology	10
75349840	55-59 years	Male	Single (never married)	2010	White	Malignant	341	8070	IB	T2a	0	4 or more regional lymph nodes removed	6	Not recommended	No/Unknown	None; diagnosed at autopsy	Radiation after surgery	Beam radiation	Larynx	2nd of 2 or more primaries	Moderately differentiated; Grade II	Dead (attributable to this cancer dx)	Alive or dead due to cancer	Larynx	Dead	No	2	0	Positive histology	16
65332510	85+ years	Male	Widowed	2010	White	Malignant	341	8070	IA	T1a	20	None	3	Surgery performed	No/Unknown	None; diagnosed at autopsy	No radiation and/or cancer-directed surgery	None/Unknown	Diseases of Heart	2nd of 2 or more primaries	Moderately differentiated; Grade II	Alive or dead of other cause	Dead (attributable to causes other than this cancer dx)	Diseases of Heart	Dead	No	2	0	Positive histology	38
17827048	70-74 years	Male	Single (never married)	2010	White	Malignant	341	8070	IA	T1a	21	None	0	Surgery performed	No/Unknown	None; diagnosed at autopsy	No radiation and/or cancer-directed surgery	None/Unknown	Alive	2nd of 2 or more primaries	Moderately differentiated; Grade II	Alive or dead of other cause	Alive or dead due to cancer	Alive	Alive	No	2	0	Positive histology	98
66176944	80-84 years	Male	Divorced	2010	White	Malignant	341	8070	IA	T1a	21	None	0	Surgery performed	No/Unknown	None; diagnosed at autopsy	No radiation and/or cancer-directed surgery	None/Unknown	Alive	2nd of 2 or more primaries	Moderately differentiated; Grade II	Alive or dead of other cause	Alive or dead due to cancer	Alive	Alive	No	2	0	Positive histology	100
44814890	75-79 years	Male	Divorced	2010	White	Malignant	341	8070	IA	T1a	21	None	0	Surgery performed	No/Unknown	None; diagnosed at autopsy	No radiation and/or cancer-directed surgery	None/Unknown	Alive	1st of 2 or more primaries	Moderately differentiated; Grade II	Alive or dead of other cause	Alive or dead due to cancer	Alive	Alive	Yes	2	0	Positive histology	102
66331550	65-69 years	Male	Married (including common law)	2010	White	Malignant	341	8070	IB	T2a	21	None	0	Surgery performed	No/Unknown	None; diagnosed at autopsy	No radiation and/or cancer-directed surgery	None/Unknown	Alive	2nd of 2 or more primaries	Moderately differentiated; Grade II	Alive or dead of other cause	Alive or dead due to cancer	Alive	Alive	No	3	0	Positive histology	103
44887662	50-54 years	Male	Single (never married)	2010	White	Malignant	341	8070	IA	T1a	21	None	0	Surgery performed	No/Unknown	None; diagnosed at autopsy	No radiation and/or cancer-directed surgery	None/Unknown	Alive	One primary only	Moderately differentiated; Grade II	Alive or dead of other cause	Alive or dead due to cancer	Alive	Alive	Yes	1	0	Positive histology	104
23840899	70-74 years	Male	Divorced	2010	White	Malignant	341	8070	IB	T2a	21	None	0	Surgery performed	No/Unknown	None; diagnosed at autopsy	No radiation and/or cancer-directed surgery	None/Unknown	Tongue	4th of 4 or more primaries	Moderately differentiated; Grade II	Alive or dead of other cause	Dead (attributable to causes other than this cancer dx)	Tongue	Dead	No	4	0	Positive histology	33
6246090	60-64 years	Male	Married (including common law)	2010	White	Malignant	341	8070	IA	T1a	21	None	0	Surgery performed	No/Unknown	None; diagnosed at autopsy	No radiation and/or cancer-directed surgery	None/Unknown	Stomach	2nd of 2 or more primaries	Moderately differentiated; Grade II	Alive or dead of other cause	Dead (attributable to causes other than this cancer dx)	Stomach	Dead	No	3	0	Positive histology	79
11182993	80-84 years	Male	Married (including common law)	2010	White	Malignant	341	8070	IA	T1a	21	None	0	Surgery performed	No/Unknown	None; diagnosed at autopsy	No radiation and/or cancer-directed surgery	None/Unknown	Lung and Bronchus	2nd of 2 or more primaries	Moderately differentiated; Grade II	Dead (attributable to this cancer dx)	Alive or dead due to cancer	Lung and Bronchus	Dead	No	3	0	Positive histology	14
57679209	80-84 years	Male	Married (including common law)	2010	White	Malignant	341	8070	IB	T2a	21	None	0	Surgery performed	No/Unknown	None; diagnosed at autopsy	No radiation and/or cancer-directed surgery	None/Unknown	Lung and Bronchus	2nd of 2 or more primaries	Moderately differentiated; Grade II	Dead (attributable to this cancer dx)	Alive or dead due to cancer	Lung and Bronchus	Dead	No	2	0	Positive histology	19
11205949	85+ years	Male	Widowed	2010	White	Malignant	341	8070	IA	T1a	21	None	0	Surgery performed	No/Unknown	None; diagnosed at autopsy	No radiation and/or cancer-directed surgery	None/Unknown	Lung and Bronchus	2nd of 2 or more primaries	Moderately differentiated; Grade II	Dead (attributable to this cancer dx)	Alive or dead due to cancer	Lung and Bronchus	Dead	No	2	0	Positive histology	19
75009023	70-74 years	Male	Married (including common law)	2010	White	Malignant	341	8070	IA	T1a	21	None	0	Surgery performed	No/Unknown	None; diagnosed at autopsy	No radiation and/or cancer-directed surgery	None/Unknown	Lung and Bronchus	2nd of 2 or more primaries	Moderately differentiated; Grade II	Dead (attributable to this cancer dx)	Alive or dead due to cancer	Lung and Bronchus	Dead	No	2	0	Positive histology	20
17793108	75-79 years	Male	Married (including common law)	2010	White	Malignant	341	8070	IA	T1a	21	None	0	Surgery performed	No/Unknown	None; diagnosed at autopsy	No radiation and/or cancer-directed surgery	None/Unknown	Lung and Bronchus	3rd of 3 or more primaries	Moderately differentiated; Grade II	Dead (attributable to this cancer dx)	Alive or dead due to cancer	Lung and Bronchus	Dead	No	3	0	Positive histology	21
30366862	75-79 years	Male	Married (including common law)	2010	White	Malignant	341	8070	IA	T1b	21	None	0	Surgery performed	No/Unknown	None; diagnosed at autopsy	No radiation and/or cancer-directed surgery	None/Unknown	Lung and Bronchus	One primary only	Moderately differentiated; Grade II	Dead (attributable to this cancer dx)	Alive or dead due to cancer	Lung and Bronchus	Dead	Yes	1	0	Positive histology	40
17793271	70-74 years	Male	Married (including common law)	2010	White	Malignant	341	8070	IA	T1a	21	None	0	Surgery performed	No/Unknown	None; diagnosed at autopsy	No radiation and/or cancer-directed surgery	None/Unknown	Lung and Bronchus	4th of 4 or more primaries	Moderately differentiated; Grade II	Dead (attributable to this cancer dx)	Alive or dead due to cancer	Lung and Bronchus	Dead	No	5	0	Positive histology	42
6227513	70-74 years	Male	Married (including common law)	2010	White	Malignant	341	8070	IA	T1a	21	None	0	Surgery performed	No/Unknown	None; diagnosed at autopsy	No radiation and/or cancer-directed surgery	None/Unknown	Lung and Bronchus	One primary only	Moderately differentiated; Grade II	Dead (attributable to this cancer dx)	Alive or dead due to cancer	Lung and Bronchus	Dead	Yes	1	0	Positive histology	49
60468546	55-59 years	Male	Married (including common law)	2010	White	Malignant	341	8070	IA	T1b	21	None	0	Surgery performed	No/Unknown	None; diagnosed at autopsy	No radiation and/or cancer-directed surgery	None/Unknown	Lung and Bronchus	2nd of 2 or more primaries	Moderately differentiated; Grade II	Dead (attributable to this cancer dx)	Alive or dead due to cancer	Lung and Bronchus	Dead	No	3	0	Positive histology	81
60649888	60-64 years	Male	Single (never married)	2010	White	Malignant	341	8070	IA	T1a	21	None	0	Surgery performed	No/Unknown	None; diagnosed at autopsy	No radiation and/or cancer-directed surgery	None/Unknown	Miscellaneous Malignant Cancer	2nd of 2 or more primaries	Moderately differentiated; Grade II	Dead (attributable to this cancer dx)	Alive or dead due to cancer	Miscellaneous Malignant Cancer	Dead	No	2	0	Positive histology	4
6230943	70-74 years	Male	Divorced	2010	White	Malignant	341	8070	IA	T1a	21	None	0	Surgery performed	No/Unknown	None; diagnosed at autopsy	No radiation and/or cancer-directed surgery	None/Unknown	Other Infectious and Parasitic Diseases including HIV	One primary only	Moderately differentiated; Grade II	Alive or dead of other cause	Dead (attributable to causes other than this cancer dx)	Other Infectious and Parasitic Diseases including HIV	Dead	Yes	1	0	Positive histology	29
44838216	60-64 years	Male	Married (including common law)	2010	White	Malignant	341	8070	IA	T1a	21	None	0	Surgery performed	No/Unknown	None; diagnosed at autopsy	No radiation and/or cancer-directed surgery	None/Unknown	Other Infectious and Parasitic Diseases including HIV	1st of 2 or more primaries	Moderately differentiated; Grade II	Alive or dead of other cause	Dead (attributable to causes other than this cancer dx)	Other Infectious and Parasitic Diseases including HIV	Dead	Yes	2	0	Positive histology	37
21507820	80-84 years	Male	Married (including common law)	2010	White	Malignant	341	8070	IB	T2a	21	None	0	Surgery performed	No/Unknown	None; diagnosed at autopsy	No radiation and/or cancer-directed surgery	None/Unknown	Diseases of Heart	One primary only	Moderately differentiated; Grade II	Alive or dead of other cause	Dead (attributable to causes other than this cancer dx)	Diseases of Heart	Dead	Yes	1	0	Positive histology	32
17748695	80-84 years	Male	Married (including common law)	2010	White	Malignant	341	8070	IA	T1a	21	None	0	Surgery performed	No/Unknown	None; diagnosed at autopsy	No radiation and/or cancer-directed surgery	None/Unknown	Cerebrovascular Diseases	2nd of 2 or more primaries	Moderately differentiated; Grade II	Alive or dead of other cause	Dead (attributable to causes other than this cancer dx)	Cerebrovascular Diseases	Dead	No	2	0	Positive histology	13
43327638	75-79 years	Male	Unknown	2010	White	Malignant	341	8070	IA	T1a	21	None	0	Surgery performed	No/Unknown	None; diagnosed at autopsy	No radiation and/or cancer-directed surgery	None/Unknown	Other Diseases of Arteries, Arterioles, Capillaries	2nd of 2 or more primaries	Moderately differentiated; Grade II	Alive or dead of other cause	Dead (attributable to causes other than this cancer dx)	Other Diseases of Arteries, Arterioles, Capillaries	Dead	No	2	0	Positive histology	24
44798024	75-79 years	Male	Married (including common law)	2010	White	Malignant	341	8070	IA	T1b	21	None	0	Surgery performed	No/Unknown	None; diagnosed at autopsy	No radiation and/or cancer-directed surgery	None/Unknown	Other Diseases of Arteries, Arterioles, Capillaries	One primary only	Moderately differentiated; Grade II	Alive or dead of other cause	Dead (attributable to causes other than this cancer dx)	Other Diseases of Arteries, Arterioles, Capillaries	Dead	Yes	1	0	Positive histology	96
57747761	70-74 years	Male	Married (including common law)	2010	White	Malignant	341	8070	IA	T1a	21	None	0	Surgery performed	No/Unknown	None; diagnosed at autopsy	No radiation and/or cancer-directed surgery	None/Unknown	State DC not available or state DC available but no COD	1st of 2 or more primaries	Moderately differentiated; Grade II	Dead (missing/unknown COD)	Dead (missing/unknown COD)	State DC not available or state DC available but no COD	Dead	Yes	2	0	Positive histology	92
75098239	75-79 years	Male	Married (including common law)	2010	White	Malignant	341	8070	IA	T1a	21	None	0	Surgery performed	Yes	None; diagnosed at autopsy	No radiation and/or cancer-directed surgery	None/Unknown	Other Oral Cavity and Pharynx	2nd of 2 or more primaries	Moderately differentiated; Grade II	Alive or dead of other cause	Dead (attributable to causes other than this cancer dx)	Other Oral Cavity and Pharynx	Dead	No	3	0	Positive histology	19
23592623	70-74 years	Male	Widowed	2010	White	Malignant	341	8070	IB	T2a	21	None	0	Surgery performed	Yes	None; diagnosed at autopsy	Radiation after surgery	Beam radiation	Lung and Bronchus	2nd of 2 or more primaries	Moderately differentiated; Grade II	Dead (attributable to this cancer dx)	Alive or dead due to cancer	Lung and Bronchus	Dead	No	3	0	Positive histology	27
66369626	70-74 years	Male	Unknown	2010	White	Malignant	341	8070	IA	T1a	21	Number of regional lymph nodes removed unknown	4	Surgery performed	No/Unknown	None; diagnosed at autopsy	No radiation and/or cancer-directed surgery	None/Unknown	Pneumonia and Influenza	2nd of 2 or more primaries	Moderately differentiated; Grade II	Alive or dead of other cause	Dead (attributable to causes other than this cancer dx)	Pneumonia and Influenza	Dead	No	2	0	Positive histology	22
75318582	65-69 years	Male	Unknown	2010	White	Malignant	341	8070	IA	T1a	21	1 to 3 regional lymph nodes removed	1	Surgery performed	No/Unknown	None; diagnosed at autopsy	No radiation and/or cancer-directed surgery	None/Unknown	Lung and Bronchus	1st of 2 or more primaries	Moderately differentiated; Grade II	Dead (attributable to this cancer dx)	Alive or dead due to cancer	Lung and Bronchus	Dead	Yes	2	0	Positive histology	93
75345292	65-69 years	Male	Single (never married)	2010	White	Malignant	341	8070	IA	T1a	21	1 to 3 regional lymph nodes removed	1	Surgery performed	No/Unknown	None; diagnosed at autopsy	No radiation and/or cancer-directed surgery	None/Unknown	Aortic Aneurysm and Dissection	One primary only	Moderately differentiated; Grade II	Alive or dead of other cause	Dead (attributable to causes other than this cancer dx)	Aortic Aneurysm and Dissection	Dead	Yes	1	0	Positive histology	68
10640996	75-79 years	Male	Married (including common law)	2010	White	Malignant	341	8070	IB	T2a	21	1 to 3 regional lymph nodes removed	2	Surgery performed	No/Unknown	None; diagnosed at autopsy	No radiation and/or cancer-directed surgery	None/Unknown	Alive	2nd of 2 or more primaries	Moderately differentiated; Grade II	Alive or dead of other cause	Alive or dead due to cancer	Alive	Alive	No	3	0	Positive histology	103
1162037	60-64 years	Male	Married (including common law)	2010	White	Malignant	341	8070	IA	T1a	21	1 to 3 regional lymph nodes removed	3	Surgery performed	No/Unknown	None; diagnosed at autopsy	No radiation and/or cancer-directed surgery	None/Unknown	Alive	1st of 2 or more primaries	Moderately differentiated; Grade II	Alive or dead of other cause	Alive or dead due to cancer	Alive	Alive	Yes	2	0	Positive histology	105
6228259	65-69 years	Male	Married (including common law)	2010	White	Malignant	341	8070	IA	T1a	21	1 to 3 regional lymph nodes removed	3	Surgery performed	No/Unknown	None; diagnosed at autopsy	No radiation and/or cancer-directed surgery	None/Unknown	Lung and Bronchus	One primary only	Moderately differentiated; Grade II	Dead (attributable to this cancer dx)	Alive or dead due to cancer	Lung and Bronchus	Dead	Yes	1	0	Positive histology	2
10881165	80-84 years	Male	Widowed	2010	White	Malignant	341	8070	IA	T1a	21	1 to 3 regional lymph nodes removed	3	Surgery performed	No/Unknown	None; diagnosed at autopsy	No radiation and/or cancer-directed surgery	None/Unknown	Lung and Bronchus	2nd of 2 or more primaries	Moderately differentiated; Grade II	Dead (attributable to this cancer dx)	Alive or dead due to cancer	Lung and Bronchus	Dead	No	2	0	Positive histology	56
57690474	60-64 years	Male	Divorced	2010	White	Malignant	341	8070	IA	T1a	21	1 to 3 regional lymph nodes removed	3	Surgery performed	No/Unknown	None; diagnosed at autopsy	No radiation and/or cancer-directed surgery	None/Unknown	Lung and Bronchus	2nd of 2 or more primaries	Moderately differentiated; Grade II	Dead (attributable to this cancer dx)	Alive or dead due to cancer	Lung and Bronchus	Dead	No	3	0	Positive histology	74
23989709	70-74 years	Male	Widowed	2010	White	Malignant	341	8070	IA	T1a	21	1 to 3 regional lymph nodes removed	1	Surgery performed	No/Unknown	None; diagnosed at autopsy	Intraoperative radiation	Radioactive implants (includes brachytherapy) (1988+)	Lung and Bronchus	One primary only	Moderately differentiated; Grade II	Dead (attributable to this cancer dx)	Alive or dead due to cancer	Lung and Bronchus	Dead	Yes	1	0	Positive histology	95
57664664	65-69 years	Male	Married (including common law)	2010	White	Malignant	341	8070	IA	T1a	21	1 to 3 regional lymph nodes removed	1	Surgery performed	Yes	None; diagnosed at autopsy	No radiation and/or cancer-directed surgery	None/Unknown	Alive	One primary only	Moderately differentiated; Grade II	Alive or dead of other cause	Alive or dead due to cancer	Alive	Alive	Yes	1	0	Positive histology	98
57690462	80-84 years	Male	Married (including common law)	2010	White	Malignant	341	8070	IA	T1b	21	4 or more regional lymph nodes removed	4	Surgery performed	No/Unknown	None; diagnosed at autopsy	No radiation and/or cancer-directed surgery	None/Unknown	Lung and Bronchus	1st of 2 or more primaries	Moderately differentiated; Grade II	Dead (attributable to this cancer dx)	Alive or dead due to cancer	Lung and Bronchus	Dead	Yes	2	0	Positive histology	68
1121250	60-64 years	Male	Married (including common law)	2010	White	Malignant	341	8070	IB	T2a	21	4 or more regional lymph nodes removed	6	Surgery performed	No/Unknown	None; diagnosed at autopsy	No radiation and/or cancer-directed surgery	None/Unknown	Lung and Bronchus	3rd of 3 or more primaries	Moderately differentiated; Grade II	Dead (attributable to this cancer dx)	Alive or dead due to cancer	Lung and Bronchus	Dead	No	3	0	Positive histology	28
11288036	65-69 years	Male	Married (including common law)	2010	White	Malignant	341	8070	IA	T1a	21	4 or more regional lymph nodes removed	6	Surgery performed	No/Unknown	None; diagnosed at autopsy	No radiation and/or cancer-directed surgery	None/Unknown	Chronic Obstructive Pulmonary Disease and Allied Cond	One primary only	Moderately differentiated; Grade II	Alive or dead of other cause	Dead (attributable to causes other than this cancer dx)	Chronic Obstructive Pulmonary Disease and Allied Cond	Dead	Yes	1	0	Positive histology	83
60715556	75-79 years	Male	Married (including common law)	2010	White	Malignant	341	8070	IA	T1a	21	4 or more regional lymph nodes removed	10	Surgery performed	No/Unknown	None; diagnosed at autopsy	No radiation and/or cancer-directed surgery	None/Unknown	Lung and Bronchus	2nd of 2 or more primaries	Moderately differentiated; Grade II	Dead (attributable to this cancer dx)	Alive or dead due to cancer	Lung and Bronchus	Dead	No	2	0	Positive histology	10
30170994	70-74 years	Male	Married (including common law)	2010	White	Malignant	341	8070	IA	T1a	21	4 or more regional lymph nodes removed	15	Surgery performed	No/Unknown	None; diagnosed at autopsy	No radiation and/or cancer-directed surgery	None/Unknown	Alive	2nd of 2 or more primaries	Moderately differentiated; Grade II	Alive or dead of other cause	Alive or dead due to cancer	Alive	Alive	No	2	0	Positive histology	103
75315586	70-74 years	Male	Married (including common law)	2010	White	Malignant	341	8070	IA	T1b	22	None	0	Surgery performed	No/Unknown	None; diagnosed at autopsy	No radiation and/or cancer-directed surgery	None/Unknown	Diseases of Heart	1st of 2 or more primaries	Moderately differentiated; Grade II	Alive or dead of other cause	Dead (attributable to causes other than this cancer dx)	Diseases of Heart	Dead	Yes	1	0	Positive histology	23
65504073	55-59 years	Male	Single (never married)	2010	White	Malignant	341	8070	IA	T1a	22	Biopsy or aspiration of regional lymph node, NOS	95	Surgery performed	No/Unknown	None; diagnosed at autopsy	No radiation and/or cancer-directed surgery	None/Unknown	Other Oral Cavity and Pharynx	3rd of 3 or more primaries	Moderately differentiated; Grade II	Alive or dead of other cause	Dead (attributable to causes other than this cancer dx)	Other Oral Cavity and Pharynx	Dead	No	4	0	Positive histology	86
43362476	75-79 years	Male	Married (including common law)	2010	White	Malignant	341	8070	IA	T1a	22	1 to 3 regional lymph nodes removed	1	Surgery performed	No/Unknown	None; diagnosed at autopsy	No radiation and/or cancer-directed surgery	None/Unknown	Lung and Bronchus	3rd of 3 or more primaries	Moderately differentiated; Grade II	Dead (attributable to this cancer dx)	Alive or dead due to cancer	Lung and Bronchus	Dead	No	4	0	Positive histology	62
44791137	75-79 years	Male	Single (never married)	2010	White	Malignant	341	8070	IA	T1b	22	1 to 3 regional lymph nodes removed	1	Surgery performed	No/Unknown	None; diagnosed at autopsy	No radiation and/or cancer-directed surgery	None/Unknown	Melanoma of the Skin	1st of 2 or more primaries	Moderately differentiated; Grade II	Alive or dead of other cause	Dead (attributable to causes other than this cancer dx)	Melanoma of the Skin	Dead	Yes	2	0	Positive histology	17
11312196	70-74 years	Male	Unknown	2010	White	Malignant	341	8070	IA	T1a	22	1 to 3 regional lymph nodes removed	3	Surgery performed	No/Unknown	None; diagnosed at autopsy	No radiation and/or cancer-directed surgery	None/Unknown	Alive	2nd of 2 or more primaries	Moderately differentiated; Grade II	Alive or dead of other cause	Alive or dead due to cancer	Alive	Alive	No	2	0	Positive histology	96
6109099	55-59 years	Male	Married (including common law)	2010	White	Malignant	341	8070	IB	T2a	22	1 to 3 regional lymph nodes removed	1	Surgery performed	Yes	Non-primary surgical procedure performed	No radiation and/or cancer-directed surgery	None/Unknown	Lung and Bronchus	2nd of 2 or more primaries	Moderately differentiated; Grade II	Dead (attributable to this cancer dx)	Alive or dead due to cancer	Lung and Bronchus	Dead	No	2	0	Positive histology	70
30358744	65-69 years	Male	Married (including common law)	2010	White	Malignant	341	8070	IA	T1a	22	4 or more regional lymph nodes removed	8	Surgery performed	No/Unknown	None; diagnosed at autopsy	No radiation and/or cancer-directed surgery	None/Unknown	Diseases of Heart	One primary only	Moderately differentiated; Grade II	Alive or dead of other cause	Dead (attributable to causes other than this cancer dx)	Diseases of Heart	Dead	Yes	1	0	Positive histology	36
43830474	75-79 years	Male	Married (including common law)	2010	White	Malignant	341	8070	IB	T2a	22	4 or more regional lymph nodes removed	20	Surgery performed	No/Unknown	None; diagnosed at autopsy	No radiation and/or cancer-directed surgery	None/Unknown	Chronic Obstructive Pulmonary Disease and Allied Cond	2nd of 2 or more primaries	Moderately differentiated; Grade II	Alive or dead of other cause	Dead (attributable to causes other than this cancer dx)	Chronic Obstructive Pulmonary Disease and Allied Cond	Dead	No	2	0	Positive histology	33
6238880	55-59 years	Male	Unknown	2010	White	Malignant	341	8070	IB	T2a	23	1 to 3 regional lymph nodes removed	3	Surgery performed	No/Unknown	Non-primary surgical procedure performed	No radiation and/or cancer-directed surgery	None/Unknown	Lung and Bronchus	One primary only	Moderately differentiated; Grade II	Dead (attributable to this cancer dx)	Alive or dead due to cancer	Lung and Bronchus	Dead	Yes	1	0	Positive histology	1
11311626	65-69 years	Male	Single (never married)	2010	White	Malignant	341	8070	IB	T2a	24	None	0	Surgery performed	Yes	None; diagnosed at autopsy	Radiation after surgery	Beam radiation	Lung and Bronchus	One primary only	Moderately differentiated; Grade II	Dead (attributable to this cancer dx)	Alive or dead due to cancer	Lung and Bronchus	Dead	Yes	1	0	Positive histology	8
44777336	60-64 years	Male	Divorced	2010	White	Malignant	341	8070	IB	T2a	25	4 or more regional lymph nodes removed	8	Surgery performed	Yes	None; diagnosed at autopsy	No radiation and/or cancer-directed surgery	None/Unknown	Lung and Bronchus	One primary only	Moderately differentiated; Grade II	Dead (attributable to this cancer dx)	Alive or dead due to cancer	Lung and Bronchus	Dead	Yes	1	0	Positive histology	35
44927865	80-84 years	Male	Divorced	2010	White	Malignant	341	8070	IA	T1a	30	None	0	Surgery performed	No/Unknown	None; diagnosed at autopsy	No radiation and/or cancer-directed surgery	None/Unknown	Lung and Bronchus	One primary only	Moderately differentiated; Grade II	Dead (attributable to this cancer dx)	Alive or dead due to cancer	Lung and Bronchus	Dead	Yes	1	0	Positive histology	21
42364539	75-79 years	Male	Married (including common law)	2010	White	Malignant	341	8070	IB	T2a	30	None	0	Surgery performed	No/Unknown	None; diagnosed at autopsy	Radiation after surgery	Beam radiation	Lung and Bronchus	2nd of 2 or more primaries	Moderately differentiated; Grade II	Dead (attributable to this cancer dx)	Alive or dead due to cancer	Lung and Bronchus	Dead	No	2	0	Positive histology	25
42828079	80-84 years	Male	Married (including common law)	2010	White	Malignant	341	8070	IB	T2a	30	None	0	Surgery performed	Yes	None; diagnosed at autopsy	No radiation and/or cancer-directed surgery	None/Unknown	Lung and Bronchus	2nd of 2 or more primaries	Moderately differentiated; Grade II	Dead (attributable to this cancer dx)	Alive or dead due to cancer	Lung and Bronchus	Dead	No	2	0	Positive histology	23
23992641	65-69 years	Male	Married (including common law)	2010	White	Malignant	341	8070	IB	T2a	30	1 to 3 regional lymph nodes removed	2	Surgery performed	No/Unknown	None; diagnosed at autopsy	No radiation and/or cancer-directed surgery	None/Unknown	Alive	One primary only	Moderately differentiated; Grade II	Alive or dead of other cause	Alive or dead due to cancer	Alive	Alive	Yes	1	0	Positive histology	98
28361120	70-74 years	Male	Married (including common law)	2010	White	Malignant	341	8070	IB	T2a	30	1 to 3 regional lymph nodes removed	2	Surgery performed	No/Unknown	None; diagnosed at autopsy	No radiation and/or cancer-directed surgery	None/Unknown	Lung and Bronchus	One primary only	Moderately differentiated; Grade II	Dead (attributable to this cancer dx)	Alive or dead due to cancer	Lung and Bronchus	Dead	Yes	1	0	Positive histology	30
60403656	65-69 years	Male	Married (including common law)	2010	White	Malignant	341	8070	IA	T1a	30	1 to 3 regional lymph nodes removed	3	Surgery performed	No/Unknown	None; diagnosed at autopsy	No radiation and/or cancer-directed surgery	None/Unknown	Alive	4th of 4 or more primaries	Moderately differentiated; Grade II	Alive or dead of other cause	Alive or dead due to cancer	Alive	Alive	No	5	0	Positive histology	102
60518324	80-84 years	Male	Married (including common law)	2010	White	Malignant	341	8070	IB	T2a	30	1 to 3 regional lymph nodes removed	3	Surgery performed	No/Unknown	None; diagnosed at autopsy	No radiation and/or cancer-directed surgery	None/Unknown	Non-Hodgkin Lymphoma	3rd of 3 or more primaries	Moderately differentiated; Grade II	Alive or dead of other cause	Dead (attributable to causes other than this cancer dx)	Non-Hodgkin Lymphoma	Dead	Yes	4	0	Positive histology	50
17937785	65-69 years	Male	Married (including common law)	2010	White	Malignant	341	8070	IB	T2a	30	1 to 3 regional lymph nodes removed	3	Surgery performed	No/Unknown	None; diagnosed at autopsy	No radiation and/or cancer-directed surgery	None/Unknown	Diseases of Heart	2nd of 2 or more primaries	Moderately differentiated; Grade II	Alive or dead of other cause	Dead (attributable to causes other than this cancer dx)	Diseases of Heart	Dead	No	2	0	Positive histology	75
57690323	70-74 years	Male	Married (including common law)	2010	White	Malignant	341	8070	IA	T1a	30	1 to 3 regional lymph nodes removed	3	Surgery performed	No/Unknown	None; diagnosed at autopsy	No radiation and/or cancer-directed surgery	None/Unknown	Other Cause of Death	One primary only	Moderately differentiated; Grade II	Alive or dead of other cause	Dead (attributable to causes other than this cancer dx)	Other Cause of Death	Dead	Yes	1	0	Positive histology	19
57690063	60-64 years	Male	Married (including common law)	2010	White	Malignant	341	8070	IA	T1b	30	1 to 3 regional lymph nodes removed	4	Surgery performed	No/Unknown	None; diagnosed at autopsy	No radiation and/or cancer-directed surgery	None/Unknown	Diseases of Heart	One primary only	Moderately differentiated; Grade II	Alive or dead of other cause	Dead (attributable to causes other than this cancer dx)	Diseases of Heart	Dead	Yes	1	0	Positive histology	100
57671273	75-79 years	Male	Married (including common law)	2010	White	Malignant	341	8070	IA	T1b	30	1 to 3 regional lymph nodes removed	7	Surgery performed	No/Unknown	None; diagnosed at autopsy	No radiation and/or cancer-directed surgery	None/Unknown	Alive	One primary only	Moderately differentiated; Grade II	Alive or dead of other cause	Alive or dead due to cancer	Alive	Alive	Yes	1	0	Positive histology	102
57642397	70-74 years	Male	Married (including common law)	2010	White	Malignant	341	8070	IB	T2a	30	1 to 3 regional lymph nodes removed	3	Surgery performed	Yes	None; diagnosed at autopsy	No radiation and/or cancer-directed surgery	None/Unknown	Lung and Bronchus	2nd of 2 or more primaries	Moderately differentiated; Grade II	Dead (attributable to this cancer dx)	Alive or dead due to cancer	Lung and Bronchus	Dead	No	2	0	Positive histology	54
66404381	70-74 years	Male	Married (including common law)	2010	White	Malignant	341	8070	IB	T2a	30	4 or more regional lymph nodes removed	4	Surgery performed	No/Unknown	None; diagnosed at autopsy	No radiation and/or cancer-directed surgery	None/Unknown	Lung and Bronchus	One primary only	Moderately differentiated; Grade II	Dead (attributable to this cancer dx)	Alive or dead due to cancer	Lung and Bronchus	Dead	Yes	1	0	Positive histology	1
44857315	80-84 years	Male	Married (including common law)	2010	White	Malignant	341	8070	IB	T2a	30	4 or more regional lymph nodes removed	4	Surgery performed	No/Unknown	None; diagnosed at autopsy	No radiation and/or cancer-directed surgery	None/Unknown	Diseases of Heart	One primary only	Moderately differentiated; Grade II	Alive or dead of other cause	Dead (attributable to causes other than this cancer dx)	Diseases of Heart	Dead	Yes	1	0	Positive histology	68
57438547	70-74 years	Male	Widowed	2010	White	Malignant	341	8070	IB	T2a	30	4 or more regional lymph nodes removed	5	Surgery performed	No/Unknown	None; diagnosed at autopsy	No radiation and/or cancer-directed surgery	None/Unknown	Lung and Bronchus	2nd of 2 or more primaries	Moderately differentiated; Grade II	Dead (attributable to this cancer dx)	Alive or dead due to cancer	Lung and Bronchus	Dead	No	2	0	Positive histology	44
57652547	65-69 years	Male	Married (including common law)	2010	White	Malignant	341	8070	IA	T1a	30	4 or more regional lymph nodes removed	5	Surgery performed	No/Unknown	None; diagnosed at autopsy	No radiation and/or cancer-directed surgery	None/Unknown	Chronic Obstructive Pulmonary Disease and Allied Cond	One primary only	Moderately differentiated; Grade II	Alive or dead of other cause	Dead (attributable to causes other than this cancer dx)	Chronic Obstructive Pulmonary Disease and Allied Cond	Dead	Yes	1	0	Positive histology	21
60575829	75-79 years	Male	Married (including common law)	2010	White	Malignant	341	8070	IA	T1a	30	4 or more regional lymph nodes removed	5	Surgery performed	No/Unknown	None; diagnosed at autopsy	No radiation and/or cancer-directed surgery	None/Unknown	Chronic Obstructive Pulmonary Disease and Allied Cond	3rd of 3 or more primaries	Moderately differentiated; Grade II	Alive or dead of other cause	Dead (attributable to causes other than this cancer dx)	Chronic Obstructive Pulmonary Disease and Allied Cond	Dead	No	3	0	Positive histology	49
66397634	65-69 years	Male	Unknown	2010	White	Malignant	341	8070	IA	T1b	30	4 or more regional lymph nodes removed	6	Surgery performed	No/Unknown	None; diagnosed at autopsy	No radiation and/or cancer-directed surgery	None/Unknown	Alive	One primary only	Moderately differentiated; Grade II	Alive or dead of other cause	Alive or dead due to cancer	Alive	Alive	Yes	1	0	Positive histology	98
57014217	75-79 years	Male	Married (including common law)	2010	White	Malignant	341	8070	IA	T1a	30	4 or more regional lymph nodes removed	6	Surgery performed	No/Unknown	None; diagnosed at autopsy	No radiation and/or cancer-directed surgery	None/Unknown	Chronic Obstructive Pulmonary Disease and Allied Cond	2nd of 2 or more primaries	Moderately differentiated; Grade II	Alive or dead of other cause	Dead (attributable to causes other than this cancer dx)	Chronic Obstructive Pulmonary Disease and Allied Cond	Dead	No	2	0	Positive histology	17
23807917	85+ years	Male	Widowed	2010	White	Malignant	341	8070	IB	T2a	30	4 or more regional lymph nodes removed	7	Surgery performed	No/Unknown	None; diagnosed at autopsy	No radiation and/or cancer-directed surgery	None/Unknown	Chronic Obstructive Pulmonary Disease and Allied Cond	2nd of 2 or more primaries	Moderately differentiated; Grade II	Alive or dead of other cause	Dead (attributable to causes other than this cancer dx)	Chronic Obstructive Pulmonary Disease and Allied Cond	Dead	No	2	0	Positive histology	13
57686960	75-79 years	Male	Married (including common law)	2010	White	Malignant	341	8070	IA	T1a	30	4 or more regional lymph nodes removed	10	Surgery performed	No/Unknown	None; diagnosed at autopsy	No radiation and/or cancer-directed surgery	None/Unknown	Cerebrovascular Diseases	One primary only	Moderately differentiated; Grade II	Alive or dead of other cause	Dead (attributable to causes other than this cancer dx)	Cerebrovascular Diseases	Dead	Yes	1	0	Positive histology	87
66340382	70-74 years	Male	Unknown	2010	White	Malignant	341	8070	IA	T1b	30	4 or more regional lymph nodes removed	13	Surgery performed	No/Unknown	None; diagnosed at autopsy	No radiation and/or cancer-directed surgery	None/Unknown	Other Acute Leukemia	1st of 2 or more primaries	Moderately differentiated; Grade II	Alive or dead of other cause	Dead (attributable to causes other than this cancer dx)	Other Acute Leukemia	Dead	Yes	2	0	Positive histology	86
57658775	60-64 years	Male	Single (never married)	2010	White	Malignant	341	8070	IB	T2a	30	4 or more regional lymph nodes removed	98	Surgery performed	No/Unknown	None; diagnosed at autopsy	No radiation and/or cancer-directed surgery	None/Unknown	Alive	One primary only	Moderately differentiated; Grade II	Alive or dead of other cause	Alive or dead due to cancer	Alive	Alive	Yes	1	0	Positive histology	102
57683481	60-64 years	Male	Widowed	2010	White	Malignant	341	8070	IA	T1a	30	4 or more regional lymph nodes removed	98	Surgery performed	No/Unknown	None; diagnosed at autopsy	No radiation and/or cancer-directed surgery	None/Unknown	Chronic Obstructive Pulmonary Disease and Allied Cond	One primary only	Moderately differentiated; Grade II	Alive or dead of other cause	Dead (attributable to causes other than this cancer dx)	Chronic Obstructive Pulmonary Disease and Allied Cond	Dead	Yes	1	0	Positive histology	96
44710348	65-69 years	Male	Divorced	2010	White	Malignant	341	8070	IB	T2a	30	4 or more regional lymph nodes removed	5	Surgery performed	Yes	None; diagnosed at autopsy	No radiation and/or cancer-directed surgery	None/Unknown	Alive	1st of 2 or more primaries	Moderately differentiated; Grade II	Alive or dead of other cause	Alive or dead due to cancer	Alive	Alive	Yes	2	0	Positive histology	99
57648772	50-54 years	Male	Married (including common law)	2010	White	Malignant	341	8070	IB	T2a	30	4 or more regional lymph nodes removed	17	Surgery performed	Yes	None; diagnosed at autopsy	No radiation and/or cancer-directed surgery	None/Unknown	Alive	1st of 2 or more primaries	Moderately differentiated; Grade II	Alive or dead of other cause	Alive or dead due to cancer	Alive	Alive	Yes	2	0	Positive histology	103
1179707	70-74 years	Male	Married (including common law)	2010	White	Malignant	341	8070	IA	T1b	33	None	7	Surgery performed	No/Unknown	None; diagnosed at autopsy	No radiation and/or cancer-directed surgery	None/Unknown	Alive	One primary only	Moderately differentiated; Grade II	Alive or dead of other cause	Alive or dead due to cancer	Alive	Alive	Yes	1	0	Positive histology	7
17859104	75-79 years	Male	Married (including common law)	2010	White	Malignant	341	8070	IA	T1a	33	Number of regional lymph nodes removed unknown	96	Surgery performed	No/Unknown	None; diagnosed at autopsy	No radiation and/or cancer-directed surgery	None/Unknown	Lung and Bronchus	One primary only	Moderately differentiated; Grade II	Dead (attributable to this cancer dx)	Alive or dead due to cancer	Lung and Bronchus	Dead	Yes	1	0	Positive histology	5
57651298	70-74 years	Male	Widowed	2010	White	Malignant	341	8070	IA	T1a	33	Number of regional lymph nodes removed unknown	97	Surgery performed	No/Unknown	None; diagnosed at autopsy	No radiation and/or cancer-directed surgery	None/Unknown	Alive	1st of 2 or more primaries	Moderately differentiated; Grade II	Alive or dead of other cause	Alive or dead due to cancer	Alive	Alive	Yes	1	0	Positive histology	104
42030848	75-79 years	Male	Married (including common law)	2010	White	Malignant	341	8070	IB	T2a	33	Number of regional lymph nodes removed unknown	97	Surgery performed	No/Unknown	None; diagnosed at autopsy	No radiation and/or cancer-directed surgery	None/Unknown	Chronic Obstructive Pulmonary Disease and Allied Cond	3rd of 3 or more primaries	Moderately differentiated; Grade II	Alive or dead of other cause	Dead (attributable to causes other than this cancer dx)	Chronic Obstructive Pulmonary Disease and Allied Cond	Dead	No	3	0	Positive histology	91
57695414	70-74 years	Male	Widowed	2010	White	Malignant	341	8070	IA	T1a	33	Number of regional lymph nodes removed unknown	97	Surgery performed	No/Unknown	None; diagnosed at autopsy	No radiation and/or cancer-directed surgery	None/Unknown	Other Cause of Death	One primary only	Moderately differentiated; Grade II	Alive or dead of other cause	Dead (attributable to causes other than this cancer dx)	Other Cause of Death	Dead	Yes	1	0	Positive histology	61
6033859	70-74 years	Male	Married (including common law)	2010	White	Malignant	341	8070	IA	T1b	33	Number of regional lymph nodes removed unknown	2	Surgery performed	No/Unknown	None; diagnosed at autopsy	Radiation after surgery	Beam radiation	Lung and Bronchus	2nd of 2 or more primaries	Moderately differentiated; Grade II	Dead (attributable to this cancer dx)	Alive or dead due to cancer	Lung and Bronchus	Dead	Yes	2	0	Positive histology	21
65098823	55-59 years	Male	Married (including common law)	2010	White	Malignant	341	8070	IA	T1a	33	1 to 3 regional lymph nodes removed	1	Surgery performed	No/Unknown	None; diagnosed at autopsy	No radiation and/or cancer-directed surgery	None/Unknown	Alive	2nd of 2 or more primaries	Moderately differentiated; Grade II	Alive or dead of other cause	Alive or dead due to cancer	Alive	Alive	No	2	0	Positive histology	98
57663787	65-69 years	Male	Divorced	2010	White	Malignant	341	8070	IB	T2a	33	1 to 3 regional lymph nodes removed	1	Surgery performed	No/Unknown	None; diagnosed at autopsy	No radiation and/or cancer-directed surgery	None/Unknown	Alive	One primary only	Moderately differentiated; Grade II	Alive or dead of other cause	Alive or dead due to cancer	Alive	Alive	Yes	1	0	Positive histology	100
44792236	65-69 years	Male	Married (including common law)	2010	White	Malignant	341	8070	IB	T2a	33	1 to 3 regional lymph nodes removed	1	Surgery performed	No/Unknown	None; diagnosed at autopsy	No radiation and/or cancer-directed surgery	None/Unknown	Diseases of Heart	One primary only	Moderately differentiated; Grade II	Alive or dead of other cause	Dead (attributable to causes other than this cancer dx)	Diseases of Heart	Dead	Yes	1	0	Positive histology	11
30367300	65-69 years	Male	Divorced	2010	White	Malignant	341	8070	IB	T2a	33	1 to 3 regional lymph nodes removed	2	Surgery performed	No/Unknown	None; diagnosed at autopsy	No radiation and/or cancer-directed surgery	None/Unknown	Lung and Bronchus	One primary only	Moderately differentiated; Grade II	Dead (attributable to this cancer dx)	Alive or dead due to cancer	Lung and Bronchus	Dead	Yes	1	0	Positive histology	17
57667697	80-84 years	Male	Married (including common law)	2010	White	Malignant	341	8070	IB	T2a	33	1 to 3 regional lymph nodes removed	2	Surgery performed	No/Unknown	None; diagnosed at autopsy	No radiation and/or cancer-directed surgery	None/Unknown	Lung and Bronchus	One primary only	Moderately differentiated; Grade II	Dead (attributable to this cancer dx)	Alive or dead due to cancer	Lung and Bronchus	Dead	Yes	1	0	Positive histology	26
57573627	70-74 years	Male	Married (including common law)	2010	White	Malignant	341	8070	IA	T1b	33	1 to 3 regional lymph nodes removed	2	Surgery performed	No/Unknown	None; diagnosed at autopsy	No radiation and/or cancer-directed surgery	None/Unknown	Other Cause of Death	2nd of 2 or more primaries	Moderately differentiated; Grade II	Alive or dead of other cause	Dead (attributable to causes other than this cancer dx)	Other Cause of Death	Dead	No	2	0	Positive histology	80
74914987	65-69 years	Male	Married (including common law)	2010	White	Malignant	341	8070	IA	T1b	33	1 to 3 regional lymph nodes removed	3	Surgery performed	No/Unknown	None; diagnosed at autopsy	No radiation and/or cancer-directed surgery	None/Unknown	Larynx	2nd of 2 or more primaries	Moderately differentiated; Grade II	Dead (attributable to this cancer dx)	Alive or dead due to cancer	Larynx	Dead	No	2	0	Positive histology	7
66444828	75-79 years	Male	Married (including common law)	2010	White	Malignant	341	8070	IA	T1a	33	1 to 3 regional lymph nodes removed	3	Surgery performed	No/Unknown	None; diagnosed at autopsy	No radiation and/or cancer-directed surgery	None/Unknown	Non-Hodgkin Lymphoma	2nd of 2 or more primaries	Moderately differentiated; Grade II	Alive or dead of other cause	Dead (attributable to causes other than this cancer dx)	Non-Hodgkin Lymphoma	Dead	No	3	0	Positive histology	52
74896959	75-79 years	Male	Divorced	2010	White	Malignant	341	8070	IB	T2a	33	4 or more regional lymph nodes removed	4	Surgery performed	No/Unknown	None; diagnosed at autopsy	No radiation and/or cancer-directed surgery	None/Unknown	Alive	2nd of 2 or more primaries	Moderately differentiated; Grade II	Alive or dead of other cause	Alive or dead due to cancer	Alive	Alive	No	2	0	Positive histology	96
11304861	75-79 years	Male	Married (including common law)	2010	White	Malignant	341	8070	IA	T1b	33	4 or more regional lymph nodes removed	4	Surgery performed	No/Unknown	None; diagnosed at autopsy	No radiation and/or cancer-directed surgery	None/Unknown	Alive	One primary only	Moderately differentiated; Grade II	Alive or dead of other cause	Alive or dead due to cancer	Alive	Alive	Yes	1	0	Positive histology	96
44868018	75-79 years	Male	Married (including common law)	2010	White	Malignant	341	8070	IA	T1b	33	4 or more regional lymph nodes removed	4	Surgery performed	No/Unknown	None; diagnosed at autopsy	No radiation and/or cancer-directed surgery	None/Unknown	Alive	One primary only	Moderately differentiated; Grade II	Alive or dead of other cause	Alive or dead due to cancer	Alive	Alive	Yes	1	0	Positive histology	98
6241641	60-64 years	Male	Married (including common law)	2010	White	Malignant	341	8070	IA	T1a	33	4 or more regional lymph nodes removed	4	Surgery performed	No/Unknown	None; diagnosed at autopsy	No radiation and/or cancer-directed surgery	None/Unknown	Alive	One primary only	Moderately differentiated; Grade II	Alive or dead of other cause	Alive or dead due to cancer	Alive	Alive	Yes	1	0	Positive histology	100
60772305	60-64 years	Male	Married (including common law)	2010	White	Malignant	341	8070	IA	T1b	33	4 or more regional lymph nodes removed	4	Surgery performed	No/Unknown	None; diagnosed at autopsy	No radiation and/or cancer-directed surgery	None/Unknown	Alive	One primary only	Moderately differentiated; Grade II	Alive or dead of other cause	Alive or dead due to cancer	Alive	Alive	Yes	1	0	Positive histology	102
60463795	75-79 years	Male	Married (including common law)	2010	White	Malignant	341	8070	IA	T1a	33	4 or more regional lymph nodes removed	4	Surgery performed	No/Unknown	None; diagnosed at autopsy	No radiation and/or cancer-directed surgery	None/Unknown	Alive	2nd of 2 or more primaries	Moderately differentiated; Grade II	Alive or dead of other cause	Alive or dead due to cancer	Alive	Alive	No	3	0	Positive histology	103
17693532	60-64 years	Male	Married (including common law)	2010	White	Malignant	341	8070	IA	T1a	33	4 or more regional lymph nodes removed	4	Surgery performed	No/Unknown	None; diagnosed at autopsy	No radiation and/or cancer-directed surgery	None/Unknown	Lung and Bronchus	2nd of 2 or more primaries	Moderately differentiated; Grade II	Dead (attributable to this cancer dx)	Alive or dead due to cancer	Lung and Bronchus	Dead	No	2	0	Positive histology	53
44078631	60-64 years	Male	Unknown	2010	White	Malignant	341	8070	IA	T1a	33	4 or more regional lymph nodes removed	4	Surgery performed	No/Unknown	None; diagnosed at autopsy	No radiation and/or cancer-directed surgery	None/Unknown	Lung and Bronchus	2nd of 2 or more primaries	Moderately differentiated; Grade II	Dead (attributable to this cancer dx)	Alive or dead due to cancer	Lung and Bronchus	Dead	No	2	0	Positive histology	72
60583315	75-79 years	Male	Married (including common law)	2010	White	Malignant	341	8070	IA	T1a	33	4 or more regional lymph nodes removed	4	Surgery performed	No/Unknown	None; diagnosed at autopsy	No radiation and/or cancer-directed surgery	None/Unknown	Septicemia	2nd of 2 or more primaries	Moderately differentiated; Grade II	Alive or dead of other cause	Dead (attributable to causes other than this cancer dx)	Septicemia	Dead	No	2	0	Positive histology	0
15905722	65-69 years	Male	Unknown	2010	White	Malignant	341	8070	IB	T2a	33	4 or more regional lymph nodes removed	4	Surgery performed	No/Unknown	None; diagnosed at autopsy	No radiation and/or cancer-directed surgery	None/Unknown	Diseases of Heart	One primary only	Moderately differentiated; Grade II	Alive or dead of other cause	Dead (attributable to causes other than this cancer dx)	Diseases of Heart	Dead	Yes	1	0	Positive histology	2
75356649	45-49 years	Male	Married (including common law)	2010	White	Malignant	341	8070	IA	T1b	33	4 or more regional lymph nodes removed	4	Surgery performed	No/Unknown	None; diagnosed at autopsy	No radiation and/or cancer-directed surgery	None/Unknown	Chronic Obstructive Pulmonary Disease and Allied Cond	One primary only	Moderately differentiated; Grade II	Alive or dead of other cause	Dead (attributable to causes other than this cancer dx)	Chronic Obstructive Pulmonary Disease and Allied Cond	Dead	Yes	1	0	Positive histology	67
66367189	65-69 years	Male	Divorced	2010	White	Malignant	341	8070	IA	T1b	33	4 or more regional lymph nodes removed	4	Surgery performed	No/Unknown	None; diagnosed at autopsy	No radiation and/or cancer-directed surgery	None/Unknown	Other Cause of Death	One primary only	Moderately differentiated; Grade II	Alive or dead of other cause	Dead (attributable to causes other than this cancer dx)	Other Cause of Death	Dead	Yes	1	0	Positive histology	66
28401415	55-59 years	Male	Married (including common law)	2010	White	Malignant	341	8070	IB	T2a	33	4 or more regional lymph nodes removed	5	Surgery performed	No/Unknown	None; diagnosed at autopsy	No radiation and/or cancer-directed surgery	None/Unknown	Alive	2nd of 2 or more primaries	Moderately differentiated; Grade II	Alive or dead of other cause	Alive or dead due to cancer	Alive	Alive	No	2	0	Positive histology	67
10400077	65-69 years	Male	Widowed	2010	White	Malignant	341	8070	IB	T2a	33	4 or more regional lymph nodes removed	5	Surgery performed	No/Unknown	None; diagnosed at autopsy	No radiation and/or cancer-directed surgery	None/Unknown	Alive	2nd of 2 or more primaries	Moderately differentiated; Grade II	Alive or dead of other cause	Alive or dead due to cancer	Alive	Alive	No	2	0	Positive histology	99
60704301	70-74 years	Male	Divorced	2010	White	Malignant	341	8070	IA	T1b	33	4 or more regional lymph nodes removed	5	Surgery performed	No/Unknown	None; diagnosed at autopsy	No radiation and/or cancer-directed surgery	None/Unknown	Alive	2nd of 2 or more primaries	Moderately differentiated; Grade II	Alive or dead of other cause	Alive or dead due to cancer	Alive	Alive	No	5	0	Positive histology	101
66383275	65-69 years	Male	Married (including common law)	2010	White	Malignant	341	8070	IA	T1b	33	4 or more regional lymph nodes removed	5	Surgery performed	No/Unknown	None; diagnosed at autopsy	No radiation and/or cancer-directed surgery	None/Unknown	Lung and Bronchus	One primary only	Moderately differentiated; Grade II	Dead (attributable to this cancer dx)	Alive or dead due to cancer	Lung and Bronchus	Dead	Yes	1	0	Positive histology	12
11318828	55-59 years	Male	Married (including common law)	2010	White	Malignant	341	8070	IB	T2a	33	4 or more regional lymph nodes removed	5	Surgery performed	No/Unknown	None; diagnosed at autopsy	No radiation and/or cancer-directed surgery	None/Unknown	Lung and Bronchus	One primary only	Moderately differentiated; Grade II	Dead (attributable to this cancer dx)	Alive or dead due to cancer	Lung and Bronchus	Dead	Yes	1	0	Positive histology	23
75377409	70-74 years	Male	Married (including common law)	2010	White	Malignant	341	8070	IA	T1b	33	4 or more regional lymph nodes removed	5	Surgery performed	No/Unknown	None; diagnosed at autopsy	No radiation and/or cancer-directed surgery	None/Unknown	Lung and Bronchus	2nd of 2 or more primaries	Moderately differentiated; Grade II	Dead (attributable to this cancer dx)	Alive or dead due to cancer	Lung and Bronchus	Dead	No	4	0	Positive histology	62
74809417	80-84 years	Male	Married (including common law)	2010	White	Malignant	341	8070	IB	T2a	33	4 or more regional lymph nodes removed	5	Surgery performed	No/Unknown	None; diagnosed at autopsy	No radiation and/or cancer-directed surgery	None/Unknown	Diseases of Heart	2nd of 2 or more primaries	Moderately differentiated; Grade II	Alive or dead of other cause	Dead (attributable to causes other than this cancer dx)	Diseases of Heart	Dead	No	2	0	Positive histology	78
11309444	65-69 years	Male	Married (including common law)	2010	White	Malignant	341	8070	IA	T1b	33	4 or more regional lymph nodes removed	6	Surgery performed	No/Unknown	None; diagnosed at autopsy	No radiation and/or cancer-directed surgery	None/Unknown	Alive	One primary only	Moderately differentiated; Grade II	Alive or dead of other cause	Alive or dead due to cancer	Alive	Alive	Yes	1	0	Positive histology	96
44940816	70-74 years	Male	Married (including common law)	2010	White	Malignant	341	8070	IA	T1a	33	4 or more regional lymph nodes removed	6	Surgery performed	No/Unknown	None; diagnosed at autopsy	No radiation and/or cancer-directed surgery	None/Unknown	Alive	One primary only	Moderately differentiated; Grade II	Alive or dead of other cause	Alive or dead due to cancer	Alive	Alive	Yes	1	0	Positive histology	100
66366560	65-69 years	Male	Married (including common law)	2010	White	Malignant	341	8070	IA	T1a	33	4 or more regional lymph nodes removed	6	Surgery performed	No/Unknown	None; diagnosed at autopsy	No radiation and/or cancer-directed surgery	None/Unknown	Alive	1st of 2 or more primaries	Moderately differentiated; Grade II	Alive or dead of other cause	Alive or dead due to cancer	Alive	Alive	Yes	4	0	Positive histology	102
75030241	75-79 years	Male	Married (including common law)	2010	White	Malignant	341	8070	IA	T1a	33	4 or more regional lymph nodes removed	6	Surgery performed	No/Unknown	None; diagnosed at autopsy	No radiation and/or cancer-directed surgery	None/Unknown	Alive	2nd of 2 or more primaries	Moderately differentiated; Grade II	Alive or dead of other cause	Alive or dead due to cancer	Alive	Alive	No	3	0	Positive histology	104
44832294	70-74 years	Male	Married (including common law)	2010	White	Malignant	341	8070	IA	T1a	33	4 or more regional lymph nodes removed	6	Surgery performed	No/Unknown	None; diagnosed at autopsy	No radiation and/or cancer-directed surgery	None/Unknown	Pancreas	1st of 2 or more primaries	Moderately differentiated; Grade II	Alive or dead of other cause	Dead (attributable to causes other than this cancer dx)	Pancreas	Dead	Yes	2	0	Positive histology	103
65301545	65-69 years	Male	Married (including common law)	2010	White	Malignant	341	8070	IA	T1b	33	4 or more regional lymph nodes removed	6	Surgery performed	No/Unknown	None; diagnosed at autopsy	No radiation and/or cancer-directed surgery	None/Unknown	Lung and Bronchus	4th of 4 or more primaries	Moderately differentiated; Grade II	Dead (attributable to this cancer dx)	Alive or dead due to cancer	Lung and Bronchus	Dead	No	5	0	Positive histology	60
35922134	65-69 years	Male	Married (including common law)	2010	White	Malignant	341	8070	IA	T1b	33	4 or more regional lymph nodes removed	6	Surgery performed	No/Unknown	None; diagnosed at autopsy	No radiation and/or cancer-directed surgery	None/Unknown	Non-Hodgkin Lymphoma	1st of 2 or more primaries	Moderately differentiated; Grade II	Alive or dead of other cause	Dead (attributable to causes other than this cancer dx)	Non-Hodgkin Lymphoma	Dead	Yes	2	0	Positive histology	7
74819557	60-64 years	Male	Married (including common law)	2010	White	Malignant	341	8070	IA	T1a	33	4 or more regional lymph nodes removed	6	Surgery performed	No/Unknown	None; diagnosed at autopsy	No radiation and/or cancer-directed surgery	None/Unknown	Miscellaneous Malignant Cancer	3rd of 3 or more primaries	Moderately differentiated; Grade II	Dead (attributable to this cancer dx)	Alive or dead due to cancer	Miscellaneous Malignant Cancer	Dead	No	3	0	Positive histology	50
60741032	70-74 years	Male	Widowed	2010	White	Malignant	341	8070	IB	T2a	33	4 or more regional lymph nodes removed	6	Surgery performed	No/Unknown	None; diagnosed at autopsy	No radiation and/or cancer-directed surgery	None/Unknown	Diseases of Heart	One primary only	Moderately differentiated; Grade II	Alive or dead of other cause	Dead (attributable to causes other than this cancer dx)	Diseases of Heart	Dead	Yes	1	0	Positive histology	2
21500333	75-79 years	Male	Married (including common law)	2010	White	Malignant	341	8070	IA	T1a	33	4 or more regional lymph nodes removed	6	Surgery performed	No/Unknown	None; diagnosed at autopsy	No radiation and/or cancer-directed surgery	None/Unknown	Diseases of Heart	1st of 2 or more primaries	Moderately differentiated; Grade II	Alive or dead of other cause	Dead (attributable to causes other than this cancer dx)	Diseases of Heart	Dead	Yes	2	0	Positive histology	86
75339222	65-69 years	Male	Divorced	2010	White	Malignant	341	8070	IA	T1a	33	4 or more regional lymph nodes removed	6	Surgery performed	No/Unknown	None; diagnosed at autopsy	No radiation and/or cancer-directed surgery	None/Unknown	Chronic Obstructive Pulmonary Disease and Allied Cond	One primary only	Moderately differentiated; Grade II	Alive or dead of other cause	Dead (attributable to causes other than this cancer dx)	Chronic Obstructive Pulmonary Disease and Allied Cond	Dead	Yes	1	0	Positive histology	94
44898492	70-74 years	Male	Married (including common law)	2010	White	Malignant	341	8070	IA	T1a	33	4 or more regional lymph nodes removed	7	Surgery performed	No/Unknown	None; diagnosed at autopsy	No radiation and/or cancer-directed surgery	None/Unknown	Alive	1st of 2 or more primaries	Moderately differentiated; Grade II	Alive or dead of other cause	Alive or dead due to cancer	Alive	Alive	Yes	2	0	Positive histology	73
75376378	50-54 years	Male	Married (including common law)	2010	White	Malignant	341	8070	IA	T1a	33	4 or more regional lymph nodes removed	7	Surgery performed	No/Unknown	None; diagnosed at autopsy	No radiation and/or cancer-directed surgery	None/Unknown	Alive	One primary only	Moderately differentiated; Grade II	Alive or dead of other cause	Alive or dead due to cancer	Alive	Alive	Yes	1	0	Positive histology	96
32895275	70-74 years	Male	Married (including common law)	2010	White	Malignant	341	8070	IB	T2a	33	4 or more regional lymph nodes removed	7	Surgery performed	No/Unknown	None; diagnosed at autopsy	No radiation and/or cancer-directed surgery	None/Unknown	Alive	1st of 2 or more primaries	Moderately differentiated; Grade II	Alive or dead of other cause	Alive or dead due to cancer	Alive	Alive	Yes	2	0	Positive histology	97
11293569	75-79 years	Male	Married (including common law)	2010	White	Malignant	341	8070	IA	T1b	33	4 or more regional lymph nodes removed	7	Surgery performed	No/Unknown	None; diagnosed at autopsy	No radiation and/or cancer-directed surgery	None/Unknown	Alive	One primary only	Moderately differentiated; Grade II	Alive or dead of other cause	Alive or dead due to cancer	Alive	Alive	Yes	1	0	Positive histology	103
75325834	55-59 years	Male	Single (never married)	2010	White	Malignant	341	8070	IA	T1a	33	4 or more regional lymph nodes removed	7	Surgery performed	No/Unknown	None; diagnosed at autopsy	No radiation and/or cancer-directed surgery	None/Unknown	Alive	One primary only	Moderately differentiated; Grade II	Alive or dead of other cause	Alive or dead due to cancer	Alive	Alive	Yes	1	0	Positive histology	104
15904985	60-64 years	Male	Unknown	2010	White	Malignant	341	8070	IB	T2a	33	4 or more regional lymph nodes removed	7	Surgery performed	No/Unknown	None; diagnosed at autopsy	No radiation and/or cancer-directed surgery	None/Unknown	Pancreas	1st of 2 or more primaries	Moderately differentiated; Grade II	Alive or dead of other cause	Dead (attributable to causes other than this cancer dx)	Pancreas	Dead	Yes	2	0	Positive histology	89
17855479	70-74 years	Male	Divorced	2010	White	Malignant	341	8070	IA	T1b	33	4 or more regional lymph nodes removed	7	Surgery performed	No/Unknown	None; diagnosed at autopsy	No radiation and/or cancer-directed surgery	None/Unknown	Lung and Bronchus	One primary only	Moderately differentiated; Grade II	Dead (attributable to this cancer dx)	Alive or dead due to cancer	Lung and Bronchus	Dead	Yes	1	0	Positive histology	3
64813610	80-84 years	Male	Unknown	2010	White	Malignant	341	8070	IA	T1b	33	4 or more regional lymph nodes removed	7	Surgery performed	No/Unknown	None; diagnosed at autopsy	No radiation and/or cancer-directed surgery	None/Unknown	Lung and Bronchus	2nd of 2 or more primaries	Moderately differentiated; Grade II	Dead (attributable to this cancer dx)	Alive or dead due to cancer	Lung and Bronchus	Dead	No	3	0	Positive histology	5
57673815	55-59 years	Male	Divorced	2010	White	Malignant	341	8070	IA	T1a	33	4 or more regional lymph nodes removed	7	Surgery performed	No/Unknown	None; diagnosed at autopsy	No radiation and/or cancer-directed surgery	None/Unknown	Lung and Bronchus	1st of 2 or more primaries	Moderately differentiated; Grade II	Dead (attributable to this cancer dx)	Alive or dead due to cancer	Lung and Bronchus	Dead	Yes	2	0	Positive histology	38
23273621	80-84 years	Male	Widowed	2010	White	Malignant	341	8070	IB	T2a	33	4 or more regional lymph nodes removed	8	Surgery performed	No/Unknown	None; diagnosed at autopsy	No radiation and/or cancer-directed surgery	None/Unknown	Alive	4th of 4 or more primaries	Moderately differentiated; Grade II	Alive or dead of other cause	Alive or dead due to cancer	Alive	Alive	No	4	0	Positive histology	102
75356714	60-64 years	Male	Divorced	2010	White	Malignant	341	8070	IB	T2a	33	4 or more regional lymph nodes removed	8	Surgery performed	No/Unknown	None; diagnosed at autopsy	No radiation and/or cancer-directed surgery	None/Unknown	Alive	One primary only	Moderately differentiated; Grade II	Alive or dead of other cause	Alive or dead due to cancer	Alive	Alive	Yes	1	0	Positive histology	102
75366441	45-49 years	Male	Married (including common law)	2010	White	Malignant	341	8070	IA	T1a	33	4 or more regional lymph nodes removed	8	Surgery performed	No/Unknown	None; diagnosed at autopsy	No radiation and/or cancer-directed surgery	None/Unknown	Alive	One primary only	Moderately differentiated; Grade II	Alive or dead of other cause	Alive or dead due to cancer	Alive	Alive	Yes	1	0	Positive histology	104
23573220	70-74 years	Male	Married (including common law)	2010	White	Malignant	341	8070	IA	T1b	33	4 or more regional lymph nodes removed	8	Surgery performed	No/Unknown	None; diagnosed at autopsy	No radiation and/or cancer-directed surgery	None/Unknown	Alive	2nd of 2 or more primaries	Moderately differentiated; Grade II	Alive or dead of other cause	Alive or dead due to cancer	Alive	Alive	No	2	0	Positive histology	107
60715564	75-79 years	Male	Divorced	2010	White	Malignant	341	8070	IA	T1a	33	4 or more regional lymph nodes removed	8	Surgery performed	No/Unknown	None; diagnosed at autopsy	No radiation and/or cancer-directed surgery	None/Unknown	Lung and Bronchus	2nd of 2 or more primaries	Moderately differentiated; Grade II	Dead (attributable to this cancer dx)	Alive or dead due to cancer	Lung and Bronchus	Dead	No	2	0	Positive histology	21
57690406	70-74 years	Male	Divorced	2010	White	Malignant	341	8070	IA	T1a	33	4 or more regional lymph nodes removed	8	Surgery performed	No/Unknown	None; diagnosed at autopsy	No radiation and/or cancer-directed surgery	None/Unknown	Miscellaneous Malignant Cancer	2nd of 2 or more primaries	Moderately differentiated; Grade II	Dead (attributable to this cancer dx)	Alive or dead due to cancer	Miscellaneous Malignant Cancer	Dead	No	2	0	Positive histology	0
10654128	80-84 years	Male	Married (including common law)	2010	White	Malignant	341	8070	IA	T1a	33	4 or more regional lymph nodes removed	9	Surgery performed	No/Unknown	None; diagnosed at autopsy	No radiation and/or cancer-directed surgery	None/Unknown	Alive	2nd of 2 or more primaries	Moderately differentiated; Grade II	Alive or dead of other cause	Alive or dead due to cancer	Alive	Alive	No	2	0	Positive histology	102
65976944	70-74 years	Male	Unknown	2010	White	Malignant	341	8070	IA	T1a	33	4 or more regional lymph nodes removed	9	Surgery performed	No/Unknown	None; diagnosed at autopsy	No radiation and/or cancer-directed surgery	None/Unknown	Alive	2nd of 2 or more primaries	Moderately differentiated; Grade II	Alive or dead of other cause	Alive or dead due to cancer	Alive	Alive	Yes	2	0	Positive histology	106
57339581	85+ years	Male	Single (never married)	2010	White	Malignant	341	8070	IB	T2a	33	4 or more regional lymph nodes removed	9	Surgery performed	No/Unknown	None; diagnosed at autopsy	No radiation and/or cancer-directed surgery	None/Unknown	Lung and Bronchus	4th of 4 or more primaries	Moderately differentiated; Grade II	Dead (attributable to this cancer dx)	Alive or dead due to cancer	Lung and Bronchus	Dead	No	4	0	Positive histology	2
43573716	65-69 years	Male	Married (including common law)	2010	White	Malignant	341	8070	IA	T1b	33	4 or more regional lymph nodes removed	9	Surgery performed	No/Unknown	None; diagnosed at autopsy	No radiation and/or cancer-directed surgery	None/Unknown	Lung and Bronchus	4th of 4 or more primaries	Moderately differentiated; Grade II	Dead (attributable to this cancer dx)	Alive or dead due to cancer	Lung and Bronchus	Dead	No	4	0	Positive histology	67
75104309	65-69 years	Male	Married (including common law)	2010	White	Malignant	341	8070	IA	T1a	33	4 or more regional lymph nodes removed	9	Surgery performed	No/Unknown	None; diagnosed at autopsy	No radiation and/or cancer-directed surgery	None/Unknown	Non-Melanoma Skin	2nd of 2 or more primaries	Moderately differentiated; Grade II	Alive or dead of other cause	Dead (attributable to causes other than this cancer dx)	Non-Melanoma Skin	Dead	No	3	0	Positive histology	92
24003540	65-69 years	Male	Married (including common law)	2010	White	Malignant	341	8070	IA	T1b	33	4 or more regional lymph nodes removed	9	Surgery performed	No/Unknown	None; diagnosed at autopsy	No radiation and/or cancer-directed surgery	None/Unknown	Chronic Obstructive Pulmonary Disease and Allied Cond	One primary only	Moderately differentiated; Grade II	Alive or dead of other cause	Dead (attributable to causes other than this cancer dx)	Chronic Obstructive Pulmonary Disease and Allied Cond	Dead	Yes	1	0	Positive histology	96
1161888	75-79 years	Male	Married (including common law)	2010	White	Malignant	341	8070	IA	T1b	33	4 or more regional lymph nodes removed	9	Surgery performed	No/Unknown	None; diagnosed at autopsy	No radiation and/or cancer-directed surgery	None/Unknown	Other Cause of Death	1st of 2 or more primaries	Moderately differentiated; Grade II	Alive or dead of other cause	Dead (attributable to causes other than this cancer dx)	Other Cause of Death	Dead	Yes	1	0	Positive histology	107
41529638	70-74 years	Male	Married (including common law)	2010	White	Malignant	341	8070	IB	T2a	33	4 or more regional lymph nodes removed	10	Surgery performed	No/Unknown	None; diagnosed at autopsy	No radiation and/or cancer-directed surgery	None/Unknown	Alive	1st of 2 or more primaries	Moderately differentiated; Grade II	Alive or dead of other cause	Alive or dead due to cancer	Alive	Alive	Yes	2	0	Positive histology	102
75384128	60-64 years	Male	Married (including common law)	2010	White	Malignant	341	8070	IB	T2a	33	4 or more regional lymph nodes removed	10	Surgery performed	No/Unknown	None; diagnosed at autopsy	No radiation and/or cancer-directed surgery	None/Unknown	Lung and Bronchus	One primary only	Moderately differentiated; Grade II	Dead (attributable to this cancer dx)	Alive or dead due to cancer	Lung and Bronchus	Dead	Yes	1	0	Positive histology	20
1165812	75-79 years	Male	Married (including common law)	2010	White	Malignant	341	8070	IB	T2a	33	4 or more regional lymph nodes removed	10	Surgery performed	No/Unknown	None; diagnosed at autopsy	No radiation and/or cancer-directed surgery	None/Unknown	Lung and Bronchus	One primary only	Moderately differentiated; Grade II	Dead (attributable to this cancer dx)	Alive or dead due to cancer	Lung and Bronchus	Dead	Yes	1	0	Positive histology	22
57645978	70-74 years	Male	Married (including common law)	2010	White	Malignant	341	8070	IA	T1a	33	4 or more regional lymph nodes removed	10	Surgery performed	No/Unknown	None; diagnosed at autopsy	No radiation and/or cancer-directed surgery	None/Unknown	Lung and Bronchus	1st of 2 or more primaries	Moderately differentiated; Grade II	Dead (attributable to this cancer dx)	Alive or dead due to cancer	Lung and Bronchus	Dead	Yes	3	0	Positive histology	44
75343075	70-74 years	Male	Married (including common law)	2010	White	Malignant	341	8070	IB	T2a	33	4 or more regional lymph nodes removed	11	Surgery performed	No/Unknown	None; diagnosed at autopsy	No radiation and/or cancer-directed surgery	None/Unknown	Alive	One primary only	Moderately differentiated; Grade II	Alive or dead of other cause	Alive or dead due to cancer	Alive	Alive	Yes	1	0	Positive histology	101
57690362	70-74 years	Male	Married (including common law)	2010	White	Malignant	341	8070	IA	T1a	33	4 or more regional lymph nodes removed	11	Surgery performed	No/Unknown	None; diagnosed at autopsy	No radiation and/or cancer-directed surgery	None/Unknown	Alive	1st of 2 or more primaries	Moderately differentiated; Grade II	Alive or dead of other cause	Alive or dead due to cancer	Alive	Alive	Yes	2	0	Positive histology	102
30365745	75-79 years	Male	Unknown	2010	White	Malignant	341	8070	IA	T1a	33	4 or more regional lymph nodes removed	11	Surgery performed	No/Unknown	None; diagnosed at autopsy	No radiation and/or cancer-directed surgery	None/Unknown	Lung and Bronchus	One primary only	Moderately differentiated; Grade II	Dead (attributable to this cancer dx)	Alive or dead due to cancer	Lung and Bronchus	Dead	Yes	1	0	Positive histology	26
44726883	55-59 years	Male	Married (including common law)	2010	White	Malignant	341	8070	IA	T1b	33	4 or more regional lymph nodes removed	11	Surgery performed	No/Unknown	None; diagnosed at autopsy	No radiation and/or cancer-directed surgery	None/Unknown	Lung and Bronchus	1st of 2 or more primaries	Moderately differentiated; Grade II	Dead (attributable to this cancer dx)	Alive or dead due to cancer	Lung and Bronchus	Dead	Yes	2	0	Positive histology	31
32886964	50-54 years	Male	Divorced	2010	White	Malignant	341	8070	IA	T1a	33	4 or more regional lymph nodes removed	11	Surgery performed	No/Unknown	None; diagnosed at autopsy	No radiation and/or cancer-directed surgery	None/Unknown	Accidents and Adverse Effects	1st of 2 or more primaries	Moderately differentiated; Grade II	Alive or dead of other cause	Dead (attributable to causes other than this cancer dx)	Accidents and Adverse Effects	Dead	Yes	2	0	Positive histology	57
23961356	70-74 years	Male	Married (including common law)	2010	White	Malignant	341	8070	IB	T2a	33	4 or more regional lymph nodes removed	11	Surgery performed	No/Unknown	None; diagnosed at autopsy	No radiation and/or cancer-directed surgery	None/Unknown	Other Cause of Death	One primary only	Moderately differentiated; Grade II	Alive or dead of other cause	Dead (attributable to causes other than this cancer dx)	Other Cause of Death	Dead	Yes	1	0	Positive histology	106
57674282	80-84 years	Male	Married (including common law)	2010	White	Malignant	341	8070	IB	T2a	33	4 or more regional lymph nodes removed	12	Surgery performed	No/Unknown	None; diagnosed at autopsy	No radiation and/or cancer-directed surgery	None/Unknown	Alive	One primary only	Moderately differentiated; Grade II	Alive or dead of other cause	Alive or dead due to cancer	Alive	Alive	Yes	1	0	Positive histology	97
57690428	60-64 years	Male	Married (including common law)	2010	White	Malignant	341	8070	IA	T1a	33	4 or more regional lymph nodes removed	13	Surgery performed	No/Unknown	None; diagnosed at autopsy	No radiation and/or cancer-directed surgery	None/Unknown	Alive	One primary only	Moderately differentiated; Grade II	Alive or dead of other cause	Alive or dead due to cancer	Alive	Alive	Yes	1	0	Positive histology	102
1180952	65-69 years	Male	Married (including common law)	2010	White	Malignant	341	8070	IA	T1a	33	4 or more regional lymph nodes removed	13	Surgery performed	No/Unknown	None; diagnosed at autopsy	No radiation and/or cancer-directed surgery	None/Unknown	Lung and Bronchus	2nd of 2 or more primaries	Moderately differentiated; Grade II	Dead (attributable to this cancer dx)	Alive or dead due to cancer	Lung and Bronchus	Dead	No	2	0	Positive histology	47
44735032	75-79 years	Male	Married (including common law)	2010	White	Malignant	341	8070	IB	T2a	33	4 or more regional lymph nodes removed	13	Surgery performed	No/Unknown	None; diagnosed at autopsy	No radiation and/or cancer-directed surgery	None/Unknown	Lung and Bronchus	One primary only	Moderately differentiated; Grade II	Dead (attributable to this cancer dx)	Alive or dead due to cancer	Lung and Bronchus	Dead	Yes	1	0	Positive exfoliative cytology, no positive histology	82
17858391	65-69 years	Male	Married (including common law)	2010	White	Malignant	341	8070	IB	T2a	33	4 or more regional lymph nodes removed	13	Surgery performed	No/Unknown	None; diagnosed at autopsy	No radiation and/or cancer-directed surgery	None/Unknown	Acute Myeloid Leukemia	2nd of 2 or more primaries	Moderately differentiated; Grade II	Alive or dead of other cause	Dead (attributable to causes other than this cancer dx)	Acute Myeloid Leukemia	Dead	No	3	0	Positive histology	72
57829445	80-84 years	Male	Married (including common law)	2010	White	Malignant	341	8070	IB	T2a	33	4 or more regional lymph nodes removed	14	Surgery performed	No/Unknown	None; diagnosed at autopsy	No radiation and/or cancer-directed surgery	None/Unknown	Alive	One primary only	Moderately differentiated; Grade II	Alive or dead of other cause	Alive or dead due to cancer	Alive	Alive	Yes	1	0	Positive histology	98
75392534	65-69 years	Male	Married (including common law)	2010	White	Malignant	341	8070	IA	T1a	33	4 or more regional lymph nodes removed	14	Surgery performed	No/Unknown	None; diagnosed at autopsy	No radiation and/or cancer-directed surgery	None/Unknown	Alive	One primary only	Moderately differentiated; Grade II	Alive or dead of other cause	Alive or dead due to cancer	Alive	Alive	Yes	1	0	Positive histology	100
44693956	65-69 years	Male	Married (including common law)	2010	White	Malignant	341	8070	IA	T1a	33	4 or more regional lymph nodes removed	14	Surgery performed	No/Unknown	None; diagnosed at autopsy	No radiation and/or cancer-directed surgery	None/Unknown	Colon excluding Rectum	1st of 2 or more primaries	Moderately differentiated; Grade II	Alive or dead of other cause	Dead (attributable to causes other than this cancer dx)	Colon excluding Rectum	Dead	Yes	2	0	Positive histology	41
23962501	70-74 years	Male	Married (including common law)	2010	White	Malignant	341	8070	IA	T1b	33	4 or more regional lymph nodes removed	14	Surgery performed	No/Unknown	None; diagnosed at autopsy	No radiation and/or cancer-directed surgery	None/Unknown	Lung and Bronchus	One primary only	Moderately differentiated; Grade II	Dead (attributable to this cancer dx)	Alive or dead due to cancer	Lung and Bronchus	Dead	Yes	1	0	Positive histology	3
23974287	80-84 years	Male	Divorced	2010	White	Malignant	341	8070	IA	T1a	33	4 or more regional lymph nodes removed	14	Surgery performed	No/Unknown	None; diagnosed at autopsy	No radiation and/or cancer-directed surgery	None/Unknown	Lung and Bronchus	One primary only	Moderately differentiated; Grade II	Dead (attributable to this cancer dx)	Alive or dead due to cancer	Lung and Bronchus	Dead	Yes	1	0	Positive histology	15
44711327	80-84 years	Male	Divorced	2010	White	Malignant	341	8070	IA	T1a	33	4 or more regional lymph nodes removed	14	Surgery performed	No/Unknown	None; diagnosed at autopsy	No radiation and/or cancer-directed surgery	None/Unknown	Lung and Bronchus	2nd of 2 or more primaries	Moderately differentiated; Grade II	Dead (attributable to this cancer dx)	Alive or dead due to cancer	Lung and Bronchus	Dead	No	2	0	Positive histology	38
11317309	80-84 years	Male	Married (including common law)	2010	White	Malignant	341	8070	IB	T2a	33	4 or more regional lymph nodes removed	14	Surgery performed	No/Unknown	None; diagnosed at autopsy	No radiation and/or cancer-directed surgery	None/Unknown	Lung and Bronchus	1st of 2 or more primaries	Moderately differentiated; Grade II	Dead (attributable to this cancer dx)	Alive or dead due to cancer	Lung and Bronchus	Dead	Yes	3	0	Positive histology	79
60725291	60-64 years	Male	Divorced	2010	White	Malignant	341	8070	IA	T1b	33	4 or more regional lymph nodes removed	15	Surgery performed	No/Unknown	None; diagnosed at autopsy	No radiation and/or cancer-directed surgery	None/Unknown	Lung and Bronchus	1st of 2 or more primaries	Moderately differentiated; Grade II	Dead (attributable to this cancer dx)	Alive or dead due to cancer	Lung and Bronchus	Dead	Yes	2	0	Positive histology	32
44793119	75-79 years	Male	Married (including common law)	2010	White	Malignant	341	8070	IB	T2a	33	4 or more regional lymph nodes removed	16	Surgery performed	No/Unknown	None; diagnosed at autopsy	No radiation and/or cancer-directed surgery	None/Unknown	Alive	One primary only	Moderately differentiated; Grade II	Alive or dead of other cause	Alive or dead due to cancer	Alive	Alive	Yes	1	0	Positive histology	98
17869819	65-69 years	Male	Married (including common law)	2010	White	Malignant	341	8070	IA	T1a	33	4 or more regional lymph nodes removed	16	Surgery performed	No/Unknown	None; diagnosed at autopsy	No radiation and/or cancer-directed surgery	None/Unknown	Brain and Other Nervous System	1st of 2 or more primaries	Moderately differentiated; Grade II	Alive or dead of other cause	Dead (attributable to causes other than this cancer dx)	Brain and Other Nervous System	Dead	Yes	3	0	Positive histology	33
21508761	75-79 years	Male	Married (including common law)	2010	White	Malignant	341	8070	IB	T2a	33	4 or more regional lymph nodes removed	17	Surgery performed	No/Unknown	None; diagnosed at autopsy	No radiation and/or cancer-directed surgery	None/Unknown	Alive	One primary only	Moderately differentiated; Grade II	Alive or dead of other cause	Alive or dead due to cancer	Alive	Alive	Yes	1	0	Positive histology	97
75354822	70-74 years	Male	Married (including common law)	2010	White	Malignant	341	8070	IA	T1b	33	4 or more regional lymph nodes removed	17	Surgery performed	No/Unknown	None; diagnosed at autopsy	No radiation and/or cancer-directed surgery	None/Unknown	Diseases of Heart	One primary only	Moderately differentiated; Grade II	Alive or dead of other cause	Dead (attributable to causes other than this cancer dx)	Diseases of Heart	Dead	Yes	1	0	Positive histology	29
6250689	70-74 years	Male	Divorced	2010	White	Malignant	341	8070	IA	T1b	33	4 or more regional lymph nodes removed	17	Surgery performed	No/Unknown	None; diagnosed at autopsy	No radiation and/or cancer-directed surgery	None/Unknown	Chronic Obstructive Pulmonary Disease and Allied Cond	One primary only	Moderately differentiated; Grade II	Alive or dead of other cause	Dead (attributable to causes other than this cancer dx)	Chronic Obstructive Pulmonary Disease and Allied Cond	Dead	Yes	1	0	Positive histology	31
44708291	80-84 years	Male	Divorced	2010	White	Malignant	341	8070	IA	T1b	33	4 or more regional lymph nodes removed	18	Surgery performed	No/Unknown	None; diagnosed at autopsy	No radiation and/or cancer-directed surgery	None/Unknown	Diseases of Heart	1st of 2 or more primaries	Moderately differentiated; Grade II	Alive or dead of other cause	Dead (attributable to causes other than this cancer dx)	Diseases of Heart	Dead	Yes	2	0	Positive histology	46
35984275	75-79 years	Male	Divorced	2010	White	Malignant	341	8070	IB	T2a	33	4 or more regional lymph nodes removed	20	Surgery performed	No/Unknown	None; diagnosed at autopsy	No radiation and/or cancer-directed surgery	None/Unknown	Lung and Bronchus	2nd of 2 or more primaries	Moderately differentiated; Grade II	Dead (attributable to this cancer dx)	Alive or dead due to cancer	Lung and Bronchus	Dead	No	2	0	Positive histology	71
23596898	80-84 years	Male	Married (including common law)	2010	White	Malignant	341	8070	IB	T2a	33	4 or more regional lymph nodes removed	20	Surgery performed	No/Unknown	None; diagnosed at autopsy	No radiation and/or cancer-directed surgery	None/Unknown	Cerebrovascular Diseases	2nd of 2 or more primaries	Moderately differentiated; Grade II	Alive or dead of other cause	Dead (attributable to causes other than this cancer dx)	Cerebrovascular Diseases	Dead	No	2	0	Positive histology	5
6220269	65-69 years	Male	Married (including common law)	2010	White	Malignant	341	8070	IA	T1a	33	4 or more regional lymph nodes removed	21	Surgery performed	No/Unknown	None; diagnosed at autopsy	No radiation and/or cancer-directed surgery	None/Unknown	Lung and Bronchus	1st of 2 or more primaries	Moderately differentiated; Grade II	Dead (attributable to this cancer dx)	Alive or dead due to cancer	Lung and Bronchus	Dead	Yes	3	0	Positive histology	65
35916341	80-84 years	Male	Widowed	2010	White	Malignant	341	8070	IB	T2a	33	4 or more regional lymph nodes removed	22	Surgery performed	No/Unknown	None; diagnosed at autopsy	No radiation and/or cancer-directed surgery	None/Unknown	Lung and Bronchus	One primary only	Moderately differentiated; Grade II	Dead (attributable to this cancer dx)	Alive or dead due to cancer	Lung and Bronchus	Dead	Yes	1	0	Positive histology	22
75195274	75-79 years	Male	Married (including common law)	2010	White	Malignant	341	8070	IB	T2a	33	4 or more regional lymph nodes removed	22	Surgery performed	No/Unknown	None; diagnosed at autopsy	No radiation and/or cancer-directed surgery	None/Unknown	Lung and Bronchus	2nd of 2 or more primaries	Moderately differentiated; Grade II	Dead (attributable to this cancer dx)	Alive or dead due to cancer	Lung and Bronchus	Dead	No	2	0	Positive histology	27
75356449	65-69 years	Male	Married (including common law)	2010	White	Malignant	341	8070	IA	T1b	33	4 or more regional lymph nodes removed	23	Surgery performed	No/Unknown	None; diagnosed at autopsy	No radiation and/or cancer-directed surgery	None/Unknown	Alive	1st of 2 or more primaries	Moderately differentiated; Grade II	Alive or dead of other cause	Alive or dead due to cancer	Alive	Alive	Yes	2	0	Positive histology	97
23960807	80-84 years	Male	Single (never married)	2010	White	Malignant	341	8070	IB	T2a	33	4 or more regional lymph nodes removed	23	Surgery performed	No/Unknown	None; diagnosed at autopsy	No radiation and/or cancer-directed surgery	None/Unknown	Diseases of Heart	One primary only	Moderately differentiated; Grade II	Alive or dead of other cause	Dead (attributable to causes other than this cancer dx)	Diseases of Heart	Dead	Yes	1	1	Positive histology	28
74803755	65-69 years	Male	Widowed	2010	White	Malignant	341	8070	IA	T1a	33	4 or more regional lymph nodes removed	23	Surgery performed	No/Unknown	None; diagnosed at autopsy	No radiation and/or cancer-directed surgery	None/Unknown	Pneumonia and Influenza	2nd of 2 or more primaries	Moderately differentiated; Grade II	Alive or dead of other cause	Dead (attributable to causes other than this cancer dx)	Pneumonia and Influenza	Dead	No	2	0	Positive histology	50
57626259	65-69 years	Male	Married (including common law)	2010	White	Malignant	341	8070	IA	T1a	33	4 or more regional lymph nodes removed	24	Surgery performed	No/Unknown	None; diagnosed at autopsy	No radiation and/or cancer-directed surgery	None/Unknown	Prostate	2nd of 2 or more primaries	Moderately differentiated; Grade II	Alive or dead of other cause	Dead (attributable to causes other than this cancer dx)	Prostate	Dead	No	2	0	Positive histology	52
21501691	55-59 years	Male	Divorced	2010	White	Malignant	341	8070	IB	T2a	33	4 or more regional lymph nodes removed	26	Surgery performed	No/Unknown	None; diagnosed at autopsy	No radiation and/or cancer-directed surgery	None/Unknown	Alive	One primary only	Moderately differentiated; Grade II	Alive or dead of other cause	Alive or dead due to cancer	Alive	Alive	Yes	1	0	Positive histology	102
30347273	70-74 years	Male	Married (including common law)	2010	White	Malignant	341	8070	IA	T1b	33	4 or more regional lymph nodes removed	26	Surgery performed	No/Unknown	None; diagnosed at autopsy	No radiation and/or cancer-directed surgery	None/Unknown	Chronic Obstructive Pulmonary Disease and Allied Cond	One primary only	Moderately differentiated; Grade II	Alive or dead of other cause	Dead (attributable to causes other than this cancer dx)	Chronic Obstructive Pulmonary Disease and Allied Cond	Dead	Yes	1	0	Positive histology	79
74814034	85+ years	Male	Married (including common law)	2010	White	Malignant	341	8070	IA	T1a	33	4 or more regional lymph nodes removed	31	Surgery performed	No/Unknown	None; diagnosed at autopsy	No radiation and/or cancer-directed surgery	None/Unknown	Lung and Bronchus	3rd of 3 or more primaries	Moderately differentiated; Grade II	Dead (attributable to this cancer dx)	Alive or dead due to cancer	Lung and Bronchus	Dead	No	5	0	Positive histology	12
35941477	65-69 years	Male	Married (including common law)	2010	White	Malignant	341	8070	IA	T1b	33	4 or more regional lymph nodes removed	44	Surgery performed	No/Unknown	None; diagnosed at autopsy	No radiation and/or cancer-directed surgery	None/Unknown	Lung and Bronchus	One primary only	Moderately differentiated; Grade II	Dead (attributable to this cancer dx)	Alive or dead due to cancer	Lung and Bronchus	Dead	Yes	1	0	Positive histology	2
23982413	70-74 years	Male	Married (including common law)	2010	White	Malignant	341	8070	IA	T1a	33	4 or more regional lymph nodes removed	97	Surgery performed	No/Unknown	None; diagnosed at autopsy	No radiation and/or cancer-directed surgery	None/Unknown	Alive	One primary only	Moderately differentiated; Grade II	Alive or dead of other cause	Alive or dead due to cancer	Alive	Alive	Yes	1	0	Positive histology	99
44845151	55-59 years	Male	Married (including common law)	2010	White	Malignant	341	8070	IB	T2a	33	4 or more regional lymph nodes removed	97	Surgery performed	No/Unknown	None; diagnosed at autopsy	No radiation and/or cancer-directed surgery	None/Unknown	Alive	One primary only	Moderately differentiated; Grade II	Alive or dead of other cause	Alive or dead due to cancer	Alive	Alive	Yes	1	0	Positive histology	100
57653826	75-79 years	Male	Married (including common law)	2010	White	Malignant	341	8070	IA	T1a	33	4 or more regional lymph nodes removed	97	Surgery performed	No/Unknown	None; diagnosed at autopsy	No radiation and/or cancer-directed surgery	None/Unknown	Alive	One primary only	Moderately differentiated; Grade II	Alive or dead of other cause	Alive or dead due to cancer	Alive	Alive	Yes	1	0	Positive histology	102
60238164	70-74 years	Male	Married (including common law)	2010	White	Malignant	341	8070	IB	T2a	33	4 or more regional lymph nodes removed	97	Surgery performed	No/Unknown	None; diagnosed at autopsy	No radiation and/or cancer-directed surgery	None/Unknown	Pancreas	2nd of 2 or more primaries	Moderately differentiated; Grade II	Alive or dead of other cause	Dead (attributable to causes other than this cancer dx)	Pancreas	Dead	No	2	0	Positive histology	93
57657698	65-69 years	Male	Unknown	2010	White	Malignant	341	8070	IB	T2a	33	4 or more regional lymph nodes removed	97	Surgery performed	No/Unknown	None; diagnosed at autopsy	No radiation and/or cancer-directed surgery	None/Unknown	Chronic Obstructive Pulmonary Disease and Allied Cond	One primary only	Moderately differentiated; Grade II	Alive or dead of other cause	Dead (attributable to causes other than this cancer dx)	Chronic Obstructive Pulmonary Disease and Allied Cond	Dead	Yes	1	0	Positive histology	104
17396066	65-69 years	Male	Married (including common law)	2010	White	Malignant	341	8070	IB	T2a	33	4 or more regional lymph nodes removed	7	Surgery performed	Yes	None; diagnosed at autopsy	No radiation and/or cancer-directed surgery	None/Unknown	Alive	2nd of 2 or more primaries	Moderately differentiated; Grade II	Alive or dead of other cause	Alive or dead due to cancer	Alive	Alive	No	2	0	Positive histology	105
60728995	55-59 years	Male	Married (including common law)	2010	White	Malignant	341	8070	IB	T2a	33	4 or more regional lymph nodes removed	8	Surgery performed	Yes	None; diagnosed at autopsy	No radiation and/or cancer-directed surgery	None/Unknown	Alive	One primary only	Moderately differentiated; Grade II	Alive or dead of other cause	Alive or dead due to cancer	Alive	Alive	Yes	1	0	Positive histology	106
23909830	75-79 years	Male	Married (including common law)	2010	White	Malignant	341	8070	IA	T1a	33	4 or more regional lymph nodes removed	17	Surgery performed	Yes	None; diagnosed at autopsy	No radiation and/or cancer-directed surgery	None/Unknown	Esophagus	3rd of 3 or more primaries	Moderately differentiated; Grade II	Alive or dead of other cause	Dead (attributable to causes other than this cancer dx)	Esophagus	Dead	No	3	0	Positive histology	1
17852734	70-74 years	Male	Married (including common law)	2010	White	Malignant	341	8070	IB	T2a	33	4 or more regional lymph nodes removed	18	Surgery performed	Yes	None; diagnosed at autopsy	No radiation and/or cancer-directed surgery	None/Unknown	Chronic Obstructive Pulmonary Disease and Allied Cond	1st of 2 or more primaries	Moderately differentiated; Grade II	Alive or dead of other cause	Dead (attributable to causes other than this cancer dx)	Chronic Obstructive Pulmonary Disease and Allied Cond	Dead	Yes	2	0	Positive exfoliative cytology, no positive histology	46
57676434	75-79 years	Male	Married (including common law)	2010	White	Malignant	341	8070	IB	T2a	33	4 or more regional lymph nodes removed	96	Surgery performed	Yes	None; diagnosed at autopsy	Radiation after surgery	Beam radiation	Diseases of Heart	One primary only	Moderately differentiated; Grade II	Alive or dead of other cause	Dead (attributable to causes other than this cancer dx)	Diseases of Heart	Dead	Yes	1	0	Positive histology	30
74820075	80-84 years	Male	Widowed	2010	White	Malignant	341	8070	IA	T1a	33	Sentinel node biopsy and lym nd removed different times	96	Surgery performed	No/Unknown	None; diagnosed at autopsy	No radiation and/or cancer-directed surgery	None/Unknown	Diseases of Heart	2nd of 2 or more primaries	Moderately differentiated; Grade II	Alive or dead of other cause	Dead (attributable to causes other than this cancer dx)	Diseases of Heart	Dead	No	2	0	Positive histology	1
11303993	65-69 years	Male	Single (never married)	2010	White	Malignant	341	8070	IB	T2a	33	Sentinel node biopsy and lym nd removed different times	30	Surgery performed	Yes	None; diagnosed at autopsy	No radiation and/or cancer-directed surgery	None/Unknown	Alive	One primary only	Moderately differentiated; Grade II	Alive or dead of other cause	Alive or dead due to cancer	Alive	Alive	Yes	1	0	Positive histology	105
57700477	55-59 years	Male	Married (including common law)	2010	White	Malignant	341	8070	IA	T1b	45	None	0	Surgery performed	No/Unknown	None; diagnosed at autopsy	No radiation and/or cancer-directed surgery	None/Unknown	Nephritis, Nephrotic Syndrome and Nephrosis	One primary only	Moderately differentiated; Grade II	Alive or dead of other cause	Dead (attributable to causes other than this cancer dx)	Nephritis, Nephrotic Syndrome and Nephrosis	Dead	Yes	1	0	Positive histology	55
21504159	75-79 years	Male	Married (including common law)	2010	White	Malignant	341	8070	IB	T2a	45	None	95	Surgery performed	Yes	None; diagnosed at autopsy	No radiation and/or cancer-directed surgery	None/Unknown	Alive	One primary only	Moderately differentiated; Grade II	Alive or dead of other cause	Alive or dead due to cancer	Alive	Alive	Yes	1	0	Positive histology	105
44727937	60-64 years	Male	Married (including common law)	2010	White	Malignant	341	8070	IB	T2a	45	4 or more regional lymph nodes removed	4	Surgery performed	No/Unknown	None; diagnosed at autopsy	No radiation and/or cancer-directed surgery	None/Unknown	Lung and Bronchus	2nd of 2 or more primaries	Moderately differentiated; Grade II	Dead (attributable to this cancer dx)	Alive or dead due to cancer	Lung and Bronchus	Dead	No	2	0	Positive histology	3
1165867	65-69 years	Male	Married (including common law)	2010	White	Malignant	341	8070	IB	T2a	45	4 or more regional lymph nodes removed	5	Surgery performed	No/Unknown	None; diagnosed at autopsy	No radiation and/or cancer-directed surgery	None/Unknown	Alive	One primary only	Moderately differentiated; Grade II	Alive or dead of other cause	Alive or dead due to cancer	Alive	Alive	Yes	1	0	Positive histology	101
1155750	60-64 years	Male	Married (including common law)	2010	White	Malignant	341	8070	IB	T2a	45	4 or more regional lymph nodes removed	7	Surgery performed	No/Unknown	None; diagnosed at autopsy	No radiation and/or cancer-directed surgery	None/Unknown	Lung and Bronchus	1st of 2 or more primaries	Moderately differentiated; Grade II	Dead (attributable to this cancer dx)	Alive or dead due to cancer	Lung and Bronchus	Dead	Yes	2	0	Positive histology	39
6245637	60-64 years	Male	Married (including common law)	2010	White	Malignant	341	8070	IA	T1b	45	4 or more regional lymph nodes removed	7	Surgery performed	No/Unknown	None; diagnosed at autopsy	No radiation and/or cancer-directed surgery	None/Unknown	Lung and Bronchus	One primary only	Moderately differentiated; Grade II	Dead (attributable to this cancer dx)	Alive or dead due to cancer	Lung and Bronchus	Dead	Yes	1	0	Positive histology	48
6236489	70-74 years	Male	Married (including common law)	2010	White	Malignant	341	8070	IB	T2a	45	4 or more regional lymph nodes removed	16	Surgery performed	No/Unknown	None; diagnosed at autopsy	No radiation and/or cancer-directed surgery	None/Unknown	Lung and Bronchus	One primary only	Moderately differentiated; Grade II	Dead (attributable to this cancer dx)	Alive or dead due to cancer	Lung and Bronchus	Dead	Yes	1	0	Positive histology	41
11305536	65-69 years	Male	Married (including common law)	2010	White	Malignant	341	8070	IB	T2a	45	4 or more regional lymph nodes removed	21	Surgery performed	No/Unknown	None; diagnosed at autopsy	No radiation and/or cancer-directed surgery	None/Unknown	Alive	1st of 2 or more primaries	Moderately differentiated; Grade II	Alive or dead of other cause	Alive or dead due to cancer	Alive	Alive	Yes	2	0	Positive histology	98
60448855	65-69 years	Male	Married (including common law)	2010	White	Malignant	341	8070	IA	T1a	46	1 to 3 regional lymph nodes removed	1	Surgery performed	No/Unknown	None; diagnosed at autopsy	No radiation and/or cancer-directed surgery	None/Unknown	Lung and Bronchus	2nd of 2 or more primaries	Moderately differentiated; Grade II	Dead (attributable to this cancer dx)	Alive or dead due to cancer	Lung and Bronchus	Dead	No	2	0	Positive histology	19
23195424	75-79 years	Male	Married (including common law)	2010	White	Malignant	341	8070	IB	T2a	46	4 or more regional lymph nodes removed	21	Surgery performed	No/Unknown	None; diagnosed at autopsy	No radiation and/or cancer-directed surgery	None/Unknown	Lung and Bronchus	3rd of 3 or more primaries	Moderately differentiated; Grade II	Dead (attributable to this cancer dx)	Alive or dead due to cancer	Lung and Bronchus	Dead	No	3	0	Positive histology	3
15730734	70-74 years	Male	Married (including common law)	2010	White	Malignant	341	8070	IB	T2a	55	None	0	Surgery performed	Yes	None; diagnosed at autopsy	Radiation after surgery	Beam radiation	Lung and Bronchus	2nd of 2 or more primaries	Moderately differentiated; Grade II	Dead (attributable to this cancer dx)	Alive or dead due to cancer	Lung and Bronchus	Dead	No	4	0	Positive histology	79
57690047	65-69 years	Male	Married (including common law)	2010	White	Malignant	341	8070	IB	T2a	55	4 or more regional lymph nodes removed	5	Surgery performed	No/Unknown	None; diagnosed at autopsy	No radiation and/or cancer-directed surgery	None/Unknown	Lung and Bronchus	One primary only	Moderately differentiated; Grade II	Dead (attributable to this cancer dx)	Alive or dead due to cancer	Lung and Bronchus	Dead	Yes	1	0	Positive histology	6
23992924	60-64 years	Male	Single (never married)	2010	White	Malignant	341	8070	IB	T2a	55	4 or more regional lymph nodes removed	9	Surgery performed	No/Unknown	None; diagnosed at autopsy	No radiation and/or cancer-directed surgery	None/Unknown	Lung and Bronchus	One primary only	Moderately differentiated; Grade II	Dead (attributable to this cancer dx)	Alive or dead due to cancer	Lung and Bronchus	Dead	Yes	1	0	Positive histology	71
6256220	60-64 years	Male	Married (including common law)	2010	White	Malignant	341	8070	IB	T2a	55	4 or more regional lymph nodes removed	15	Surgery performed	No/Unknown	None; diagnosed at autopsy	No radiation and/or cancer-directed surgery	None/Unknown	Lung and Bronchus	One primary only	Moderately differentiated; Grade II	Dead (attributable to this cancer dx)	Alive or dead due to cancer	Lung and Bronchus	Dead	Yes	1	0	Positive histology	35
11285983	60-64 years	Male	Married (including common law)	2010	White	Malignant	341	8070	IA	T1b	56	4 or more regional lymph nodes removed	18	Surgery performed	No/Unknown	None; diagnosed at autopsy	No radiation and/or cancer-directed surgery	None/Unknown	Hypertension without Heart Disease	One primary only	Moderately differentiated; Grade II	Alive or dead of other cause	Dead (attributable to causes other than this cancer dx)	Hypertension without Heart Disease	Dead	Yes	1	0	Positive histology	34
75344461	70-74 years	Male	Married (including common law)	2010	White	Malignant	341	8070	IA	T1a	56	4 or more regional lymph nodes removed	26	Surgery performed	No/Unknown	None; diagnosed at autopsy	No radiation and/or cancer-directed surgery	None/Unknown	Lung and Bronchus	One primary only	Moderately differentiated; Grade II	Dead (attributable to this cancer dx)	Alive or dead due to cancer	Lung and Bronchus	Dead	Yes	1	0	Positive histology	11
75330776	55-59 years	Male	Divorced	2010	White	Malignant	341	8070	IB	T2a	56	4 or more regional lymph nodes removed	10	Surgery performed	Yes	None; diagnosed at autopsy	No radiation and/or cancer-directed surgery	None/Unknown	Lung and Bronchus	One primary only	Moderately differentiated; Grade II	Dead (attributable to this cancer dx)	Alive or dead due to cancer	Lung and Bronchus	Dead	Yes	1	0	Positive histology	27
30362723	45-49 years	Male	Married (including common law)	2010	White	Malignant	341	8070	IA	T1a	56	4 or more regional lymph nodes removed	17	Surgery performed	Yes	None; diagnosed at autopsy	Radiation prior to surgery	Beam radiation	Lung and Bronchus	One primary only	Moderately differentiated; Grade II	Dead (attributable to this cancer dx)	Alive or dead due to cancer	Lung and Bronchus	Dead	Yes	1	0	Positive histology	55
44855401	70-74 years	Male	Divorced	2010	White	Malignant	341	8070	IA	T1NOS	0	None	0	Not recommended	No/Unknown	None; diagnosed at autopsy	No radiation and/or cancer-directed surgery	None/Unknown	Alive	2nd of 2 or more primaries	Poorly differentiated; Grade III	Alive or dead of other cause	Alive or dead due to cancer	Alive	Alive	No	2	0	Positive histology	103
60611099	70-74 years	Male	Married (including common law)	2010	White	Malignant	341	8070	IA	T1b	0	None	0	Not recommended	No/Unknown	None; diagnosed at autopsy	No radiation and/or cancer-directed surgery	None/Unknown	Lung and Bronchus	2nd of 2 or more primaries	Poorly differentiated; Grade III	Dead (attributable to this cancer dx)	Alive or dead due to cancer	Lung and Bronchus	Dead	No	2	0	Positive exfoliative cytology, no positive histology	0
42550509	70-74 years	Male	Married (including common law)	2010	White	Malignant	341	8070	IB	T2a	0	None	0	Not recommended	No/Unknown	None; diagnosed at autopsy	No radiation and/or cancer-directed surgery	None/Unknown	Lung and Bronchus	2nd of 2 or more primaries	Poorly differentiated; Grade III	Dead (attributable to this cancer dx)	Alive or dead due to cancer	Lung and Bronchus	Dead	Yes	2	0	Positive histology	0
35662842	80-84 years	Male	Married (including common law)	2010	White	Malignant	341	8070	IB	T2a	0	None	0	Not recommended	No/Unknown	None; diagnosed at autopsy	No radiation and/or cancer-directed surgery	None/Unknown	Lung and Bronchus	3rd of 3 or more primaries	Poorly differentiated; Grade III	Dead (attributable to this cancer dx)	Alive or dead due to cancer	Lung and Bronchus	Dead	No	3	0	Positive histology	6
17851111	80-84 years	Male	Widowed	2010	White	Malignant	341	8070	IA	T1b	0	None	0	Not recommended	No/Unknown	None; diagnosed at autopsy	No radiation and/or cancer-directed surgery	None/Unknown	Lung and Bronchus	One primary only	Poorly differentiated; Grade III	Dead (attributable to this cancer dx)	Alive or dead due to cancer	Lung and Bronchus	Dead	Yes	1	0	Positive histology	21
35883143	75-79 years	Male	Married (including common law)	2010	White	Malignant	341	8070	IA	T1b	0	None	0	Not recommended	No/Unknown	None; diagnosed at autopsy	No radiation and/or cancer-directed surgery	None/Unknown	Septicemia	One primary only	Poorly differentiated; Grade III	Alive or dead of other cause	Dead (attributable to causes other than this cancer dx)	Septicemia	Dead	Yes	1	0	Positive exfoliative cytology, no positive histology	13
44751111	75-79 years	Male	Single (never married)	2010	White	Malignant	341	8070	IB	T2a	0	None	0	Not recommended	No/Unknown	None; diagnosed at autopsy	No radiation and/or cancer-directed surgery	None/Unknown	Diabetes Mellitus	One primary only	Poorly differentiated; Grade III	Alive or dead of other cause	Dead (attributable to causes other than this cancer dx)	Diabetes Mellitus	Dead	Yes	1	0	Positive histology	0
6240721	75-79 years	Male	Married (including common law)	2010	White	Malignant	341	8070	IB	T2a	0	None	0	Not recommended	No/Unknown	None; diagnosed at autopsy	No radiation and/or cancer-directed surgery	None/Unknown	Other Cause of Death	One primary only	Poorly differentiated; Grade III	Alive or dead of other cause	Dead (attributable to causes other than this cancer dx)	Other Cause of Death	Dead	Yes	1	0	Positive histology	4
60460692	75-79 years	Male	Widowed	2010	White	Malignant	341	8070	IA	T1a	0	None	98	Not recommended	No/Unknown	None; diagnosed at autopsy	No radiation and/or cancer-directed surgery	None/Unknown	Lung and Bronchus	3rd of 3 or more primaries	Poorly differentiated; Grade III	Dead (attributable to this cancer dx)	Alive or dead due to cancer	Lung and Bronchus	Dead	No	3	0	Positive histology	59
17821480	55-59 years	Male	Married (including common law)	2010	White	Malignant	341	8070	IA	T1a	0	None	0	Not recommended	No/Unknown	None; diagnosed at autopsy	No radiation and/or cancer-directed surgery	Beam radiation	Tongue	2nd of 2 or more primaries	Poorly differentiated; Grade III	Alive or dead of other cause	Dead (attributable to causes other than this cancer dx)	Tongue	Dead	No	2	0	Positive histology	30
23978185	80-84 years	Male	Married (including common law)	2010	White	Malignant	341	8070	IA	T1b	0	None	0	Not recommended	No/Unknown	None; diagnosed at autopsy	No radiation and/or cancer-directed surgery	Beam radiation	Lung and Bronchus	2nd of 2 or more primaries	Poorly differentiated; Grade III	Dead (attributable to this cancer dx)	Alive or dead due to cancer	Lung and Bronchus	Dead	No	2	0	Positive histology	3
11310117	65-69 years	Male	Married (including common law)	2010	White	Malignant	341	8070	IA	T1b	0	None	0	Not recommended	No/Unknown	None; diagnosed at autopsy	No radiation and/or cancer-directed surgery	Beam radiation	Lung and Bronchus	One primary only	Poorly differentiated; Grade III	Dead (attributable to this cancer dx)	Alive or dead due to cancer	Lung and Bronchus	Dead	Yes	1	0	Positive histology	16
57675455	50-54 years	Male	Married (including common law)	2010	White	Malignant	341	8070	IB	T2a	0	None	0	Not recommended	No/Unknown	None; diagnosed at autopsy	No radiation and/or cancer-directed surgery	Beam radiation	Lung and Bronchus	2nd of 2 or more primaries	Poorly differentiated; Grade III	Dead (attributable to this cancer dx)	Alive or dead due to cancer	Lung and Bronchus	Dead	No	2	0	Positive histology	20
44786309	70-74 years	Male	Married (including common law)	2010	White	Malignant	341	8070	IB	T2a	0	None	0	Not recommended	No/Unknown	None; diagnosed at autopsy	No radiation and/or cancer-directed surgery	Beam radiation	Lung and Bronchus	One primary only	Poorly differentiated; Grade III	Dead (attributable to this cancer dx)	Alive or dead due to cancer	Lung and Bronchus	Dead	Yes	1	0	Positive histology	26
17854448	70-74 years	Male	Single (never married)	2010	White	Malignant	341	8070	IA	T1b	0	None	0	Not recommended	No/Unknown	None; diagnosed at autopsy	No radiation and/or cancer-directed surgery	Beam radiation	Lung and Bronchus	One primary only	Poorly differentiated; Grade III	Dead (attributable to this cancer dx)	Alive or dead due to cancer	Lung and Bronchus	Dead	Yes	1	0	Positive histology	39
66371731	85+ years	Male	Single (never married)	2010	White	Malignant	341	8070	IA	T1b	0	None	0	Not recommended	No/Unknown	None; diagnosed at autopsy	No radiation and/or cancer-directed surgery	Beam radiation	Lung and Bronchus	One primary only	Poorly differentiated; Grade III	Dead (attributable to this cancer dx)	Alive or dead due to cancer	Lung and Bronchus	Dead	Yes	1	0	Positive histology	41
41648027	80-84 years	Male	Married (including common law)	2010	White	Malignant	341	8070	IA	T1b	0	None	0	Not recommended	No/Unknown	None; diagnosed at autopsy	No radiation and/or cancer-directed surgery	Beam radiation	Lung and Bronchus	2nd of 2 or more primaries	Poorly differentiated; Grade III	Dead (attributable to this cancer dx)	Alive or dead due to cancer	Lung and Bronchus	Dead	No	2	0	Positive exfoliative cytology, no positive histology	48
75384345	55-59 years	Male	Married (including common law)	2010	White	Malignant	341	8070	IB	T2a	0	None	0	Not recommended	No/Unknown	None; diagnosed at autopsy	No radiation and/or cancer-directed surgery	Beam radiation	Lung and Bronchus	One primary only	Poorly differentiated; Grade III	Dead (attributable to this cancer dx)	Alive or dead due to cancer	Lung and Bronchus	Dead	Yes	1	0	Positive histology	49
65518800	55-59 years	Male	Single (never married)	2010	White	Malignant	341	8070	IA	T1b	0	None	0	Not recommended	No/Unknown	None; diagnosed at autopsy	No radiation and/or cancer-directed surgery	Beam radiation	Lung and Bronchus	2nd of 2 or more primaries	Poorly differentiated; Grade III	Dead (attributable to this cancer dx)	Alive or dead due to cancer	Lung and Bronchus	Dead	Yes	3	0	Positive exfoliative cytology, no positive histology	72
17563408	70-74 years	Male	Married (including common law)	2010	White	Malignant	341	8070	IA	T1a	0	None	0	Not recommended	No/Unknown	None; diagnosed at autopsy	No radiation and/or cancer-directed surgery	Beam radiation	Non-Melanoma Skin	6th of 6 or more primaries	Poorly differentiated; Grade III	Alive or dead of other cause	Dead (attributable to causes other than this cancer dx)	Non-Melanoma Skin	Dead	No	7	0	Positive histology	32
35922119	70-74 years	Male	Married (including common law)	2010	White	Malignant	341	8070	IA	T1b	0	None	0	Not recommended	No/Unknown	None; diagnosed at autopsy	No radiation and/or cancer-directed surgery	Beam radiation	Kidney and Renal Pelvis	2nd of 2 or more primaries	Poorly differentiated; Grade III	Alive or dead of other cause	Dead (attributable to causes other than this cancer dx)	Kidney and Renal Pelvis	Dead	No	3	0	Positive exfoliative cytology, no positive histology	13
57247662	70-74 years	Male	Separated	2010	White	Malignant	341	8070	IB	T2a	0	None	0	Not recommended	No/Unknown	None; diagnosed at autopsy	No radiation and/or cancer-directed surgery	Beam radiation	Hypertension without Heart Disease	2nd of 2 or more primaries	Poorly differentiated; Grade III	Alive or dead of other cause	Dead (attributable to causes other than this cancer dx)	Hypertension without Heart Disease	Dead	No	2	0	Positive histology	37
35456658	80-84 years	Male	Married (including common law)	2010	White	Malignant	341	8070	IA	T1b	0	None	0	Not recommended	No/Unknown	None; diagnosed at autopsy	No radiation and/or cancer-directed surgery	Beam radiation	Chronic Obstructive Pulmonary Disease and Allied Cond	2nd of 2 or more primaries	Poorly differentiated; Grade III	Alive or dead of other cause	Dead (attributable to causes other than this cancer dx)	Chronic Obstructive Pulmonary Disease and Allied Cond	Dead	No	2	0	Positive histology	16
44755228	80-84 years	Male	Married (including common law)	2010	White	Malignant	341	8070	IA	T1a	0	None	0	Not recommended	No/Unknown	None; diagnosed at autopsy	No radiation and/or cancer-directed surgery	Beam radiation	Chronic Obstructive Pulmonary Disease and Allied Cond	One primary only	Poorly differentiated; Grade III	Alive or dead of other cause	Dead (attributable to causes other than this cancer dx)	Chronic Obstructive Pulmonary Disease and Allied Cond	Dead	Yes	1	0	Positive histology	17
57657729	80-84 years	Male	Widowed	2010	White	Malignant	341	8070	IA	T1b	0	None	0	Not recommended	No/Unknown	None; diagnosed at autopsy	No radiation and/or cancer-directed surgery	Beam radiation	Chronic Obstructive Pulmonary Disease and Allied Cond	One primary only	Poorly differentiated; Grade III	Alive or dead of other cause	Dead (attributable to causes other than this cancer dx)	Chronic Obstructive Pulmonary Disease and Allied Cond	Dead	Yes	1	0	Positive exfoliative cytology, no positive histology	18
30352747	70-74 years	Male	Married (including common law)	2010	White	Malignant	341	8070	IA	T1a	0	None	0	Not recommended	No/Unknown	None; diagnosed at autopsy	No radiation and/or cancer-directed surgery	Beam radiation	Other Cause of Death	One primary only	Poorly differentiated; Grade III	Alive or dead of other cause	Dead (attributable to causes other than this cancer dx)	Other Cause of Death	Dead	Yes	1	0	Positive histology	63
1191150	85+ years	Male	Widowed	2010	White	Malignant	341	8070	IA	T1b	0	None	0	Not recommended	No/Unknown	None; diagnosed at autopsy	No radiation and/or cancer-directed surgery	Beam radiation	Other Cause of Death	One primary only	Poorly differentiated; Grade III	Alive or dead of other cause	Dead (attributable to causes other than this cancer dx)	Other Cause of Death	Dead	Yes	1	0	Positive histology	73
57286437	65-69 years	Male	Married (including common law)	2010	White	Malignant	341	8070	IA	T1a	0	None	0	Not recommended	No/Unknown	None; diagnosed at autopsy	No radiation and/or cancer-directed surgery	Radioactive implants (includes brachytherapy) (1988+)	Diseases of Heart	2nd of 2 or more primaries	Poorly differentiated; Grade III	Alive or dead of other cause	Dead (attributable to causes other than this cancer dx)	Diseases of Heart	Dead	No	2	0	Positive histology	32
65178345	60-64 years	Male	Married (including common law)	2010	White	Malignant	341	8070	IA	T1a	0	None	0	Not recommended	Yes	None; diagnosed at autopsy	No radiation and/or cancer-directed surgery	None/Unknown	Lung and Bronchus	3rd of 3 or more primaries	Poorly differentiated; Grade III	Dead (attributable to this cancer dx)	Alive or dead due to cancer	Lung and Bronchus	Dead	No	3	0	Positive histology	20
34789548	80-84 years	Male	Married (including common law)	2010	White	Malignant	341	8070	IA	T1b	0	None	0	Not recommended	Yes	None; diagnosed at autopsy	No radiation and/or cancer-directed surgery	None/Unknown	Other Cause of Death	3rd of 3 or more primaries	Poorly differentiated; Grade III	Alive or dead of other cause	Dead (attributable to causes other than this cancer dx)	Other Cause of Death	Dead	No	3	0	Positive histology	19
60762945	65-69 years	Male	Widowed	2010	White	Malignant	341	8070	IB	T2a	0	None	0	Not recommended	Yes	None; diagnosed at autopsy	No radiation and/or cancer-directed surgery	Beam radiation	Lung and Bronchus	One primary only	Poorly differentiated; Grade III	Dead (attributable to this cancer dx)	Alive or dead due to cancer	Lung and Bronchus	Dead	Yes	1	0	Positive histology	3
17869828	70-74 years	Male	Married (including common law)	2010	White	Malignant	341	8070	IB	T2a	0	None	0	Not recommended	Yes	None; diagnosed at autopsy	No radiation and/or cancer-directed surgery	Beam radiation	Lung and Bronchus	One primary only	Poorly differentiated; Grade III	Dead (attributable to this cancer dx)	Alive or dead due to cancer	Lung and Bronchus	Dead	Yes	1	0	Positive histology	16
57724451	75-79 years	Male	Married (including common law)	2010	White	Malignant	341	8070	IB	T2a	0	None	0	Not recommended	Yes	None; diagnosed at autopsy	No radiation and/or cancer-directed surgery	Beam radiation	Lung and Bronchus	One primary only	Poorly differentiated; Grade III	Dead (attributable to this cancer dx)	Alive or dead due to cancer	Lung and Bronchus	Dead	Yes	1	0	Positive histology	20
44758693	75-79 years	Male	Married (including common law)	2010	White	Malignant	341	8070	IB	T2a	0	None	0	Not recommended	Yes	None; diagnosed at autopsy	No radiation and/or cancer-directed surgery	Beam radiation	Lung and Bronchus	One primary only	Poorly differentiated; Grade III	Dead (attributable to this cancer dx)	Alive or dead due to cancer	Lung and Bronchus	Dead	Yes	1	0	Positive histology	37
44708849	70-74 years	Male	Married (including common law)	2010	White	Malignant	341	8070	IA	T1a	0	None	0	Not recommended	Yes	None; diagnosed at autopsy	No radiation and/or cancer-directed surgery	Beam radiation	Lung and Bronchus	One primary only	Poorly differentiated; Grade III	Dead (attributable to this cancer dx)	Alive or dead due to cancer	Lung and Bronchus	Dead	Yes	1	0	Positive histology	38
44713767	80-84 years	Male	Married (including common law)	2010	White	Malignant	341	8070	IB	T2a	0	None	0	Not recommended	Yes	None; diagnosed at autopsy	No radiation and/or cancer-directed surgery	Beam radiation	Other Infectious and Parasitic Diseases including HIV	One primary only	Poorly differentiated; Grade III	Alive or dead of other cause	Dead (attributable to causes other than this cancer dx)	Other Infectious and Parasitic Diseases including HIV	Dead	Yes	1	0	Positive exfoliative cytology, no positive histology	11
66297323	80-84 years	Male	Single (never married)	2010	White	Malignant	341	8070	IA	T1b	0	None	0	Not recommended	Yes	None; diagnosed at autopsy	No radiation and/or cancer-directed surgery	Beam radiation	State DC not available or state DC available but no COD	2nd of 2 or more primaries	Poorly differentiated; Grade III	Dead (missing/unknown COD)	Dead (missing/unknown COD)	State DC not available or state DC available but no COD	Dead	No	2	0	Positive histology	9
41530916	65-69 years	Male	Married (including common law)	2010	White	Malignant	341	8070	IA	T1b	0	None	0	Not recommended, contraindicated due to other cond; autopsy only (1973-2002)	No/Unknown	None; diagnosed at autopsy	No radiation and/or cancer-directed surgery	Beam radiation	Alive	1st of 2 or more primaries	Poorly differentiated; Grade III	Alive or dead of other cause	Alive or dead due to cancer	Alive	Alive	Yes	2	0	Positive histology	97
11304108	65-69 years	Male	Married (including common law)	2010	White	Malignant	341	8070	IA	T1b	0	None	0	Not recommended, contraindicated due to other cond; autopsy only (1973-2002)	No/Unknown	None; diagnosed at autopsy	No radiation and/or cancer-directed surgery	Beam radiation	Lung and Bronchus	One primary only	Poorly differentiated; Grade III	Dead (attributable to this cancer dx)	Alive or dead due to cancer	Lung and Bronchus	Dead	Yes	1	0	Positive histology	26
60564999	75-79 years	Male	Married (including common law)	2010	White	Malignant	341	8070	IA	T1a	0	None	0	Not recommended, contraindicated due to other cond; autopsy only (1973-2002)	No/Unknown	None; diagnosed at autopsy	No radiation and/or cancer-directed surgery	Beam radiation	Lung and Bronchus	2nd of 2 or more primaries	Poorly differentiated; Grade III	Dead (attributable to this cancer dx)	Alive or dead due to cancer	Lung and Bronchus	Dead	No	3	0	Positive histology	33
23127871	85+ years	Male	Married (including common law)	2010	White	Malignant	341	8070	IB	T2a	0	None	0	Not recommended, contraindicated due to other cond; autopsy only (1973-2002)	No/Unknown	None; diagnosed at autopsy	No radiation and/or cancer-directed surgery	Beam radiation	Lung and Bronchus	2nd of 2 or more primaries	Poorly differentiated; Grade III	Dead (attributable to this cancer dx)	Alive or dead due to cancer	Lung and Bronchus	Dead	No	2	0	Positive histology	42
23958368	80-84 years	Male	Widowed	2010	White	Malignant	341	8070	IB	T2a	0	None	0	Not recommended, contraindicated due to other cond; autopsy only (1973-2002)	No/Unknown	None; diagnosed at autopsy	No radiation and/or cancer-directed surgery	Beam radiation	Lung and Bronchus	1st of 2 or more primaries	Poorly differentiated; Grade III	Dead (attributable to this cancer dx)	Alive or dead due to cancer	Lung and Bronchus	Dead	Yes	2	0	Positive histology	78
17146187	85+ years	Male	Married (including common law)	2010	White	Malignant	341	8070	IB	T2a	0	None	0	Not recommended, contraindicated due to other cond; autopsy only (1973-2002)	No/Unknown	None; diagnosed at autopsy	No radiation and/or cancer-directed surgery	Beam radiation	Urinary Bladder	6th of 6 or more primaries	Poorly differentiated; Grade III	Alive or dead of other cause	Dead (attributable to causes other than this cancer dx)	Urinary Bladder	Dead	No	6	0	Positive exfoliative cytology, no positive histology	38
57695766	70-74 years	Male	Divorced	2010	White	Malignant	341	8070	IA	T1b	0	None	0	Not recommended, contraindicated due to other cond; autopsy only (1973-2002)	No/Unknown	None; diagnosed at autopsy	No radiation and/or cancer-directed surgery	Beam radiation	Diseases of Heart	One primary only	Poorly differentiated; Grade III	Alive or dead of other cause	Dead (attributable to causes other than this cancer dx)	Diseases of Heart	Dead	Yes	1	0	Positive histology	44
57682466	75-79 years	Male	Married (including common law)	2010	White	Malignant	341	8070	IB	T2a	0	None	0	Not recommended, contraindicated due to other cond; autopsy only (1973-2002)	No/Unknown	None; diagnosed at autopsy	No radiation and/or cancer-directed surgery	Beam radiation	Other Cause of Death	One primary only	Poorly differentiated; Grade III	Alive or dead of other cause	Dead (attributable to causes other than this cancer dx)	Other Cause of Death	Dead	Yes	1	0	Positive histology	4
32748132	70-74 years	Male	Married (including common law)	2010	White	Malignant	341	8070	IA	T1a	0	None	0	Not recommended, contraindicated due to other cond; autopsy only (1973-2002)	No/Unknown	None; diagnosed at autopsy	No radiation and/or cancer-directed surgery	Beam radiation	Other Cause of Death	2nd of 2 or more primaries	Poorly differentiated; Grade III	Alive or dead of other cause	Dead (attributable to causes other than this cancer dx)	Other Cause of Death	Dead	No	2	0	Positive histology	36
66354278	75-79 years	Male	Married (including common law)	2010	White	Malignant	341	8070	IB	T2a	0	None	0	Not recommended, contraindicated due to other cond; autopsy only (1973-2002)	Yes	None; diagnosed at autopsy	No radiation and/or cancer-directed surgery	Beam radiation	Lung and Bronchus	One primary only	Poorly differentiated; Grade III	Dead (attributable to this cancer dx)	Alive or dead due to cancer	Lung and Bronchus	Dead	Yes	1	0	Positive histology	36
11286453	75-79 years	Male	Married (including common law)	2010	White	Malignant	341	8070	IA	T1b	0	None	0	Recommended but not performed, unknown reason	No/Unknown	None; diagnosed at autopsy	No radiation and/or cancer-directed surgery	Beam radiation	Lung and Bronchus	One primary only	Poorly differentiated; Grade III	Dead (attributable to this cancer dx)	Alive or dead due to cancer	Lung and Bronchus	Dead	Yes	1	0	Positive histology	8
11290281	65-69 years	Male	Married (including common law)	2010	White	Malignant	341	8070	IA	T1b	0	None	0	Recommended but not performed, unknown reason	No/Unknown	None; diagnosed at autopsy	No radiation and/or cancer-directed surgery	Beam radiation	Chronic Obstructive Pulmonary Disease and Allied Cond	One primary only	Poorly differentiated; Grade III	Alive or dead of other cause	Dead (attributable to causes other than this cancer dx)	Chronic Obstructive Pulmonary Disease and Allied Cond	Dead	Yes	1	0	Positive histology	29
57658893	85+ years	Male	Widowed	2010	White	Malignant	341	8070	IA	T1b	0	None	0	Recommended but not performed, patient refused	No/Unknown	None; diagnosed at autopsy	No radiation and/or cancer-directed surgery	None/Unknown	Lung and Bronchus	One primary only	Poorly differentiated; Grade III	Dead (attributable to this cancer dx)	Alive or dead due to cancer	Lung and Bronchus	Dead	Yes	1	0	Positive histology	32
23703376	80-84 years	Male	Married (including common law)	2010	White	Malignant	341	8070	IB	T2a	0	None	0	Recommended but not performed, patient refused	Yes	None; diagnosed at autopsy	No radiation and/or cancer-directed surgery	Beam radiation	Lung and Bronchus	3rd of 3 or more primaries	Poorly differentiated; Grade III	Dead (attributable to this cancer dx)	Alive or dead due to cancer	Lung and Bronchus	Dead	No	3	0	Positive histology	10
11087284	75-79 years	Male	Divorced	2010	White	Malignant	341	8070	IB	T2a	0	None	0	Recommended, unknown if performed	Yes	None; diagnosed at autopsy	No radiation and/or cancer-directed surgery	Beam radiation	Chronic Obstructive Pulmonary Disease and Allied Cond	2nd of 2 or more primaries	Poorly differentiated; Grade III	Alive or dead of other cause	Dead (attributable to causes other than this cancer dx)	Chronic Obstructive Pulmonary Disease and Allied Cond	Dead	No	2	0	Positive histology	5
17853165	80-84 years	Male	Single (never married)	2010	White	Malignant	341	8070	IB	T2a	0	Biopsy or aspiration of regional lymph node, NOS	98	Not recommended	No/Unknown	None; diagnosed at autopsy	Radiation after surgery	Beam radiation	Lung and Bronchus	One primary only	Poorly differentiated; Grade III	Dead (attributable to this cancer dx)	Alive or dead due to cancer	Lung and Bronchus	Dead	Yes	1	0	Positive histology	4
5857171	75-79 years	Male	Married (including common law)	2010	White	Malignant	341	8070	IA	T1b	15	None	0	Surgery performed	No/Unknown	None; diagnosed at autopsy	No radiation and/or cancer-directed surgery	None/Unknown	Septicemia	2nd of 2 or more primaries	Poorly differentiated; Grade III	Alive or dead of other cause	Dead (attributable to causes other than this cancer dx)	Septicemia	Dead	No	2	0	Positive histology	9
43038051	80-84 years	Male	Single (never married)	2010	White	Malignant	341	8070	IA	T1a	15	None	0	Surgery performed	No/Unknown	None; diagnosed at autopsy	No radiation and/or cancer-directed surgery	None/Unknown	Other Cause of Death	2nd of 2 or more primaries	Poorly differentiated; Grade III	Alive or dead of other cause	Dead (attributable to causes other than this cancer dx)	Other Cause of Death	Dead	No	3	0	Positive histology	99
44854478	65-69 years	Male	Married (including common law)	2010	White	Malignant	341	8070	IB	T2a	21	None	0	Surgery performed	No/Unknown	None; diagnosed at autopsy	No radiation and/or cancer-directed surgery	None/Unknown	Alive	One primary only	Poorly differentiated; Grade III	Alive or dead of other cause	Alive or dead due to cancer	Alive	Alive	Yes	1	0	Positive histology	101
17869292	80-84 years	Male	Married (including common law)	2010	White	Malignant	341	8070	IA	T1a	21	None	0	Surgery performed	No/Unknown	None; diagnosed at autopsy	No radiation and/or cancer-directed surgery	None/Unknown	Alive	One primary only	Poorly differentiated; Grade III	Alive or dead of other cause	Alive or dead due to cancer	Alive	Alive	Yes	1	0	Positive histology	103
42843196	65-69 years	Male	Married (including common law)	2010	White	Malignant	341	8070	IA	T1a	21	None	0	Surgery performed	No/Unknown	None; diagnosed at autopsy	No radiation and/or cancer-directed surgery	None/Unknown	Alive	3rd of 3 or more primaries	Poorly differentiated; Grade III	Alive or dead of other cause	Alive or dead due to cancer	Alive	Alive	No	3	0	Positive histology	105
44537681	80-84 years	Male	Divorced	2010	White	Malignant	341	8070	IB	T2a	21	None	0	Surgery performed	No/Unknown	None; diagnosed at autopsy	No radiation and/or cancer-directed surgery	None/Unknown	Alive	2nd of 2 or more primaries	Poorly differentiated; Grade III	Alive or dead of other cause	Alive or dead due to cancer	Alive	Alive	No	2	0	Positive histology	106
57635014	80-84 years	Male	Married (including common law)	2010	White	Malignant	341	8070	IB	T2a	21	None	0	Surgery performed	No/Unknown	None; diagnosed at autopsy	No radiation and/or cancer-directed surgery	None/Unknown	Alive	1st of 2 or more primaries	Poorly differentiated; Grade III	Alive or dead of other cause	Alive or dead due to cancer	Alive	Alive	Yes	3	0	Positive histology	107
75318217	80-84 years	Male	Widowed	2010	White	Malignant	341	8070	IA	T1b	21	None	0	Surgery performed	No/Unknown	None; diagnosed at autopsy	No radiation and/or cancer-directed surgery	None/Unknown	Larynx	4th of 4 or more primaries	Poorly differentiated; Grade III	Dead (attributable to this cancer dx)	Alive or dead due to cancer	Larynx	Dead	No	4	0	Positive histology	21
60729992	55-59 years	Male	Married (including common law)	2010	White	Malignant	341	8070	IA	T1b	21	None	0	Surgery performed	No/Unknown	None; diagnosed at autopsy	No radiation and/or cancer-directed surgery	None/Unknown	Lung and Bronchus	One primary only	Poorly differentiated; Grade III	Dead (attributable to this cancer dx)	Alive or dead due to cancer	Lung and Bronchus	Dead	Yes	1	0	Positive histology	12
44737532	80-84 years	Male	Divorced	2010	White	Malignant	341	8070	IA	T1b	21	None	0	Surgery performed	No/Unknown	None; diagnosed at autopsy	No radiation and/or cancer-directed surgery	None/Unknown	Lung and Bronchus	1st of 2 or more primaries	Poorly differentiated; Grade III	Dead (attributable to this cancer dx)	Alive or dead due to cancer	Lung and Bronchus	Dead	Yes	2	0	Positive histology	25
60738754	65-69 years	Male	Married (including common law)	2010	White	Malignant	341	8070	IA	T1b	21	None	0	Surgery performed	No/Unknown	None; diagnosed at autopsy	No radiation and/or cancer-directed surgery	None/Unknown	Lung and Bronchus	2nd of 2 or more primaries	Poorly differentiated; Grade III	Dead (attributable to this cancer dx)	Alive or dead due to cancer	Lung and Bronchus	Dead	No	2	0	Positive histology	37
23984840	75-79 years	Male	Married (including common law)	2010	White	Malignant	341	8070	IB	T2a	21	None	0	Surgery performed	No/Unknown	None; diagnosed at autopsy	No radiation and/or cancer-directed surgery	None/Unknown	Lung and Bronchus	1st of 2 or more primaries	Poorly differentiated; Grade III	Dead (attributable to this cancer dx)	Alive or dead due to cancer	Lung and Bronchus	Dead	Yes	2	0	Positive histology	80
11308176	75-79 years	Male	Married (including common law)	2010	White	Malignant	341	8070	IB	T2a	21	None	0	Surgery performed	No/Unknown	None; diagnosed at autopsy	No radiation and/or cancer-directed surgery	None/Unknown	Non-Hodgkin Lymphoma	3rd of 3 or more primaries	Poorly differentiated; Grade III	Alive or dead of other cause	Dead (attributable to causes other than this cancer dx)	Non-Hodgkin Lymphoma	Dead	No	3	0	Positive histology	95
66330808	85+ years	Male	Married (including common law)	2010	White	Malignant	341	8070	IB	T2a	21	None	0	Surgery performed	No/Unknown	None; diagnosed at autopsy	No radiation and/or cancer-directed surgery	None/Unknown	Diseases of Heart	One primary only	Poorly differentiated; Grade III	Alive or dead of other cause	Dead (attributable to causes other than this cancer dx)	Diseases of Heart	Dead	Yes	1	0	Positive histology	36
75141385	65-69 years	Male	Married (including common law)	2010	White	Malignant	341	8070	IA	T1b	21	None	0	Surgery performed	No/Unknown	None; diagnosed at autopsy	No radiation and/or cancer-directed surgery	None/Unknown	Diseases of Heart	3rd of 3 or more primaries	Poorly differentiated; Grade III	Alive or dead of other cause	Dead (attributable to causes other than this cancer dx)	Diseases of Heart	Dead	No	3	0	Positive histology	59
44736551	85+ years	Male	Widowed	2010	White	Malignant	341	8070	IA	T1a	21	None	0	Surgery performed	No/Unknown	None; diagnosed at autopsy	No radiation and/or cancer-directed surgery	None/Unknown	Chronic Obstructive Pulmonary Disease and Allied Cond	One primary only	Poorly differentiated; Grade III	Alive or dead of other cause	Dead (attributable to causes other than this cancer dx)	Chronic Obstructive Pulmonary Disease and Allied Cond	Dead	Yes	1	0	Positive histology	26
24015566	65-69 years	Male	Divorced	2010	White	Malignant	341	8070	IA	T1a	21	None	0	Surgery performed	No/Unknown	None; diagnosed at autopsy	No radiation and/or cancer-directed surgery	None/Unknown	State DC not available or state DC available but no COD	One primary only	Poorly differentiated; Grade III	Dead (missing/unknown COD)	Dead (missing/unknown COD)	State DC not available or state DC available but no COD	Dead	Yes	1	0	Positive histology	54
35396899	80-84 years	Male	Married (including common law)	2010	White	Malignant	341	8070	IA	T1a	21	None	0	Surgery performed	No/Unknown	None; diagnosed at autopsy	Radiation after surgery	Beam radiation	Alive	3rd of 3 or more primaries	Poorly differentiated; Grade III	Alive or dead of other cause	Alive or dead due to cancer	Alive	Alive	No	3	0	Positive histology	97
75404917	75-79 years	Male	Widowed	2010	White	Malignant	341	8070	IA	T1a	21	None	0	Surgery performed	No/Unknown	None; diagnosed at autopsy	Radiation after surgery	Beam radiation	Accidents and Adverse Effects	One primary only	Poorly differentiated; Grade III	Alive or dead of other cause	Dead (attributable to causes other than this cancer dx)	Accidents and Adverse Effects	Dead	Yes	1	0	Positive histology	20
65987879	70-74 years	Male	Married (including common law)	2010	White	Malignant	341	8070	IB	T2a	21	None	0	Surgery performed	Yes	None; diagnosed at autopsy	Radiation after surgery	Beam radiation	Diseases of Heart	2nd of 2 or more primaries	Poorly differentiated; Grade III	Alive or dead of other cause	Dead (attributable to causes other than this cancer dx)	Diseases of Heart	Dead	No	2	0	Positive histology	18
30361316	75-79 years	Male	Divorced	2010	White	Malignant	341	8070	IA	T1a	21	1 to 3 regional lymph nodes removed	1	Surgery performed	No/Unknown	None; diagnosed at autopsy	No radiation and/or cancer-directed surgery	None/Unknown	Lung and Bronchus	2nd of 2 or more primaries	Poorly differentiated; Grade III	Dead (attributable to this cancer dx)	Alive or dead due to cancer	Lung and Bronchus	Dead	No	3	0	Positive histology	34
66410042	55-59 years	Male	Separated	2010	White	Malignant	341	8070	IA	T1a	21	1 to 3 regional lymph nodes removed	1	Surgery performed	No/Unknown	None; diagnosed at autopsy	No radiation and/or cancer-directed surgery	None/Unknown	Chronic Obstructive Pulmonary Disease and Allied Cond	One primary only	Poorly differentiated; Grade III	Alive or dead of other cause	Dead (attributable to causes other than this cancer dx)	Chronic Obstructive Pulmonary Disease and Allied Cond	Dead	Yes	1	0	Positive histology	49
44713610	65-69 years	Male	Married (including common law)	2010	White	Malignant	341	8070	IA	T1a	21	1 to 3 regional lymph nodes removed	2	Surgery performed	No/Unknown	None; diagnosed at autopsy	No radiation and/or cancer-directed surgery	None/Unknown	Alive	One primary only	Poorly differentiated; Grade III	Alive or dead of other cause	Alive or dead due to cancer	Alive	Alive	Yes	1	0	Positive histology	38
45094692	70-74 years	Male	Married (including common law)	2010	White	Malignant	341	8070	IA	T1b	21	1 to 3 regional lymph nodes removed	2	Surgery performed	No/Unknown	None; diagnosed at autopsy	No radiation and/or cancer-directed surgery	None/Unknown	Diseases of Heart	One primary only	Poorly differentiated; Grade III	Alive or dead of other cause	Dead (attributable to causes other than this cancer dx)	Diseases of Heart	Dead	Yes	1	0	Positive histology	22
783877	85+ years	Male	Widowed	2010	White	Malignant	341	8070	IA	T1a	21	1 to 3 regional lymph nodes removed	2	Surgery performed	No/Unknown	None; diagnosed at autopsy	No radiation and/or cancer-directed surgery	None/Unknown	Diseases of Heart	3rd of 3 or more primaries	Poorly differentiated; Grade III	Alive or dead of other cause	Dead (attributable to causes other than this cancer dx)	Diseases of Heart	Dead	No	3	0	Positive histology	77
66395331	75-79 years	Male	Married (including common law)	2010	White	Malignant	341	8070	IB	T2a	21	1 to 3 regional lymph nodes removed	3	Surgery performed	No/Unknown	None; diagnosed at autopsy	No radiation and/or cancer-directed surgery	None/Unknown	Lung and Bronchus	One primary only	Poorly differentiated; Grade III	Dead (attributable to this cancer dx)	Alive or dead due to cancer	Lung and Bronchus	Dead	Yes	1	0	Positive histology	20
44625372	75-79 years	Male	Married (including common law)	2010	White	Malignant	341	8070	IA	T1b	21	1 to 3 regional lymph nodes removed	3	Surgery performed	No/Unknown	None; diagnosed at autopsy	No radiation and/or cancer-directed surgery	None/Unknown	Diseases of Heart	2nd of 2 or more primaries	Poorly differentiated; Grade III	Alive or dead of other cause	Dead (attributable to causes other than this cancer dx)	Diseases of Heart	Dead	No	3	0	Positive histology	24
43562734	75-79 years	Male	Widowed	2010	White	Malignant	341	8070	IA	T1a	21	1 to 3 regional lymph nodes removed	3	Surgery performed	No/Unknown	None; diagnosed at autopsy	No radiation and/or cancer-directed surgery	None/Unknown	Chronic Obstructive Pulmonary Disease and Allied Cond	3rd of 3 or more primaries	Poorly differentiated; Grade III	Alive or dead of other cause	Dead (attributable to causes other than this cancer dx)	Chronic Obstructive Pulmonary Disease and Allied Cond	Dead	No	3	0	Positive histology	10
23835939	65-69 years	Male	Married (including common law)	2010	White	Malignant	341	8070	IB	T2a	21	1 to 3 regional lymph nodes removed	2	Surgery performed	No/Unknown	None; diagnosed at autopsy	Radiation after surgery	Beam radiation	Chronic Liver Disease and Cirrhosis	2nd of 2 or more primaries	Poorly differentiated; Grade III	Alive or dead of other cause	Dead (attributable to causes other than this cancer dx)	Chronic Liver Disease and Cirrhosis	Dead	No	3	0	Positive histology	75
66363614	60-64 years	Male	Married (including common law)	2010	White	Malignant	341	8070	IA	T1a	21	4 or more regional lymph nodes removed	4	Surgery performed	No/Unknown	None; diagnosed at autopsy	No radiation and/or cancer-directed surgery	None/Unknown	Lung and Bronchus	One primary only	Poorly differentiated; Grade III	Dead (attributable to this cancer dx)	Alive or dead due to cancer	Lung and Bronchus	Dead	Yes	1	0	Positive histology	9
57648251	60-64 years	Male	Married (including common law)	2010	White	Malignant	341	8070	IB	T2a	21	4 or more regional lymph nodes removed	5	Surgery performed	No/Unknown	None; diagnosed at autopsy	No radiation and/or cancer-directed surgery	None/Unknown	Alive	One primary only	Poorly differentiated; Grade III	Alive or dead of other cause	Alive or dead due to cancer	Alive	Alive	Yes	1	0	Positive histology	104
57649764	65-69 years	Male	Married (including common law)	2010	White	Malignant	341	8070	IA	T1a	21	4 or more regional lymph nodes removed	5	Surgery performed	No/Unknown	None; diagnosed at autopsy	No radiation and/or cancer-directed surgery	None/Unknown	Alive	1st of 2 or more primaries	Poorly differentiated; Grade III	Alive or dead of other cause	Alive or dead due to cancer	Alive	Alive	Yes	2	0	Positive histology	105
44735160	85+ years	Male	Widowed	2010	White	Malignant	341	8070	IB	T2a	21	4 or more regional lymph nodes removed	5	Surgery performed	No/Unknown	None; diagnosed at autopsy	No radiation and/or cancer-directed surgery	None/Unknown	Lung and Bronchus	One primary only	Poorly differentiated; Grade III	Dead (attributable to this cancer dx)	Alive or dead due to cancer	Lung and Bronchus	Dead	Yes	1	0	Positive histology	7
66420106	80-84 years	Male	Married (including common law)	2010	White	Malignant	341	8070	IA	T1a	21	4 or more regional lymph nodes removed	8	Surgery performed	No/Unknown	None; diagnosed at autopsy	No radiation and/or cancer-directed surgery	None/Unknown	Lung and Bronchus	1st of 2 or more primaries	Poorly differentiated; Grade III	Dead (attributable to this cancer dx)	Alive or dead due to cancer	Lung and Bronchus	Dead	Yes	2	0	Positive histology	7
75317862	75-79 years	Male	Married (including common law)	2010	White	Malignant	341	8070	IB	T2a	21	4 or more regional lymph nodes removed	9	Surgery performed	No/Unknown	None; diagnosed at autopsy	No radiation and/or cancer-directed surgery	None/Unknown	Lung and Bronchus	2nd of 2 or more primaries	Poorly differentiated; Grade III	Dead (attributable to this cancer dx)	Alive or dead due to cancer	Lung and Bronchus	Dead	No	3	0	Positive histology	41
35916476	70-74 years	Male	Married (including common law)	2010	White	Malignant	341	8070	IB	T2a	21	4 or more regional lymph nodes removed	14	Surgery performed	No/Unknown	None; diagnosed at autopsy	No radiation and/or cancer-directed surgery	None/Unknown	Lung and Bronchus	One primary only	Poorly differentiated; Grade III	Dead (attributable to this cancer dx)	Alive or dead due to cancer	Lung and Bronchus	Dead	Yes	1	0	Positive histology	40
42546097	75-79 years	Male	Married (including common law)	2010	White	Malignant	341	8070	IB	T2a	21	4 or more regional lymph nodes removed	18	Surgery performed	No/Unknown	None; diagnosed at autopsy	No radiation and/or cancer-directed surgery	None/Unknown	Lung and Bronchus	2nd of 2 or more primaries	Poorly differentiated; Grade III	Dead (attributable to this cancer dx)	Alive or dead due to cancer	Lung and Bronchus	Dead	No	2	0	Positive histology	11
66381965	70-74 years	Male	Unknown	2010	White	Malignant	341	8070	IA	T1a	21	4 or more regional lymph nodes removed	21	Surgery performed	No/Unknown	None; diagnosed at autopsy	No radiation and/or cancer-directed surgery	None/Unknown	Alive	2nd of 2 or more primaries	Poorly differentiated; Grade III	Alive or dead of other cause	Alive or dead due to cancer	Alive	Alive	No	2	0	Positive histology	107
30357416	65-69 years	Male	Single (never married)	2010	White	Malignant	341	8070	IA	T1a	21	4 or more regional lymph nodes removed	18	Surgery performed	Yes	None; diagnosed at autopsy	No radiation and/or cancer-directed surgery	None/Unknown	Diseases of Heart	2nd of 2 or more primaries	Poorly differentiated; Grade III	Alive or dead of other cause	Dead (attributable to causes other than this cancer dx)	Diseases of Heart	Dead	No	2	0	Positive histology	29
35929544	70-74 years	Male	Single (never married)	2010	White	Malignant	341	8070	IB	T2a	22	4 or more regional lymph nodes removed	10	Surgery performed	No/Unknown	None; diagnosed at autopsy	No radiation and/or cancer-directed surgery	None/Unknown	Alive	One primary only	Poorly differentiated; Grade III	Alive or dead of other cause	Alive or dead due to cancer	Alive	Alive	Yes	1	0	Positive histology	99
41935398	75-79 years	Male	Married (including common law)	2010	White	Malignant	341	8070	IA	T1a	30	None	0	Surgery performed	No/Unknown	None; diagnosed at autopsy	No radiation and/or cancer-directed surgery	None/Unknown	Colon excluding Rectum	3rd of 3 or more primaries	Poorly differentiated; Grade III	Alive or dead of other cause	Dead (attributable to causes other than this cancer dx)	Colon excluding Rectum	Dead	No	4	0	Positive histology	41
57645693	65-69 years	Male	Married (including common law)	2010	White	Malignant	341	8070	IB	T2a	30	Number of regional lymph nodes removed unknown	4	Surgery performed	No/Unknown	None; diagnosed at autopsy	No radiation and/or cancer-directed surgery	None/Unknown	Lung and Bronchus	One primary only	Poorly differentiated; Grade III	Dead (attributable to this cancer dx)	Alive or dead due to cancer	Lung and Bronchus	Dead	Yes	1	0	Positive histology	66
66366552	70-74 years	Male	Married (including common law)	2010	White	Malignant	341	8070	IA	T1b	30	1 to 3 regional lymph nodes removed	1	Surgery performed	No/Unknown	None; diagnosed at autopsy	No radiation and/or cancer-directed surgery	None/Unknown	Larynx	1st of 2 or more primaries	Poorly differentiated; Grade III	Dead (attributable to this cancer dx)	Alive or dead due to cancer	Larynx	Dead	Yes	3	0	Positive histology	49
44803539	70-74 years	Male	Widowed	2010	White	Malignant	341	8070	IA	T1a	30	1 to 3 regional lymph nodes removed	1	Surgery performed	No/Unknown	None; diagnosed at autopsy	No radiation and/or cancer-directed surgery	None/Unknown	Lung and Bronchus	One primary only	Poorly differentiated; Grade III	Dead (attributable to this cancer dx)	Alive or dead due to cancer	Lung and Bronchus	Dead	Yes	1	0	Positive histology	93
74806412	80-84 years	Male	Married (including common law)	2010	White	Malignant	341	8070	IB	T2a	30	1 to 3 regional lymph nodes removed	1	Surgery performed	No/Unknown	None; diagnosed at autopsy	No radiation and/or cancer-directed surgery	None/Unknown	Diseases of Heart	2nd of 2 or more primaries	Poorly differentiated; Grade III	Alive or dead of other cause	Dead (attributable to causes other than this cancer dx)	Diseases of Heart	Dead	No	2	0	Positive histology	36
44732153	65-69 years	Male	Married (including common law)	2010	White	Malignant	341	8070	IB	T2a	30	1 to 3 regional lymph nodes removed	1	Surgery performed	No/Unknown	None; diagnosed at autopsy	No radiation and/or cancer-directed surgery	None/Unknown	Chronic Obstructive Pulmonary Disease and Allied Cond	One primary only	Poorly differentiated; Grade III	Alive or dead of other cause	Dead (attributable to causes other than this cancer dx)	Chronic Obstructive Pulmonary Disease and Allied Cond	Dead	Yes	1	0	Positive histology	93
44854486	75-79 years	Male	Married (including common law)	2010	White	Malignant	341	8070	IA	T1b	30	1 to 3 regional lymph nodes removed	2	Surgery performed	No/Unknown	None; diagnosed at autopsy	No radiation and/or cancer-directed surgery	None/Unknown	Alive	One primary only	Poorly differentiated; Grade III	Alive or dead of other cause	Alive or dead due to cancer	Alive	Alive	Yes	1	0	Positive histology	99
44821331	80-84 years	Male	Widowed	2010	White	Malignant	341	8070	IA	T1a	30	1 to 3 regional lymph nodes removed	2	Surgery performed	No/Unknown	None; diagnosed at autopsy	No radiation and/or cancer-directed surgery	None/Unknown	Chronic Obstructive Pulmonary Disease and Allied Cond	One primary only	Poorly differentiated; Grade III	Alive or dead of other cause	Dead (attributable to causes other than this cancer dx)	Chronic Obstructive Pulmonary Disease and Allied Cond	Dead	Yes	1	0	Positive histology	41
66335223	55-59 years	Male	Married (including common law)	2010	White	Malignant	341	8070	IA	T1b	30	1 to 3 regional lymph nodes removed	3	Surgery performed	No/Unknown	None; diagnosed at autopsy	No radiation and/or cancer-directed surgery	None/Unknown	Suicide and Self-Inflicted Injury	1st of 2 or more primaries	Poorly differentiated; Grade III	Alive or dead of other cause	Dead (attributable to causes other than this cancer dx)	Suicide and Self-Inflicted Injury	Dead	Yes	3	0	Positive histology	55
57676789	60-64 years	Male	Married (including common law)	2010	White	Malignant	341	8070	IA	T1a	30	1 to 3 regional lymph nodes removed	96	Surgery performed	No/Unknown	None; diagnosed at autopsy	No radiation and/or cancer-directed surgery	None/Unknown	Alive	3rd of 3 or more primaries	Poorly differentiated; Grade III	Alive or dead of other cause	Alive or dead due to cancer	Alive	Alive	No	3	0	Positive histology	98
44316405	65-69 years	Male	Married (including common law)	2010	White	Malignant	341	8070	IA	T1b	30	1 to 3 regional lymph nodes removed	1	Surgery performed	Yes	None; diagnosed at autopsy	No radiation and/or cancer-directed surgery	None/Unknown	Alive	2nd of 2 or more primaries	Poorly differentiated; Grade III	Alive or dead of other cause	Alive or dead due to cancer	Alive	Alive	No	2	0	Positive histology	96
75374580	55-59 years	Male	Married (including common law)	2010	White	Malignant	341	8070	IB	T2a	30	1 to 3 regional lymph nodes removed	2	Surgery performed	Yes	None; diagnosed at autopsy	No radiation and/or cancer-directed surgery	None/Unknown	Alive	One primary only	Poorly differentiated; Grade III	Alive or dead of other cause	Alive or dead due to cancer	Alive	Alive	Yes	1	0	Positive histology	100
60701468	55-59 years	Male	Married (including common law)	2010	White	Malignant	341	8070	IA	T1a	30	4 or more regional lymph nodes removed	4	Surgery performed	No/Unknown	None; diagnosed at autopsy	No radiation and/or cancer-directed surgery	None/Unknown	Septicemia	2nd of 2 or more primaries	Poorly differentiated; Grade III	Alive or dead of other cause	Dead (attributable to causes other than this cancer dx)	Septicemia	Dead	No	2	0	Positive histology	91
44798033	75-79 years	Male	Married (including common law)	2010	White	Malignant	341	8070	IB	T2a	30	4 or more regional lymph nodes removed	4	Surgery performed	No/Unknown	None; diagnosed at autopsy	No radiation and/or cancer-directed surgery	None/Unknown	Chronic Obstructive Pulmonary Disease and Allied Cond	One primary only	Poorly differentiated; Grade III	Alive or dead of other cause	Dead (attributable to causes other than this cancer dx)	Chronic Obstructive Pulmonary Disease and Allied Cond	Dead	Yes	1	0	Positive histology	92
44829416	55-59 years	Male	Married (including common law)	2010	White	Malignant	341	8070	IA	T1a	30	4 or more regional lymph nodes removed	5	Surgery performed	No/Unknown	None; diagnosed at autopsy	No radiation and/or cancer-directed surgery	None/Unknown	Alive	One primary only	Poorly differentiated; Grade III	Alive or dead of other cause	Alive or dead due to cancer	Alive	Alive	Yes	1	0	Positive histology	101
6225751	65-69 years	Male	Married (including common law)	2010	White	Malignant	341	8070	IB	T2a	30	4 or more regional lymph nodes removed	5	Surgery performed	No/Unknown	None; diagnosed at autopsy	No radiation and/or cancer-directed surgery	None/Unknown	Alive	One primary only	Poorly differentiated; Grade III	Alive or dead of other cause	Alive or dead due to cancer	Alive	Alive	Yes	1	0	Positive histology	107
23810532	70-74 years	Male	Married (including common law)	2010	White	Malignant	341	8070	IA	T1a	30	4 or more regional lymph nodes removed	5	Surgery performed	No/Unknown	None; diagnosed at autopsy	No radiation and/or cancer-directed surgery	None/Unknown	Rectum and Rectosigmoid Junction	4th of 4 or more primaries	Poorly differentiated; Grade III	Alive or dead of other cause	Dead (attributable to causes other than this cancer dx)	Rectum and Rectosigmoid Junction	Dead	No	4	0	Positive histology	23
57690817	65-69 years	Male	Married (including common law)	2010	White	Malignant	341	8070	IA	T1a	30	4 or more regional lymph nodes removed	5	Surgery performed	No/Unknown	None; diagnosed at autopsy	No radiation and/or cancer-directed surgery	None/Unknown	Chronic Obstructive Pulmonary Disease and Allied Cond	One primary only	Poorly differentiated; Grade III	Alive or dead of other cause	Dead (attributable to causes other than this cancer dx)	Chronic Obstructive Pulmonary Disease and Allied Cond	Dead	Yes	1	0	Positive histology	90
23999050	70-74 years	Male	Single (never married)	2010	White	Malignant	341	8070	IA	T1b	30	4 or more regional lymph nodes removed	7	Surgery performed	No/Unknown	None; diagnosed at autopsy	No radiation and/or cancer-directed surgery	None/Unknown	Alive	1st of 2 or more primaries	Poorly differentiated; Grade III	Alive or dead of other cause	Alive or dead due to cancer	Alive	Alive	Yes	1	0	Positive histology	96
17852473	65-69 years	Male	Married (including common law)	2010	White	Malignant	341	8070	IB	T2a	30	4 or more regional lymph nodes removed	7	Surgery performed	No/Unknown	None; diagnosed at autopsy	No radiation and/or cancer-directed surgery	None/Unknown	Diseases of Heart	One primary only	Poorly differentiated; Grade III	Alive or dead of other cause	Dead (attributable to causes other than this cancer dx)	Diseases of Heart	Dead	Yes	1	0	Positive histology	69
66353376	70-74 years	Male	Married (including common law)	2010	White	Malignant	341	8070	IB	T2a	30	4 or more regional lymph nodes removed	8	Surgery performed	No/Unknown	None; diagnosed at autopsy	No radiation and/or cancer-directed surgery	None/Unknown	Non-Hodgkin Lymphoma	2nd of 2 or more primaries	Poorly differentiated; Grade III	Alive or dead of other cause	Dead (attributable to causes other than this cancer dx)	Non-Hodgkin Lymphoma	Dead	No	2	0	Positive histology	6
44712539	65-69 years	Male	Married (including common law)	2010	White	Malignant	341	8070	IB	T2a	30	4 or more regional lymph nodes removed	9	Surgery performed	No/Unknown	None; diagnosed at autopsy	No radiation and/or cancer-directed surgery	None/Unknown	Alive	One primary only	Poorly differentiated; Grade III	Alive or dead of other cause	Alive or dead due to cancer	Alive	Alive	Yes	1	0	Positive histology	105
57571476	70-74 years	Male	Married (including common law)	2010	White	Malignant	341	8070	IA	T1a	30	4 or more regional lymph nodes removed	14	Surgery performed	No/Unknown	None; diagnosed at autopsy	No radiation and/or cancer-directed surgery	None/Unknown	Nephritis, Nephrotic Syndrome and Nephrosis	2nd of 2 or more primaries	Poorly differentiated; Grade III	Alive or dead of other cause	Dead (attributable to causes other than this cancer dx)	Nephritis, Nephrotic Syndrome and Nephrosis	Dead	No	2	0	Positive histology	1
23981198	75-79 years	Male	Married (including common law)	2010	White	Malignant	341	8070	IB	T2a	30	4 or more regional lymph nodes removed	18	Surgery performed	No/Unknown	None; diagnosed at autopsy	No radiation and/or cancer-directed surgery	None/Unknown	Lung and Bronchus	One primary only	Poorly differentiated; Grade III	Dead (attributable to this cancer dx)	Alive or dead due to cancer	Lung and Bronchus	Dead	Yes	1	0	Positive histology	31
32881628	75-79 years	Male	Married (including common law)	2010	White	Malignant	341	8070	IA	T1b	30	4 or more regional lymph nodes removed	21	Surgery performed	No/Unknown	None; diagnosed at autopsy	No radiation and/or cancer-directed surgery	None/Unknown	Lung and Bronchus	2nd of 2 or more primaries	Poorly differentiated; Grade III	Dead (attributable to this cancer dx)	Alive or dead due to cancer	Lung and Bronchus	Dead	No	2	0	Positive histology	90
66186237	60-64 years	Male	Married (including common law)	2010	White	Malignant	341	8070	IB	T2a	33	None	0	Surgery performed	Yes	None; diagnosed at autopsy	Radiation after surgery	Beam radiation	Lung and Bronchus	One primary only	Poorly differentiated; Grade III	Dead (attributable to this cancer dx)	Alive or dead due to cancer	Lung and Bronchus	Dead	Yes	1	0	Positive histology	36
57663671	75-79 years	Male	Married (including common law)	2010	White	Malignant	341	8070	IA	T1b	33	Biopsy or aspiration of regional lymph node, NOS	8	Surgery performed	No/Unknown	None; diagnosed at autopsy	No radiation and/or cancer-directed surgery	None/Unknown	Lung and Bronchus	One primary only	Poorly differentiated; Grade III	Dead (attributable to this cancer dx)	Alive or dead due to cancer	Lung and Bronchus	Dead	Yes	1	0	Positive histology	23
60771186	70-74 years	Male	Widowed	2010	White	Malignant	341	8070	IB	T2a	33	Number of regional lymph nodes removed unknown	11	Surgery performed	No/Unknown	None; diagnosed at autopsy	No radiation and/or cancer-directed surgery	None/Unknown	Chronic Obstructive Pulmonary Disease and Allied Cond	One primary only	Poorly differentiated; Grade III	Alive or dead of other cause	Dead (attributable to causes other than this cancer dx)	Chronic Obstructive Pulmonary Disease and Allied Cond	Dead	Yes	1	0	Positive histology	45
35984291	65-69 years	Male	Divorced	2010	White	Malignant	341	8070	IB	T2a	33	Number of regional lymph nodes removed unknown	97	Surgery performed	No/Unknown	None; diagnosed at autopsy	No radiation and/or cancer-directed surgery	None/Unknown	Lung and Bronchus	1st of 2 or more primaries	Poorly differentiated; Grade III	Dead (attributable to this cancer dx)	Alive or dead due to cancer	Lung and Bronchus	Dead	Yes	2	0	Positive histology	36
60762941	65-69 years	Male	Married (including common law)	2010	White	Malignant	341	8070	IA	T1a	33	Number of regional lymph nodes removed unknown	97	Surgery performed	No/Unknown	None; diagnosed at autopsy	No radiation and/or cancer-directed surgery	None/Unknown	Lung and Bronchus	One primary only	Poorly differentiated; Grade III	Dead (attributable to this cancer dx)	Alive or dead due to cancer	Lung and Bronchus	Dead	Yes	1	0	Positive histology	45
44824668	65-69 years	Male	Divorced	2010	White	Malignant	341	8070	IB	T2a	33	1 to 3 regional lymph nodes removed	1	Surgery performed	No/Unknown	None; diagnosed at autopsy	No radiation and/or cancer-directed surgery	None/Unknown	Lung and Bronchus	One primary only	Poorly differentiated; Grade III	Dead (attributable to this cancer dx)	Alive or dead due to cancer	Lung and Bronchus	Dead	Yes	1	0	Positive histology	44
75361889	60-64 years	Male	Married (including common law)	2010	White	Malignant	341	8070	IA	T1b	33	1 to 3 regional lymph nodes removed	2	Surgery performed	No/Unknown	None; diagnosed at autopsy	No radiation and/or cancer-directed surgery	None/Unknown	Alive	1st of 2 or more primaries	Poorly differentiated; Grade III	Alive or dead of other cause	Alive or dead due to cancer	Alive	Alive	Yes	2	0	Positive histology	98
57661671	80-84 years	Male	Married (including common law)	2010	White	Malignant	341	8070	IB	T2a	33	1 to 3 regional lymph nodes removed	2	Surgery performed	No/Unknown	None; diagnosed at autopsy	No radiation and/or cancer-directed surgery	None/Unknown	Lung and Bronchus	One primary only	Poorly differentiated; Grade III	Dead (attributable to this cancer dx)	Alive or dead due to cancer	Lung and Bronchus	Dead	Yes	1	0	Positive histology	38
44737538	70-74 years	Male	Single (never married)	2010	White	Malignant	341	8070	IA	T1a	33	1 to 3 regional lymph nodes removed	3	Surgery performed	No/Unknown	None; diagnosed at autopsy	No radiation and/or cancer-directed surgery	None/Unknown	Lung and Bronchus	One primary only	Poorly differentiated; Grade III	Dead (attributable to this cancer dx)	Alive or dead due to cancer	Lung and Bronchus	Dead	Yes	1	0	Positive histology	2
57665809	70-74 years	Male	Divorced	2010	White	Malignant	341	8070	IB	T2a	33	1 to 3 regional lymph nodes removed	3	Surgery performed	No/Unknown	None; diagnosed at autopsy	No radiation and/or cancer-directed surgery	None/Unknown	Lung and Bronchus	One primary only	Poorly differentiated; Grade III	Dead (attributable to this cancer dx)	Alive or dead due to cancer	Lung and Bronchus	Dead	Yes	1	0	Positive histology	13
44748394	70-74 years	Male	Married (including common law)	2010	White	Malignant	341	8070	IB	T2a	33	1 to 3 regional lymph nodes removed	3	Surgery performed	No/Unknown	None; diagnosed at autopsy	No radiation and/or cancer-directed surgery	None/Unknown	Lung and Bronchus	1st of 2 or more primaries	Poorly differentiated; Grade III	Dead (attributable to this cancer dx)	Alive or dead due to cancer	Lung and Bronchus	Dead	Yes	2	0	Positive histology	41
42598147	70-74 years	Male	Married (including common law)	2010	White	Malignant	341	8070	IB	T2a	33	1 to 3 regional lymph nodes removed	3	Surgery performed	No/Unknown	None; diagnosed at autopsy	No radiation and/or cancer-directed surgery	None/Unknown	In situ, benign or unknown behavior neoplasm	2nd of 2 or more primaries	Poorly differentiated; Grade III	Alive or dead of other cause	Dead (attributable to causes other than this cancer dx)	In situ, benign or unknown behavior neoplasm	Dead	No	3	0	Positive histology	63
75349552	80-84 years	Male	Married (including common law)	2010	White	Malignant	341	8070	IA	T1b	33	1 to 3 regional lymph nodes removed	13	Surgery performed	No/Unknown	None; diagnosed at autopsy	No radiation and/or cancer-directed surgery	None/Unknown	Lung and Bronchus	One primary only	Poorly differentiated; Grade III	Dead (attributable to this cancer dx)	Alive or dead due to cancer	Lung and Bronchus	Dead	Yes	1	0	Positive histology	2
23964822	55-59 years	Male	Single (never married)	2010	White	Malignant	341	8070	IA	T1b	33	1 to 3 regional lymph nodes removed	98	Surgery performed	No/Unknown	None; diagnosed at autopsy	No radiation and/or cancer-directed surgery	None/Unknown	Alive	One primary only	Poorly differentiated; Grade III	Alive or dead of other cause	Alive or dead due to cancer	Alive	Alive	Yes	1	0	Positive histology	107
75402468	65-69 years	Male	Divorced	2010	White	Malignant	341	8070	IB	T2a	33	1 to 3 regional lymph nodes removed	1	Surgery performed	Yes	None; diagnosed at autopsy	No radiation and/or cancer-directed surgery	None/Unknown	Lung and Bronchus	One primary only	Poorly differentiated; Grade III	Dead (attributable to this cancer dx)	Alive or dead due to cancer	Lung and Bronchus	Dead	Yes	1	0	Positive histology	6
17850039	70-74 years	Male	Married (including common law)	2010	White	Malignant	341	8070	IB	T2a	33	4 or more regional lymph nodes removed	0	Surgery performed	No/Unknown	None; diagnosed at autopsy	No radiation and/or cancer-directed surgery	None/Unknown	Chronic Liver Disease and Cirrhosis	One primary only	Poorly differentiated; Grade III	Alive or dead of other cause	Dead (attributable to causes other than this cancer dx)	Chronic Liver Disease and Cirrhosis	Dead	Yes	1	0	Positive histology	82
44819450	65-69 years	Male	Married (including common law)	2010	White	Malignant	341	8070	IA	T1b	33	4 or more regional lymph nodes removed	3	Surgery performed	No/Unknown	None; diagnosed at autopsy	No radiation and/or cancer-directed surgery	None/Unknown	Chronic Obstructive Pulmonary Disease and Allied Cond	One primary only	Poorly differentiated; Grade III	Alive or dead of other cause	Dead (attributable to causes other than this cancer dx)	Chronic Obstructive Pulmonary Disease and Allied Cond	Dead	Yes	1	0	Positive histology	25
17850014	75-79 years	Male	Married (including common law)	2010	White	Malignant	341	8070	IA	T1a	33	4 or more regional lymph nodes removed	4	Surgery performed	No/Unknown	None; diagnosed at autopsy	No radiation and/or cancer-directed surgery	None/Unknown	Alive	One primary only	Poorly differentiated; Grade III	Alive or dead of other cause	Alive or dead due to cancer	Alive	Alive	Yes	1	0	Positive histology	99
60764592	75-79 years	Male	Married (including common law)	2010	White	Malignant	341	8070	IB	T2a	33	4 or more regional lymph nodes removed	4	Surgery performed	No/Unknown	None; diagnosed at autopsy	No radiation and/or cancer-directed surgery	None/Unknown	Alive	1st of 2 or more primaries	Poorly differentiated; Grade III	Alive or dead of other cause	Alive or dead due to cancer	Alive	Alive	Yes	2	0	Positive histology	99
35893229	55-59 years	Male	Widowed	2010	White	Malignant	341	8070	IA	T1b	33	4 or more regional lymph nodes removed	4	Surgery performed	No/Unknown	None; diagnosed at autopsy	No radiation and/or cancer-directed surgery	None/Unknown	Alive	One primary only	Poorly differentiated; Grade III	Alive or dead of other cause	Alive or dead due to cancer	Alive	Alive	Yes	1	0	Positive histology	106
6234855	70-74 years	Male	Married (including common law)	2010	White	Malignant	341	8070	IA	T1b	33	4 or more regional lymph nodes removed	4	Surgery performed	No/Unknown	None; diagnosed at autopsy	No radiation and/or cancer-directed surgery	None/Unknown	Melanoma of the Skin	2nd of 2 or more primaries	Poorly differentiated; Grade III	Alive or dead of other cause	Dead (attributable to causes other than this cancer dx)	Melanoma of the Skin	Dead	No	2	0	Positive histology	50
75074934	70-74 years	Male	Married (including common law)	2010	White	Malignant	341	8070	IA	T1b	33	4 or more regional lymph nodes removed	4	Surgery performed	No/Unknown	None; diagnosed at autopsy	No radiation and/or cancer-directed surgery	None/Unknown	Diseases of Heart	2nd of 2 or more primaries	Poorly differentiated; Grade III	Alive or dead of other cause	Dead (attributable to causes other than this cancer dx)	Diseases of Heart	Dead	No	2	0	Positive histology	12
57638197	75-79 years	Male	Married (including common law)	2010	White	Malignant	341	8070	IA	T1b	33	4 or more regional lymph nodes removed	4	Surgery performed	No/Unknown	None; diagnosed at autopsy	No radiation and/or cancer-directed surgery	None/Unknown	Cerebrovascular Diseases	One primary only	Poorly differentiated; Grade III	Alive or dead of other cause	Dead (attributable to causes other than this cancer dx)	Cerebrovascular Diseases	Dead	Yes	1	0	Positive histology	1
44757760	70-74 years	Male	Married (including common law)	2010	White	Malignant	341	8070	IB	T2a	33	4 or more regional lymph nodes removed	5	Surgery performed	No/Unknown	None; diagnosed at autopsy	No radiation and/or cancer-directed surgery	None/Unknown	Chronic Obstructive Pulmonary Disease and Allied Cond	One primary only	Poorly differentiated; Grade III	Alive or dead of other cause	Dead (attributable to causes other than this cancer dx)	Chronic Obstructive Pulmonary Disease and Allied Cond	Dead	Yes	1	0	Positive histology	3
44661699	75-79 years	Male	Married (including common law)	2010	White	Malignant	341	8070	IA	T1a	33	4 or more regional lymph nodes removed	6	Surgery performed	No/Unknown	None; diagnosed at autopsy	No radiation and/or cancer-directed surgery	None/Unknown	Alive	2nd of 2 or more primaries	Poorly differentiated; Grade III	Alive or dead of other cause	Alive or dead due to cancer	Alive	Alive	No	4	0	Positive histology	104
57639526	65-69 years	Male	Married (including common law)	2010	White	Malignant	341	8070	IA	T1b	33	4 or more regional lymph nodes removed	6	Surgery performed	No/Unknown	None; diagnosed at autopsy	No radiation and/or cancer-directed surgery	None/Unknown	Lung and Bronchus	One primary only	Poorly differentiated; Grade III	Dead (attributable to this cancer dx)	Alive or dead due to cancer	Lung and Bronchus	Dead	Yes	1	0	Positive histology	72
75340441	60-64 years	Male	Married (including common law)	2010	White	Malignant	341	8070	IA	T1a	33	4 or more regional lymph nodes removed	6	Surgery performed	No/Unknown	None; diagnosed at autopsy	No radiation and/or cancer-directed surgery	None/Unknown	Diseases of Heart	2nd of 2 or more primaries	Poorly differentiated; Grade III	Alive or dead of other cause	Dead (attributable to causes other than this cancer dx)	Diseases of Heart	Dead	No	2	0	Positive histology	18
23640476	70-74 years	Male	Married (including common law)	2010	White	Malignant	341	8070	IA	T1b	33	4 or more regional lymph nodes removed	6	Surgery performed	No/Unknown	None; diagnosed at autopsy	No radiation and/or cancer-directed surgery	None/Unknown	Aortic Aneurysm and Dissection	3rd of 3 or more primaries	Poorly differentiated; Grade III	Alive or dead of other cause	Dead (attributable to causes other than this cancer dx)	Aortic Aneurysm and Dissection	Dead	No	3	0	Positive histology	21
60765941	80-84 years	Male	Divorced	2010	White	Malignant	341	8070	IA	T1a	33	4 or more regional lymph nodes removed	7	Surgery performed	No/Unknown	None; diagnosed at autopsy	No radiation and/or cancer-directed surgery	None/Unknown	Alive	One primary only	Poorly differentiated; Grade III	Alive or dead of other cause	Alive or dead due to cancer	Alive	Alive	Yes	1	0	Positive histology	98
5830769	80-84 years	Male	Widowed	2010	White	Malignant	341	8070	IA	T1a	33	4 or more regional lymph nodes removed	7	Surgery performed	No/Unknown	None; diagnosed at autopsy	No radiation and/or cancer-directed surgery	None/Unknown	Alive	2nd of 2 or more primaries	Poorly differentiated; Grade III	Alive or dead of other cause	Alive or dead due to cancer	Alive	Alive	No	2	0	Positive histology	101
57635204	60-64 years	Male	Married (including common law)	2010	White	Malignant	341	8070	IA	T1b	33	4 or more regional lymph nodes removed	7	Surgery performed	No/Unknown	None; diagnosed at autopsy	No radiation and/or cancer-directed surgery	None/Unknown	Liver	2nd of 2 or more primaries	Poorly differentiated; Grade III	Alive or dead of other cause	Dead (attributable to causes other than this cancer dx)	Liver	Dead	No	2	0	Positive histology	31
44246079	65-69 years	Male	Married (including common law)	2010	White	Malignant	341	8070	IA	T1a	33	4 or more regional lymph nodes removed	7	Surgery performed	No/Unknown	None; diagnosed at autopsy	No radiation and/or cancer-directed surgery	None/Unknown	Lung and Bronchus	2nd of 2 or more primaries	Poorly differentiated; Grade III	Dead (attributable to this cancer dx)	Alive or dead due to cancer	Lung and Bronchus	Dead	No	2	0	Positive histology	64
17771225	75-79 years	Male	Married (including common law)	2010	White	Malignant	341	8070	IB	T2a	33	4 or more regional lymph nodes removed	8	Surgery performed	No/Unknown	None; diagnosed at autopsy	No radiation and/or cancer-directed surgery	None/Unknown	Alive	2nd of 2 or more primaries	Poorly differentiated; Grade III	Alive or dead of other cause	Alive or dead due to cancer	Alive	Alive	No	3	0	Positive histology	98
60771163	65-69 years	Male	Married (including common law)	2010	White	Malignant	341	8070	IA	T1a	33	4 or more regional lymph nodes removed	8	Surgery performed	No/Unknown	None; diagnosed at autopsy	No radiation and/or cancer-directed surgery	None/Unknown	Alive	1st of 2 or more primaries	Poorly differentiated; Grade III	Alive or dead of other cause	Alive or dead due to cancer	Alive	Alive	Yes	1	0	Positive histology	100
1159561	70-74 years	Male	Married (including common law)	2010	White	Malignant	341	8070	IB	T2a	33	4 or more regional lymph nodes removed	8	Surgery performed	No/Unknown	None; diagnosed at autopsy	No radiation and/or cancer-directed surgery	None/Unknown	Alive	One primary only	Poorly differentiated; Grade III	Alive or dead of other cause	Alive or dead due to cancer	Alive	Alive	Yes	1	0	Positive histology	102
44742746	75-79 years	Male	Unknown	2010	White	Malignant	341	8070	IB	T2a	33	4 or more regional lymph nodes removed	8	Surgery performed	No/Unknown	None; diagnosed at autopsy	No radiation and/or cancer-directed surgery	None/Unknown	Lung and Bronchus	1st of 2 or more primaries	Poorly differentiated; Grade III	Dead (attributable to this cancer dx)	Alive or dead due to cancer	Lung and Bronchus	Dead	Yes	2	0	Positive histology	8
66311453	70-74 years	Male	Married (including common law)	2010	White	Malignant	341	8070	IA	T1b	33	4 or more regional lymph nodes removed	8	Surgery performed	No/Unknown	None; diagnosed at autopsy	No radiation and/or cancer-directed surgery	None/Unknown	Lung and Bronchus	2nd of 2 or more primaries	Poorly differentiated; Grade III	Dead (attributable to this cancer dx)	Alive or dead due to cancer	Lung and Bronchus	Dead	No	2	0	Positive histology	25
57653394	70-74 years	Male	Married (including common law)	2010	White	Malignant	341	8070	IB	T2a	33	4 or more regional lymph nodes removed	8	Surgery performed	No/Unknown	None; diagnosed at autopsy	No radiation and/or cancer-directed surgery	None/Unknown	Lung and Bronchus	1st of 2 or more primaries	Poorly differentiated; Grade III	Dead (attributable to this cancer dx)	Alive or dead due to cancer	Lung and Bronchus	Dead	Yes	2	0	Positive histology	76
44693308	65-69 years	Male	Married (including common law)	2010	White	Malignant	341	8070	IA	T1b	33	4 or more regional lymph nodes removed	8	Surgery performed	No/Unknown	None; diagnosed at autopsy	No radiation and/or cancer-directed surgery	None/Unknown	Lung and Bronchus	1st of 2 or more primaries	Poorly differentiated; Grade III	Dead (attributable to this cancer dx)	Alive or dead due to cancer	Lung and Bronchus	Dead	Yes	2	0	Positive histology	86
23987143	65-69 years	Male	Divorced	2010	White	Malignant	341	8070	IB	T2a	33	4 or more regional lymph nodes removed	8	Surgery performed	No/Unknown	None; diagnosed at autopsy	No radiation and/or cancer-directed surgery	None/Unknown	Diseases of Heart	1st of 2 or more primaries	Poorly differentiated; Grade III	Alive or dead of other cause	Dead (attributable to causes other than this cancer dx)	Diseases of Heart	Dead	Yes	2	0	Positive histology	36
44819000	80-84 years	Male	Widowed	2010	White	Malignant	341	8070	IA	T1b	33	4 or more regional lymph nodes removed	8	Surgery performed	No/Unknown	None; diagnosed at autopsy	No radiation and/or cancer-directed surgery	None/Unknown	Cerebrovascular Diseases	One primary only	Poorly differentiated; Grade III	Alive or dead of other cause	Dead (attributable to causes other than this cancer dx)	Cerebrovascular Diseases	Dead	Yes	1	0	Positive histology	32
44876897	65-69 years	Male	Widowed	2010	White	Malignant	341	8070	IA	T1b	33	4 or more regional lymph nodes removed	8	Surgery performed	No/Unknown	None; diagnosed at autopsy	No radiation and/or cancer-directed surgery	None/Unknown	Chronic Obstructive Pulmonary Disease and Allied Cond	1st of 2 or more primaries	Poorly differentiated; Grade III	Alive or dead of other cause	Dead (attributable to causes other than this cancer dx)	Chronic Obstructive Pulmonary Disease and Allied Cond	Dead	Yes	2	0	Positive histology	74
42119974	70-74 years	Male	Single (never married)	2010	White	Malignant	341	8070	IA	T1a	33	4 or more regional lymph nodes removed	8	Surgery performed	No/Unknown	None; diagnosed at autopsy	No radiation and/or cancer-directed surgery	None/Unknown	Chronic Obstructive Pulmonary Disease and Allied Cond	2nd of 2 or more primaries	Poorly differentiated; Grade III	Alive or dead of other cause	Dead (attributable to causes other than this cancer dx)	Chronic Obstructive Pulmonary Disease and Allied Cond	Dead	No	2	0	Positive histology	77
35926682	80-84 years	Male	Married (including common law)	2010	White	Malignant	341	8070	IA	T1b	33	4 or more regional lymph nodes removed	9	Surgery performed	No/Unknown	None; diagnosed at autopsy	No radiation and/or cancer-directed surgery	None/Unknown	Alive	One primary only	Poorly differentiated; Grade III	Alive or dead of other cause	Alive or dead due to cancer	Alive	Alive	Yes	1	0	Positive histology	98
30358620	65-69 years	Male	Single (never married)	2010	White	Malignant	341	8070	IB	T2a	33	4 or more regional lymph nodes removed	9	Surgery performed	No/Unknown	None; diagnosed at autopsy	No radiation and/or cancer-directed surgery	None/Unknown	Alive	One primary only	Poorly differentiated; Grade III	Alive or dead of other cause	Alive or dead due to cancer	Alive	Alive	Yes	1	0	Positive histology	101
10898909	70-74 years	Male	Married (including common law)	2010	White	Malignant	341	8070	IA	T1b	33	4 or more regional lymph nodes removed	9	Surgery performed	No/Unknown	None; diagnosed at autopsy	No radiation and/or cancer-directed surgery	None/Unknown	Alive	2nd of 2 or more primaries	Poorly differentiated; Grade III	Alive or dead of other cause	Alive or dead due to cancer	Alive	Alive	No	2	0	Positive histology	105
75244442	65-69 years	Male	Divorced	2010	White	Malignant	341	8070	IA	T1a	33	4 or more regional lymph nodes removed	9	Surgery performed	No/Unknown	None; diagnosed at autopsy	No radiation and/or cancer-directed surgery	None/Unknown	Lung and Bronchus	2nd of 2 or more primaries	Poorly differentiated; Grade III	Dead (attributable to this cancer dx)	Alive or dead due to cancer	Lung and Bronchus	Dead	Yes	2	0	Positive histology	0
44694696	55-59 years	Male	Married (including common law)	2010	White	Malignant	341	8070	IA	T1a	33	4 or more regional lymph nodes removed	9	Surgery performed	No/Unknown	None; diagnosed at autopsy	No radiation and/or cancer-directed surgery	None/Unknown	Lung and Bronchus	One primary only	Poorly differentiated; Grade III	Dead (attributable to this cancer dx)	Alive or dead due to cancer	Lung and Bronchus	Dead	Yes	1	0	Positive histology	47
17853752	75-79 years	Male	Married (including common law)	2010	White	Malignant	341	8070	IB	T2a	33	4 or more regional lymph nodes removed	9	Surgery performed	No/Unknown	None; diagnosed at autopsy	No radiation and/or cancer-directed surgery	None/Unknown	Other Cause of Death	One primary only	Poorly differentiated; Grade III	Alive or dead of other cause	Dead (attributable to causes other than this cancer dx)	Other Cause of Death	Dead	Yes	1	0	Positive histology	81
32891615	70-74 years	Male	Married (including common law)	2010	White	Malignant	341	8070	IA	T1b	33	4 or more regional lymph nodes removed	10	Surgery performed	No/Unknown	None; diagnosed at autopsy	No radiation and/or cancer-directed surgery	None/Unknown	Alive	One primary only	Poorly differentiated; Grade III	Alive or dead of other cause	Alive or dead due to cancer	Alive	Alive	Yes	1	0	Positive histology	98
57652842	45-49 years	Male	Married (including common law)	2010	White	Malignant	341	8070	IA	T1a	33	4 or more regional lymph nodes removed	10	Surgery performed	No/Unknown	None; diagnosed at autopsy	No radiation and/or cancer-directed surgery	None/Unknown	Alive	One primary only	Poorly differentiated; Grade III	Alive or dead of other cause	Alive or dead due to cancer	Alive	Alive	Yes	1	0	Positive histology	103
57017931	75-79 years	Male	Married (including common law)	2010	White	Malignant	341	8070	IB	T2a	33	4 or more regional lymph nodes removed	10	Surgery performed	No/Unknown	None; diagnosed at autopsy	No radiation and/or cancer-directed surgery	None/Unknown	Lung and Bronchus	3rd of 3 or more primaries	Poorly differentiated; Grade III	Dead (attributable to this cancer dx)	Alive or dead due to cancer	Lung and Bronchus	Dead	No	3	0	Positive histology	30
75383079	55-59 years	Male	Married (including common law)	2010	White	Malignant	341	8070	IA	T1b	33	4 or more regional lymph nodes removed	10	Surgery performed	No/Unknown	None; diagnosed at autopsy	No radiation and/or cancer-directed surgery	None/Unknown	Lung and Bronchus	One primary only	Poorly differentiated; Grade III	Dead (attributable to this cancer dx)	Alive or dead due to cancer	Lung and Bronchus	Dead	Yes	1	0	Positive histology	52
57401435	65-69 years	Male	Married (including common law)	2010	White	Malignant	341	8070	IA	T1a	33	4 or more regional lymph nodes removed	10	Surgery performed	No/Unknown	None; diagnosed at autopsy	No radiation and/or cancer-directed surgery	None/Unknown	Urinary Bladder	2nd of 2 or more primaries	Poorly differentiated; Grade III	Alive or dead of other cause	Dead (attributable to causes other than this cancer dx)	Urinary Bladder	Dead	No	2	0	Positive histology	13
75210660	70-74 years	Male	Married (including common law)	2010	White	Malignant	341	8070	IB	T2a	33	4 or more regional lymph nodes removed	10	Surgery performed	No/Unknown	None; diagnosed at autopsy	No radiation and/or cancer-directed surgery	None/Unknown	Diseases of Heart	2nd of 2 or more primaries	Poorly differentiated; Grade III	Alive or dead of other cause	Dead (attributable to causes other than this cancer dx)	Diseases of Heart	Dead	No	2	0	Positive histology	89
44595990	60-64 years	Male	Married (including common law)	2010	White	Malignant	341	8070	IA	T1a	33	4 or more regional lymph nodes removed	10	Surgery performed	No/Unknown	None; diagnosed at autopsy	No radiation and/or cancer-directed surgery	None/Unknown	State DC not available or state DC available but no COD	2nd of 2 or more primaries	Poorly differentiated; Grade III	Dead (missing/unknown COD)	Dead (missing/unknown COD)	State DC not available or state DC available but no COD	Dead	No	2	0	Positive histology	57
65895400	80-84 years	Male	Married (including common law)	2010	White	Malignant	341	8070	IA	T1a	33	4 or more regional lymph nodes removed	10	Surgery performed	No/Unknown	None; diagnosed at autopsy	No radiation and/or cancer-directed surgery	None/Unknown	State DC not available or state DC available but no COD	2nd of 2 or more primaries	Poorly differentiated; Grade III	Dead (missing/unknown COD)	Dead (missing/unknown COD)	State DC not available or state DC available but no COD	Dead	No	3	0	Positive histology	61
75370775	70-74 years	Male	Married (including common law)	2010	White	Malignant	341	8070	IB	T2a	33	4 or more regional lymph nodes removed	11	Surgery performed	No/Unknown	None; diagnosed at autopsy	No radiation and/or cancer-directed surgery	None/Unknown	Alive	One primary only	Poorly differentiated; Grade III	Alive or dead of other cause	Alive or dead due to cancer	Alive	Alive	Yes	1	0	Positive histology	100
57648895	50-54 years	Male	Married (including common law)	2010	White	Malignant	341	8070	IA	T1b	33	4 or more regional lymph nodes removed	11	Surgery performed	No/Unknown	None; diagnosed at autopsy	No radiation and/or cancer-directed surgery	None/Unknown	Alive	One primary only	Poorly differentiated; Grade III	Alive or dead of other cause	Alive or dead due to cancer	Alive	Alive	Yes	1	0	Positive histology	101
11082801	50-54 years	Male	Divorced	2010	White	Malignant	341	8070	IA	T1a	33	4 or more regional lymph nodes removed	11	Surgery performed	No/Unknown	None; diagnosed at autopsy	No radiation and/or cancer-directed surgery	None/Unknown	Diseases of Heart	2nd of 2 or more primaries	Poorly differentiated; Grade III	Alive or dead of other cause	Dead (attributable to causes other than this cancer dx)	Diseases of Heart	Dead	No	2	0	Positive histology	28
44753825	80-84 years	Male	Married (including common law)	2010	White	Malignant	341	8070	IB	T2a	33	4 or more regional lymph nodes removed	11	Surgery performed	No/Unknown	None; diagnosed at autopsy	No radiation and/or cancer-directed surgery	None/Unknown	Diseases of Heart	One primary only	Poorly differentiated; Grade III	Alive or dead of other cause	Dead (attributable to causes other than this cancer dx)	Diseases of Heart	Dead	Yes	1	0	Positive histology	91
44825221	70-74 years	Male	Married (including common law)	2010	White	Malignant	341	8070	IA	T1b	33	4 or more regional lymph nodes removed	12	Surgery performed	No/Unknown	None; diagnosed at autopsy	No radiation and/or cancer-directed surgery	None/Unknown	Lung and Bronchus	One primary only	Poorly differentiated; Grade III	Dead (attributable to this cancer dx)	Alive or dead due to cancer	Lung and Bronchus	Dead	Yes	1	0	Positive histology	72
10515052	75-79 years	Male	Married (including common law)	2010	White	Malignant	341	8070	IA	T1a	33	4 or more regional lymph nodes removed	13	Surgery performed	No/Unknown	None; diagnosed at autopsy	No radiation and/or cancer-directed surgery	None/Unknown	Lung and Bronchus	2nd of 2 or more primaries	Poorly differentiated; Grade III	Dead (attributable to this cancer dx)	Alive or dead due to cancer	Lung and Bronchus	Dead	No	3	0	Positive histology	80
75236220	75-79 years	Male	Married (including common law)	2010	White	Malignant	341	8070	IA	T1b	33	4 or more regional lymph nodes removed	13	Surgery performed	No/Unknown	None; diagnosed at autopsy	No radiation and/or cancer-directed surgery	None/Unknown	Lung and Bronchus	2nd of 2 or more primaries	Poorly differentiated; Grade III	Dead (attributable to this cancer dx)	Alive or dead due to cancer	Lung and Bronchus	Dead	No	4	0	Positive histology	98
57638208	70-74 years	Male	Widowed	2010	White	Malignant	341	8070	IA	T1a	33	4 or more regional lymph nodes removed	13	Surgery performed	No/Unknown	None; diagnosed at autopsy	No radiation and/or cancer-directed surgery	None/Unknown	Acute Myeloid Leukemia	1st of 2 or more primaries	Poorly differentiated; Grade III	Alive or dead of other cause	Dead (attributable to causes other than this cancer dx)	Acute Myeloid Leukemia	Dead	Yes	2	0	Positive histology	24
75316414	75-79 years	Male	Divorced	2010	White	Malignant	341	8070	IB	T2a	33	4 or more regional lymph nodes removed	13	Surgery performed	No/Unknown	None; diagnosed at autopsy	No radiation and/or cancer-directed surgery	None/Unknown	Other Cause of Death	One primary only	Poorly differentiated; Grade III	Alive or dead of other cause	Dead (attributable to causes other than this cancer dx)	Other Cause of Death	Dead	Yes	1	0	Positive histology	52
6243758	75-79 years	Male	Widowed	2010	White	Malignant	341	8070	IB	T2a	33	4 or more regional lymph nodes removed	14	Surgery performed	No/Unknown	None; diagnosed at autopsy	No radiation and/or cancer-directed surgery	None/Unknown	Alive	One primary only	Poorly differentiated; Grade III	Alive or dead of other cause	Alive or dead due to cancer	Alive	Alive	Yes	1	0	Positive histology	102
44716595	60-64 years	Male	Single (never married)	2010	White	Malignant	341	8070	IA	T1a	33	4 or more regional lymph nodes removed	14	Surgery performed	No/Unknown	None; diagnosed at autopsy	No radiation and/or cancer-directed surgery	None/Unknown	Alive	1st of 2 or more primaries	Poorly differentiated; Grade III	Alive or dead of other cause	Alive or dead due to cancer	Alive	Alive	Yes	2	0	Positive histology	104
17859128	65-69 years	Male	Married (including common law)	2010	White	Malignant	341	8070	IB	T2a	33	4 or more regional lymph nodes removed	15	Surgery performed	No/Unknown	None; diagnosed at autopsy	No radiation and/or cancer-directed surgery	None/Unknown	Alive	One primary only	Poorly differentiated; Grade III	Alive or dead of other cause	Alive or dead due to cancer	Alive	Alive	Yes	1	0	Positive histology	100
11295574	70-74 years	Male	Married (including common law)	2010	White	Malignant	341	8070	IA	T1b	33	4 or more regional lymph nodes removed	15	Surgery performed	No/Unknown	None; diagnosed at autopsy	No radiation and/or cancer-directed surgery	None/Unknown	Liver	1st of 2 or more primaries	Poorly differentiated; Grade III	Alive or dead of other cause	Dead (attributable to causes other than this cancer dx)	Liver	Dead	Yes	2	0	Positive histology	84
11203760	80-84 years	Male	Widowed	2010	White	Malignant	341	8070	IA	T1b	33	4 or more regional lymph nodes removed	15	Surgery performed	No/Unknown	None; diagnosed at autopsy	No radiation and/or cancer-directed surgery	None/Unknown	Diseases of Heart	2nd of 2 or more primaries	Poorly differentiated; Grade III	Alive or dead of other cause	Dead (attributable to causes other than this cancer dx)	Diseases of Heart	Dead	No	2	0	Positive histology	15
[truncated: 60,028 more rows]
